# Supplementary material for: Crystal structures of hydrogen-bonded co-crystals as liquid crystal precursors: 4-(n-pent­yloxy)benzoic acid–(E)-1,2-bis­(pyridin-4-yl)ethene (2/1) and 4-(n-hex­yloxy)benzoic acid–(E)-1,2-bis­(pyridin-4-yl)ethene (2/1)
Source: Acta Crystallogr E Crystallogr Commun. 2016 Nov 8;72(Pt 12):1771–5. doi: 10.1107/S2056989016017655 (PMC5137605; doi:10.1107/S2056989016017655)
Supplement: Supplementary file 1 [file e-72-01771-sup1.cif]

##############################################################################
#                                                                            #
# This CIF contains the data in a paper accepted for publication in          #
# Acta Crystallographica Section E. It conforms to the requirements of       #
# Notes for Authors for Acta Crystallographica Section E, and has been       #
# peer reviewed under the auspices of the IUCr Commission on Journals.       #
#                                                                            #
# Full details of the Crystallographic Information File format               #
# are given in the paper "The Crystallographic Information File (CIF):       #
# a New Standard Archive File for Crystallography" by S. R. Hall, F. H.      #
# Allen and I. D. Brown [Acta Cryst. (1991), A47, 655-685].                  #
#                                                                            #
# The current version of the core CIF dictionary is obtainable from          #
# ftp://ftp.iucr.org/pub/cif_core.dic.                                       #
#                                                                            #
# Software is freely available for graphical display of the structure(s)     #
# in this CIF. For information consult the CIF software page                 #
# http://www.iucr.org/resources/cif/software.                                #
#                                                                            #
# This file may be used for bona fide research purposes within the           #
# scientific community so long as proper attribution is given to the journal # 
# article from which it was obtained.                                        #
#                                                                            #
##############################################################################
data_General
_audit_creation_method     'by CrystalStructure 4.0'
_journal_date_recd_electronic     2016-10-30
_journal_date_accepted     2016-11-05
_journal_name_full     'Acta Crystallographica, Section E'
_journal_year     2016
_journal_volume     72
_journal_issue     12
_journal_page_first     1771
_journal_page_last     1775
_journal_paper_category     GO
_journal_paper_doi     10.1107/S2056989016017655
_journal_coeditor_code     HB7630
_publ_contact_author_name     ' Prof. Hiroyuki Ishida'
_publ_contact_author_address
;
Department of Chemistry
Faculty of Science
Okayama University
Okayama 700-8530
Japan
;
_publ_contact_author_email     ishidah@cc.okayama-u.ac.jp
_publ_contact_author_fax     ' 81-86-251-7832'
_publ_contact_author_phone     ' 81-86-251-7832'
_publ_section_title
;
Crystal structures of hydrogen-bonded co-crystals as liquid crystal precursors:
4-(<i>n</i>-pentyloxy)benzoic acid--(<i>E</i>)-1,2-bis(pyridin-4-yl)ethene
(2/1) and 4-(<i>n</i>-hexyloxy)benzoic
acid--(<i>E</i>)-1,2-bis(pyridin-4-yl)ethene (2/1)
;
loop_
    _publ_author_name
    _publ_author_address
    'Tabuchi, Yohei'
;
Department of Chemistry
Faculty of Science
Okayama University
Okayama 700-8530
Japan
;
    'Gotoh, Kazuma'
;
Department of Chemistry
Faculty of Science
Okayama University
Okayama 700-8530
Japan
;
    'Ishida, Hiroyuki'
;
Department of Chemistry
Faculty of Science
Okayama University
Okayama 700-8530
Japan
;
_publ_section_synopsis
;
The two title compounds comprise two acid molecules and one base molecule
linked by O---H...N hydrogen bonds, forming a linear hydrogen-bonded 2:1 unit.
;
data_I
_database_code_depnum_ccdc_archive 'CCDC 1515164'
_chemical_name_systematic
;\
4-(<i>n</i>-Pentyloxy)benzoic acid--\
(<i>E</i>)-1,2-bis(pyridin-4-yl)ethene (2/1)
;
_chemical_formula_moiety     '2(C12 H16 O3), C12 H10 N2'
_chemical_formula_sum     'C36 H42 N2 O6'
_chemical_formula_iupac     '2C12 H16 O3, C12 H10 N2'
_chemical_formula_weight     598.74
_chemical_melting_point     ?
_shelx_space_group_comment
;
The symmetry employed for this shelxl refinement is uniquely defined
by the following loop, which should always be used as a source of
symmetry information in preference to the above space-group names.
They are only intended as comments.
;
_space_group_crystal_system     triclinic
_space_group_name_H-M_alt     'P -1'
_space_group_name_Hall     '-P 1'
loop_
    _space_group_symop_operation_xyz
    'x, y, z'
    '-x, -y, -z'
_cell_length_a     7.406(4)
_cell_length_b     9.042(4)
_cell_length_c     11.719(5)
_cell_angle_alpha     80.420(17)
_cell_angle_beta     81.03(2)
_cell_angle_gamma     87.66(3)
_cell_volume     764.2(6)
_cell_formula_units_Z     1
_cell_measurement_reflns_used     10871
_cell_measurement_theta_min     3.07
_cell_measurement_theta_max     29.99
_cell_measurement_temperature     93.0(10)
_exptl_crystal_description     block
_exptl_crystal_colour     colorless
_exptl_crystal_size_max     0.45
_exptl_crystal_size_mid     0.28
_exptl_crystal_size_min     0.10
_exptl_crystal_density_diffrn     1.301
_exptl_crystal_density_meas     ?
_exptl_crystal_density_method     'not measured'
_exptl_crystal_F_000     320.00
_exptl_absorpt_coefficient_mu     0.088
_exptl_absorpt_correction_type     multi-scan
_exptl_absorpt_process_details
;
(<i>ABSCOR</i>; Higashi, 1995)
;
_exptl_absorpt_correction_T_min     0.789
_exptl_absorpt_correction_T_max     0.991
_diffrn_ambient_temperature     93(2)
_diffrn_radiation_type     'Mo K\a'
_diffrn_radiation_wavelength     0.71075
_diffrn_measurement_device_type     'Rigaku R-AXIS RAPIDII'
_diffrn_measurement_method     \w
_diffrn_detector_area_resol_mean     10.000
_diffrn_reflns_number     9720
_diffrn_reflns_av_R_equivalents     0.0215
_diffrn_reflns_theta_min     3.072
_diffrn_reflns_theta_max     27.485
_diffrn_reflns_theta_full     25.242
_diffrn_measured_fraction_theta_max     0.998
_diffrn_measured_fraction_theta_full     0.998
_diffrn_reflns_limit_h_min     -9
_diffrn_reflns_limit_h_max     9
_diffrn_reflns_limit_k_min     -11
_diffrn_reflns_limit_k_max     11
_diffrn_reflns_limit_l_min     -15
_diffrn_reflns_limit_l_max     15
_diffrn_standards_number     0
_diffrn_standards_interval_count     .
_diffrn_standards_decay_%     ?
_refine_special_details
;
 Reflections were merged by SHELXL according to the crystal
 class for the calculation of statistics and refinement.
 _reflns_Friedel_fraction is defined as the number of unique
 Friedel pairs measured divided by the number that would be
 possible theoretically, ignoring centric projections and
 systematic absences.
;
_reflns_number_total     3500
_reflns_number_gt     3146
_reflns_threshold_expression     'I > 2\s(I)'
_refine_ls_structure_factor_coef     Fsqd
_refine_ls_matrix_type     full
_refine_ls_R_factor_all     0.0443
_refine_ls_R_factor_gt     0.0416
_refine_ls_wR_factor_gt     0.1154
_refine_ls_wR_factor_ref     0.1178
_refine_ls_goodness_of_fit_ref     1.077
_refine_ls_restrained_S_all     1.077
_refine_ls_number_reflns     3500
_refine_ls_number_parameters     204
_refine_ls_number_restraints     0
_refine_ls_hydrogen_treatment     mixed
_refine_ls_weighting_scheme     calc
_refine_ls_weighting_details
              'w=1/[\s^2^(Fo^2^)+(0.0823P)^2^+0.0761P] where P=(Fo^2^+2Fc^2^)/3'
_atom_sites_solution_hydrogens     mixed
_atom_sites_solution_primary     direct
_atom_sites_solution_secondary     difmap
_refine_ls_shift/su_max     0.001
_refine_ls_shift/su_mean     0.000
_refine_diff_density_max     0.215
_refine_diff_density_min     -0.487
_refine_ls_extinction_method     none
_refine_ls_extinction_coef     .
loop_
    _atom_type_symbol
    _atom_type_description
    _atom_type_scat_dispersion_real
    _atom_type_scat_dispersion_imag
    _atom_type_scat_source
    'C' 'C' 0.0033 0.0016
                         'International Tables Vol C Tables 4.2.6.8 and 6.1.1.4'
    'H' 'H' 0.0000 0.0000
                         'International Tables Vol C Tables 4.2.6.8 and 6.1.1.4'
    'O' 'O' 0.0106 0.0060
                         'International Tables Vol C Tables 4.2.6.8 and 6.1.1.4'
    'N' 'N' 0.0061 0.0033
                         'International Tables Vol C Tables 4.2.6.8 and 6.1.1.4'
_computing_data_collection
;
RAPID-AUTO (Rigaku, 2006)
;
_computing_cell_refinement
;
RAPID-AUTO (Rigaku, 2006)
;
_computing_data_reduction
;
RAPID-AUTO (Rigaku, 2006)
;
_computing_structure_solution
;
<i>Il Milione</i> (Burla <i>et al</i>., 2007)
;
_computing_structure_refinement
;
SHELXL2014 (Sheldrick, 2015)
;
_computing_molecular_graphics
;
ORTEP-3 for Windows (Farrugia, 2012)
;
_computing_publication_material
;
CrystalStructure (Rigaku, 2010) and PLATON (Spek, 2015)
;
loop_
    _atom_site_type_symbol
    _atom_site_label
    _atom_site_fract_x
    _atom_site_fract_y
    _atom_site_fract_z
    _atom_site_U_iso_or_equiv
    _atom_site_adp_type
    _atom_site_calc_flag
    _atom_site_occupancy
    _atom_site_disorder_assembly
    _atom_site_disorder_group
    O O1 0.63171(10) 0.22291(7) 0.13060(6) 0.02355(18) Uani d 1 . .
    H H1 0.689(3) 0.121(2) 0.1206(19) 0.092(7) Uiso d 1 . .
    O O2 0.74301(10) 0.19377(7) 0.30027(6) 0.02484(18) Uani d 1 . .
    O O3 0.35890(9) 0.84595(7) 0.25941(5) 0.01847(16) Uani d 1 . .
    N N1 0.77776(10) -0.03371(8) 0.09355(7) 0.01817(18) Uani d 1 . .
    C C1 0.58287(11) 0.42040(9) 0.23882(7) 0.01524(19) Uani d 1 . .
    C C2 0.48572(12) 0.49788(9) 0.15403(7) 0.01714(19) Uani d 1 . .
    H H2 0.4677 0.4519 0.0895 0.021 Uiso calc 1 . .
    C C3 0.41522(12) 0.64028(9) 0.16208(7) 0.01730(19) Uani d 1 . .
    H H3 0.3515 0.6923 0.1028 0.021 Uiso calc 1 . .
    C C4 0.43815(11) 0.70746(9) 0.25794(7) 0.01525(19) Uani d 1 . .
    C C5 0.53474(11) 0.63145(9) 0.34369(7) 0.01655(19) Uani d 1 . .
    H H5 0.5515 0.6769 0.4087 0.020 Uiso calc 1 . .
    C C6 0.60648(11) 0.48861(9) 0.33337(7) 0.01627(19) Uani d 1 . .
    H H6 0.6724 0.4371 0.3917 0.020 Uiso calc 1 . .
    C C7 0.66150(11) 0.26796(9) 0.22765(7) 0.01667(19) Uani d 1 . .
    C C8 0.37285(12) 0.91903(9) 0.35775(7) 0.01651(19) Uani d 1 . .
    H H8A 0.4999 0.9515 0.3542 0.020 Uiso calc 1 . .
    H H8B 0.3389 0.8490 0.4319 0.020 Uiso calc 1 . .
    C C9 0.24406(12) 1.05385(9) 0.35257(7) 0.01660(19) Uani d 1 . .
    H H9A 0.1189 1.0215 0.3500 0.020 Uiso calc 1 . .
    H H9B 0.2833 1.1261 0.2805 0.020 Uiso calc 1 . .
    C C10 0.24376(12) 1.12976(9) 0.45997(7) 0.01841(19) Uani d 1 . .
    H H10A 0.2339 1.0516 0.5306 0.022 Uiso calc 1 . .
    H H10B 0.3621 1.1803 0.4527 0.022 Uiso calc 1 . .
    C C11 0.08889(12) 1.24497(10) 0.47705(7) 0.0202(2) Uani d 1 . .
    H H11A -0.0292 1.1953 0.4812 0.024 Uiso calc 1 . .
    H H11B 0.0897 1.2793 0.5529 0.024 Uiso calc 1 . .
    C C12 0.10103(12) 1.38069(10) 0.38101(8) 0.0223(2) Uani d 1 . .
    H H12A 0.2191 1.4291 0.3745 0.033 Uiso calc 1 . .
    H H12B 0.0019 1.4519 0.4000 0.033 Uiso calc 1 . .
    H H12C 0.0899 1.3489 0.3065 0.033 Uiso calc 1 . .
    C C13 0.86824(12) -0.11635(10) 0.17238(8) 0.01939(19) Uani d 1 . .
    H H13 0.8816 -0.0775 0.2411 0.023 Uiso calc 1 . .
    C C14 0.94346(12) -0.25609(10) 0.15845(7) 0.01845(19) Uani d 1 . .
    H H14 1.0067 -0.3113 0.2168 0.022 Uiso calc 1 . .
    C C15 0.92594(11) -0.31554(9) 0.05815(7) 0.01598(19) Uani d 1 . .
    C C16 0.83293(13) -0.22774(10) -0.02441(8) 0.0201(2) Uani d 1 . .
    H H16 0.8189 -0.2629 -0.0945 0.024 Uiso calc 1 . .
    C C17 0.76135(13) -0.08941(10) -0.00375(8) 0.0206(2) Uani d 1 . .
    H H17 0.6979 -0.0313 -0.0607 0.025 Uiso calc 1 . .
    C C18 1.00375(12) -0.46469(9) 0.04498(7) 0.0182(2) Uani d 1 . .
    H H18 1.0649 -0.5152 0.1061 0.022 Uiso calc 1 . .
loop_
    _atom_site_aniso_label
    _atom_site_aniso_U_11
    _atom_site_aniso_U_22
    _atom_site_aniso_U_33
    _atom_site_aniso_U_12
    _atom_site_aniso_U_13
    _atom_site_aniso_U_23
    O1 0.0347(4) 0.0172(3) 0.0210(3) 0.0088(3) -0.0082(3) -0.0081(3)
    O2 0.0320(4) 0.0177(3) 0.0273(4) 0.0074(3) -0.0124(3) -0.0053(3)
    O3 0.0253(3) 0.0128(3) 0.0193(3) 0.0061(2) -0.0075(2) -0.0059(2)
    N1 0.0201(4) 0.0134(3) 0.0208(4) 0.0013(3) -0.0010(3) -0.0044(3)
    C1 0.0156(4) 0.0131(4) 0.0162(4) -0.0001(3) 0.0001(3) -0.0025(3)
    C2 0.0220(4) 0.0160(4) 0.0133(4) 0.0007(3) -0.0012(3) -0.0040(3)
    C3 0.0213(4) 0.0156(4) 0.0148(4) 0.0026(3) -0.0039(3) -0.0017(3)
    C4 0.0158(4) 0.0121(4) 0.0173(4) 0.0005(3) -0.0007(3) -0.0026(3)
    C5 0.0175(4) 0.0162(4) 0.0175(4) 0.0003(3) -0.0041(3) -0.0057(3)
    C6 0.0157(4) 0.0156(4) 0.0177(4) 0.0008(3) -0.0039(3) -0.0021(3)
    C7 0.0173(4) 0.0146(4) 0.0175(4) 0.0000(3) -0.0006(3) -0.0031(3)
    C8 0.0193(4) 0.0139(4) 0.0177(4) 0.0024(3) -0.0051(3) -0.0050(3)
    C9 0.0196(4) 0.0128(4) 0.0185(4) 0.0037(3) -0.0057(3) -0.0043(3)
    C10 0.0238(4) 0.0150(4) 0.0174(4) 0.0047(3) -0.0056(3) -0.0043(3)
    C11 0.0230(4) 0.0175(4) 0.0191(4) 0.0039(3) 0.0001(3) -0.0043(3)
    C12 0.0210(4) 0.0166(4) 0.0274(5) 0.0045(3) -0.0010(3) -0.0023(3)
    C13 0.0225(4) 0.0178(4) 0.0190(4) 0.0012(3) -0.0018(3) -0.0077(3)
    C14 0.0209(4) 0.0173(4) 0.0178(4) 0.0032(3) -0.0047(3) -0.0037(3)
    C15 0.0168(4) 0.0133(4) 0.0176(4) 0.0007(3) -0.0008(3) -0.0036(3)
    C16 0.0274(5) 0.0153(4) 0.0192(4) 0.0038(3) -0.0065(3) -0.0058(3)
    C17 0.0260(5) 0.0148(4) 0.0215(4) 0.0042(3) -0.0057(3) -0.0035(3)
    C18 0.0224(4) 0.0135(4) 0.0193(4) 0.0044(3) -0.0052(3) -0.0031(3)
_geom_special_details
;
 All esds (except the esd in the dihedral angle between two l.s. planes)
 are estimated using the full covariance matrix.  The cell esds are taken
 into account individually in the estimation of esds in distances, angles
 and torsion angles; correlations between esds in cell parameters are only
 used when they are defined by crystal symmetry.  An approximate (isotropic)
 treatment of cell esds is used for estimating esds involving l.s. planes.
;
loop_
    _geom_bond_atom_site_label_1
    _geom_bond_atom_site_label_2
    _geom_bond_site_symmetry_2
    _geom_bond_distance
    _geom_bond_publ_flag
    O1 C7 . 1.3220(11) ?
    O1 H1 . 1.02(2) ?
    O2 C7 . 1.2147(12) ?
    O3 C4 . 1.3626(11) ?
    O3 C8 . 1.4393(10) ?
    N1 C13 . 1.3353(12) ?
    N1 C17 . 1.3446(12) ?
    C1 C6 . 1.3912(12) ?
    C1 C2 . 1.3948(13) ?
    C1 C7 . 1.4922(12) ?
    C2 C3 . 1.3819(12) ?
    C2 H2 . 0.9500 ?
    C3 C4 . 1.3981(12) ?
    C3 H3 . 0.9500 ?
    C4 C5 . 1.3956(13) ?
    C5 C6 . 1.3932(12) ?
    C5 H5 . 0.9500 ?
    C6 H6 . 0.9500 ?
    C8 C9 . 1.5158(12) ?
    C8 H8A . 0.9900 ?
    C8 H8B . 0.9900 ?
    C9 C10 . 1.5302(12) ?
    C9 H9A . 0.9900 ?
    C9 H9B . 0.9900 ?
    C10 C11 . 1.5300(13) ?
    C10 H10A . 0.9900 ?
    C10 H10B . 0.9900 ?
    C11 C12 . 1.5160(13) ?
    C11 H11A . 0.9900 ?
    C11 H11B . 0.9900 ?
    C12 H12A . 0.9800 ?
    C12 H12B . 0.9800 ?
    C12 H12C . 0.9800 ?
    C13 C14 . 1.3843(13) ?
    C13 H13 . 0.9500 ?
    C14 C15 . 1.3967(12) ?
    C14 H14 . 0.9500 ?
    C15 C16 . 1.3957(13) ?
    C15 C18 . 1.4672(13) ?
    C16 C17 . 1.3822(13) ?
    C16 H16 . 0.9500 ?
    C17 H17 . 0.9500 ?
    C18 C18 2_745 1.3294(17) ?
    C18 H18 . 0.9500 ?
loop_
    _geom_angle_atom_site_label_1
    _geom_angle_atom_site_label_2
    _geom_angle_atom_site_label_3
    _geom_angle_site_symmetry_1
    _geom_angle_site_symmetry_3
    _geom_angle
    _geom_angle_publ_flag
    C7 O1 H1 . . 113.0(12) ?
    C4 O3 C8 . . 117.75(7) ?
    C13 N1 C17 . . 117.92(8) ?
    C6 C1 C2 . . 118.70(8) ?
    C6 C1 C7 . . 120.67(8) ?
    C2 C1 C7 . . 120.62(8) ?
    C3 C2 C1 . . 121.24(8) ?
    C3 C2 H2 . . 119.4 ?
    C1 C2 H2 . . 119.4 ?
    C2 C3 C4 . . 119.68(8) ?
    C2 C3 H3 . . 120.2 ?
    C4 C3 H3 . . 120.2 ?
    O3 C4 C5 . . 125.07(8) ?
    O3 C4 C3 . . 115.09(7) ?
    C5 C4 C3 . . 119.84(8) ?
    C6 C5 C4 . . 119.63(8) ?
    C6 C5 H5 . . 120.2 ?
    C4 C5 H5 . . 120.2 ?
    C1 C6 C5 . . 120.90(8) ?
    C1 C6 H6 . . 119.5 ?
    C5 C6 H6 . . 119.5 ?
    O2 C7 O1 . . 124.03(8) ?
    O2 C7 C1 . . 123.45(8) ?
    O1 C7 C1 . . 112.52(8) ?
    O3 C8 C9 . . 107.92(7) ?
    O3 C8 H8A . . 110.1 ?
    C9 C8 H8A . . 110.1 ?
    O3 C8 H8B . . 110.1 ?
    C9 C8 H8B . . 110.1 ?
    H8A C8 H8B . . 108.4 ?
    C8 C9 C10 . . 110.10(7) ?
    C8 C9 H9A . . 109.6 ?
    C10 C9 H9A . . 109.6 ?
    C8 C9 H9B . . 109.6 ?
    C10 C9 H9B . . 109.6 ?
    H9A C9 H9B . . 108.2 ?
    C11 C10 C9 . . 114.03(7) ?
    C11 C10 H10A . . 108.7 ?
    C9 C10 H10A . . 108.7 ?
    C11 C10 H10B . . 108.7 ?
    C9 C10 H10B . . 108.7 ?
    H10A C10 H10B . . 107.6 ?
    C12 C11 C10 . . 114.07(8) ?
    C12 C11 H11A . . 108.7 ?
    C10 C11 H11A . . 108.7 ?
    C12 C11 H11B . . 108.7 ?
    C10 C11 H11B . . 108.7 ?
    H11A C11 H11B . . 107.6 ?
    C11 C12 H12A . . 109.5 ?
    C11 C12 H12B . . 109.5 ?
    H12A C12 H12B . . 109.5 ?
    C11 C12 H12C . . 109.5 ?
    H12A C12 H12C . . 109.5 ?
    H12B C12 H12C . . 109.5 ?
    N1 C13 C14 . . 122.91(8) ?
    N1 C13 H13 . . 118.5 ?
    C14 C13 H13 . . 118.5 ?
    C13 C14 C15 . . 119.64(8) ?
    C13 C14 H14 . . 120.2 ?
    C15 C14 H14 . . 120.2 ?
    C16 C15 C14 . . 117.09(8) ?
    C16 C15 C18 . . 123.67(8) ?
    C14 C15 C18 . . 119.25(8) ?
    C17 C16 C15 . . 119.71(8) ?
    C17 C16 H16 . . 120.1 ?
    C15 C16 H16 . . 120.1 ?
    N1 C17 C16 . . 122.73(8) ?
    N1 C17 H17 . . 118.6 ?
    C16 C17 H17 . . 118.6 ?
    C18 C18 C15 2_745 . 125.75(10) ?
    C18 C18 H18 2_745 . 117.1 ?
    C15 C18 H18 . . 117.1 ?
loop_
    _geom_torsion_atom_site_label_1
    _geom_torsion_atom_site_label_2
    _geom_torsion_atom_site_label_3
    _geom_torsion_atom_site_label_4
    _geom_torsion_site_symmetry_1
    _geom_torsion_site_symmetry_2
    _geom_torsion_site_symmetry_3
    _geom_torsion_site_symmetry_4
    _geom_torsion
    _geom_torsion_publ_flag
    C6 C1 C2 C3 . . . . 0.67(13) ?
    C7 C1 C2 C3 . . . . -178.73(7) ?
    C1 C2 C3 C4 . . . . -1.26(13) ?
    C8 O3 C4 C5 . . . . -1.08(12) ?
    C8 O3 C4 C3 . . . . 178.12(7) ?
    C2 C3 C4 O3 . . . . -178.11(7) ?
    C2 C3 C4 C5 . . . . 1.13(13) ?
    O3 C4 C5 C6 . . . . 178.72(7) ?
    C3 C4 C5 C6 . . . . -0.45(13) ?
    C2 C1 C6 C5 . . . . 0.03(13) ?
    C7 C1 C6 C5 . . . . 179.43(7) ?
    C4 C5 C6 C1 . . . . -0.14(13) ?
    C6 C1 C7 O2 . . . . 2.64(13) ?
    C2 C1 C7 O2 . . . . -177.97(8) ?
    C6 C1 C7 O1 . . . . -177.67(7) ?
    C2 C1 C7 O1 . . . . 1.72(12) ?
    C4 O3 C8 C9 . . . . -168.61(7) ?
    O3 C8 C9 C10 . . . . 176.17(6) ?
    C8 C9 C10 C11 . . . . -167.30(7) ?
    C9 C10 C11 C12 . . . . -65.22(10) ?
    C17 N1 C13 C14 . . . . -0.60(14) ?
    N1 C13 C14 C15 . . . . 0.09(14) ?
    C13 C14 C15 C16 . . . . 0.60(13) ?
    C13 C14 C15 C18 . . . . -179.09(8) ?
    C14 C15 C16 C17 . . . . -0.78(14) ?
    C18 C15 C16 C17 . . . . 178.90(8) ?
    C13 N1 C17 C16 . . . . 0.40(14) ?
    C15 C16 C17 N1 . . . . 0.30(15) ?
    C16 C15 C18 C18 . . . 2_745 -0.19(18) ?
    C14 C15 C18 C18 . . . 2_745 179.49(11) ?
loop_
    _geom_hbond_atom_site_label_D
    _geom_hbond_atom_site_label_H
    _geom_hbond_atom_site_label_A
    _geom_hbond_site_symmetry_A
    _geom_hbond_distance_DH
    _geom_hbond_distance_HA
    _geom_hbond_distance_DA
    _geom_hbond_angle_DHA
    _geom_hbond_publ_flag
    O1 H1 N1 . 1.016(19) 1.580(19) 2.5936(17) 175(2) yes
    C12 H12A Cg1 1_565 0.98 2.64 3.592(2) 151 yes
_shelx_hkl_file
;
   0   0   2 1092.11   21.11
   0   0   2 1080.49   20.48
   0   0  -2 1084.70   20.98
   0   0  -2 1099.46   21.26
   0   0   3  316.22    5.53
   0   0   3  315.05    5.01
   0   0  -3  320.93    5.67
   0   0  -3  345.28    5.96
   0   0   4  110.03    2.11
   0   0   4  109.97    2.12
   0   0  -4  113.51    2.20
   0   0  -4  111.21    1.76
   0   0   5  176.15    2.73
   0   0   5  181.17    3.18
   0   0  -5  180.18    2.81
   0   0  -5  178.61    2.78
   0   0   6  573.20   10.04
   0   0  -6  599.85   11.13
   0   0  -6  596.75   10.53
   0   0   7    1.68    0.65
   0   0  -7    1.24    0.73
   0   0   8  509.06    9.67
   0   0  -8  515.58    9.91
   0   0  -8  518.39    9.94
   0   0   9    8.03    1.03
   0   0  -9    8.46    1.12
   0   0  -9    8.25    1.12
   0   0  10 1233.60   27.07
   0   0 -10 1260.33   28.07
   0   0 -10 1263.76   28.01
   0   0  11   31.77    1.50
   0   0 -11   31.92    1.62
   0   0 -11   35.05    1.66
   0   0  12  120.49    2.30
   0   0 -12  123.31    3.17
   0   0 -12  119.80    3.09
   0   0  13   63.79    1.42
   0   0 -13   64.04    1.38
   0   0 -13   63.37    2.20
   0   0 -13   65.20    2.16
   0   0  14   15.05    0.74
   0   0 -14   15.07    1.37
   0   0 -14   14.33    0.67
   0   0 -14   13.83    1.32
   0   1 -14  118.31    3.14
   0   1 -14  114.68    2.82
   0   1 -14  114.30    3.38
   0  -1  14  113.58    2.61
   0   1 -13   70.17    2.09
   0   1 -13   67.28    2.61
   0  -1  13   69.31    1.41
   0   1 -12  159.15    3.67
   0   1 -12  154.33    4.27
   0  -1  12  148.58    2.71
   0   1 -11 3154.12   86.54
   0   1 -11 3139.57   85.69
   0  -1  11 3014.99   78.45
   0   1 -10 1041.28   23.15
   0   1 -10 1068.24   22.83
   0  -1  10 1018.56   20.49
   0   1  -9  239.27    5.39
   0   1  -9  238.44    4.07
   0  -1   9  232.51    3.87
   0   1  -8   45.66    1.84
   0   1  -8   48.17    1.40
   0  -1   8   44.89    0.89
   0   1  -7   62.49    1.47
   0   1  -7   62.12    1.91
   0  -1   7   58.57    1.32
   0   1  -6  366.11    6.34
   0   1  -6  355.50    6.70
   0  -1   6  343.87    5.85
   0   1  -5   27.12    0.79
   0   1  -5   27.35    0.85
   0  -1   5   25.68    0.77
   0  -1   5   26.40    1.19
   0   1  -4  195.08    3.17
   0   1  -4  204.81    3.28
   0  -1   4  192.89    3.13
   0  -1   4  196.99    3.12
   0   1  -3  348.50    5.70
   0   1  -3  366.12    6.09
   0  -1   3  343.06    5.53
   0  -1   3  379.52    6.89
   0   1  -2   75.78    1.45
   0   1  -2   79.90    1.47
   0  -1   2   73.10    1.22
   0  -1   2   76.21    1.42
   0   1  -1  322.48    5.02
   0  -1   1  328.99    5.09
   0   1   2 2306.32   53.01
   0   1   2 2441.25   55.08
   0  -1  -2 2348.88   54.80
   0   1   3  152.09    2.51
   0   1   3  146.44    2.42
   0  -1  -3  155.36    2.55
   0  -1  -3  150.73    2.32
   0   1   4  138.17    2.26
   0   1   4  143.39    2.23
   0  -1  -4  145.55    2.31
   0  -1  -4  140.97    2.32
   0   1   5  636.34   11.84
   0   1   5  606.42   10.34
   0  -1  -5  604.89   10.74
   0  -1  -5  640.24   11.39
   0   1   6  398.55    7.34
   0  -1  -6  399.16    6.86
   0  -1  -6  408.14    6.98
   0   1   7    2.90    0.47
   0  -1  -7    3.25    0.49
   0  -1  -7    2.91    0.61
   0   1   8  602.81   11.90
   0  -1  -8  637.31   11.87
   0  -1  -8  604.84   11.29
   0   1   9   59.83    1.97
   0  -1  -9   60.34    1.41
   0  -1  -9   60.43    1.64
   0   1  10   47.95    1.22
   0  -1 -10   47.43    1.92
   0  -1 -10   50.34    1.55
   0   1  11   89.56    1.86
   0  -1 -11   93.11    2.21
   0  -1 -11   92.50    2.68
   0   1  12   81.97    2.52
   0  -1 -12   82.21    2.10
   0  -1 -12   83.12    2.65
   0  -1 -12   80.90    1.47
   0   1  13   10.41    1.29
   0  -1 -13    8.84    0.98
   0  -1 -13    8.41    0.48
   0  -1 -13    9.69    1.41
   0   1  14    6.08    1.26
   0   1  14    5.78    1.24
   0  -1 -14    7.08    0.76
   0  -1 -14    5.43    0.94
   0  -1 -14    6.64    1.39
   0   2 -14    7.04    0.81
   0   2 -14    1.04    1.67
   0   2 -13   99.01    3.42
   0   2 -13   99.11    3.42
   0   2 -13   97.30    2.30
   0  -2  13   92.68    2.02
   0   2 -12   28.81    2.14
   0   2 -12   28.65    1.25
   0  -2  12   25.84    1.03
   0   2 -11   72.83    2.88
   0   2 -11   75.10    1.41
   0  -2  11   71.24    1.62
   0   2 -10   15.67    1.68
   0  -2  10   15.38    0.78
   0   2  -9  103.31    2.28
   0  -2   9  100.18    1.59
   0   2  -8    5.00    0.74
   0   2  -8    6.06    0.67
   0  -2   8    5.04    0.54
   0   2  -7   98.84    2.03
   0   2  -7  106.55    1.96
   0  -2   7   99.96    1.73
   0   2  -6   94.71    2.55
   0  -2   6   92.18    1.50
   0   2  -5   88.57    2.39
   0  -2   5   89.73    1.71
   0  -2   5   88.74    1.56
   0   2  -4  599.20   11.40
   0  -2   4  612.06   11.54
   0  -2   4  531.21    9.06
   0   2  -3 3651.01   95.47
   0  -2   3 3694.61   96.47
   0  -2   3 3752.49   95.95
   0   2  -2  460.07    7.95
   0  -2   2  461.20    7.92
   0   2  -1   72.04    1.15
   0   2  -1   70.54    2.06
   0  -2   1   73.65    1.24
   0  -2   1   69.41    1.38
   0   2   0  654.20   11.49
   0   2   0  665.41   11.82
   0  -2   0  681.94   12.08
   0  -2   0  665.99   11.72
   0   2   1   14.42    0.95
   0   2   1   13.91    0.66
   0  -2  -1   13.45    0.96
   0   2   2   21.54    0.56
   0   2   2   20.89    0.56
   0   2   2   20.51    0.74
   0  -2  -2   20.80    1.27
   0   2   3  240.86    4.60
   0  -2  -3  245.64    4.01
   0   2   4 3809.15  101.16
   0  -2  -4 3776.86   99.23
   0   2   5  200.91    3.95
   0  -2  -5  198.84    3.06
   0  -2  -5  209.92    3.49
   0   2   6  719.70   13.30
   0  -2  -6  680.25   12.40
   0  -2  -6  736.69   13.70
   0   2   7 4121.07  114.02
   0  -2  -7 4144.11  111.30
   0  -2  -7 4126.96  112.98
   0   2   8   98.27    1.96
   0  -2  -8  106.20    1.92
   0  -2  -8   98.79    2.71
   0   2   9   45.64    1.91
   0  -2  -9   46.40    1.19
   0  -2  -9   45.90    2.01
   0   2  10   71.75    1.69
   0  -2 -10   74.80    1.63
   0  -2 -10   72.10    2.53
   0   2  11   59.41    1.53
   0  -2 -11   61.01    1.45
   0  -2 -11   60.89    2.39
   0  -2 -11   58.27    1.27
   0   2  12  151.04    3.91
   0  -2 -12  147.42    2.78
   0  -2 -12  140.58    2.53
   0  -2 -12  147.53    3.95
   0   2  13    9.43    1.50
   0  -2 -13    8.08    0.61
   0  -2 -13    9.48    1.60
   0  -2 -13    8.35    0.76
   0   2  14   64.96    2.52
   0  -2 -14   64.47    2.72
   0   2  15   61.80    1.74
   0  -2 -15   61.39    2.79
   0   3 -13    1.10    0.87
   0   3 -12    8.87    0.99
   0  -3  12    6.61    0.51
   0   3 -11   13.02    1.85
   0  -3  11   11.31    0.54
   0   3 -10   10.63    1.82
   0  -3  10   12.41    0.53
   0   3  -9    1.18    1.37
   0  -3   9    1.11    0.34
   0   3  -8   25.58    1.17
   0  -3   8   23.11    0.60
   0   3  -7 1637.18   36.39
   0  -3   7 1527.85   32.60
   0   3  -6   49.75    2.12
   0  -3   6   48.35    0.88
   0   3  -5  254.17    5.26
   0  -3   5  228.41    3.25
   0   3  -4 1001.08   19.72
   0  -3   4  978.37   19.24
   0   3  -3   10.21    0.67
   0  -3   3   11.69    0.66
   0   3  -2  350.28    6.52
   0  -3   2  301.34    4.56
   0  -3   2  349.90    5.80
   0   3  -1  168.30    2.78
   0   3  -1  169.73    2.57
   0  -3   1  164.87    2.72
   0  -3   1  163.85    2.45
   0   3   0  612.16   10.85
   0   3   0  604.19   10.61
   0  -3   0  611.92   10.81
   0   3   1  468.65    8.16
   0   3   1  455.49    7.64
   0  -3  -1  481.62    8.51
   0   3   2 1314.53   26.35
   0   3   2 1315.63   27.48
   0  -3  -2 1315.30   27.42
   0   3   3  390.34    6.16
   0   3   3  425.13    7.15
   0   3   3  387.88    6.11
   0  -3  -3  426.16    7.77
   0   3   4  246.92    4.72
   0  -3  -4  243.84    4.69
   0   3   5   33.99    1.54
   0  -3  -5   34.99    1.53
   0   3   6  590.59   11.56
   0  -3  -6  588.40   11.50
   0   3   7  429.93    7.62
   0  -3  -7  395.16    6.16
   0  -3  -7  428.35    7.58
   0   3   8    1.31    1.12
   0  -3  -8    1.70    0.64
   0  -3  -8    1.55    0.25
   0  -3  -8    1.20    0.33
   0   3   9   26.16    1.05
   0  -3  -9   25.66    0.51
   0  -3  -9   26.19    1.07
   0  -3  -9   24.91    0.77
   0   3  10   73.82    2.67
   0  -3 -10   75.61    1.33
   0  -3 -10   75.60    2.75
   0  -3 -10   74.95    1.27
   0   3  11  255.77    4.90
   0  -3 -11  257.83    4.06
   0  -3 -11  261.16    4.20
   0  -3 -11  264.05    6.18
   0   3  12   71.02    2.82
   0  -3 -12   66.81    2.82
   0  -3 -12   69.98    1.28
   0  -3 -12   66.47    1.16
   0   3  13    0.65    1.38
   0  -3 -13    0.80    1.44
   0   3  14   11.84    1.04
   0  -3 -14   12.51    1.97
   0   4 -13    9.32    1.24
   0   4 -12    6.07    1.11
   0   4 -11  262.23    6.91
   0   4 -10    5.53    1.87
   0  -4  10    5.86    0.25
   0   4  -9   19.14    2.10
   0  -4   9   19.20    0.45
   0   4  -8    0.79    0.76
   0  -4   8    0.68    0.18
   0   4  -7    1.02    0.76
   0   4  -6  186.68    4.62
   0   4  -5  295.64    5.38
   0   4  -4  208.69    3.71
   0   4  -3  741.02   13.71
   0  -4   3  467.89    7.43
   0   4  -2   13.54    1.25
   0  -4   2   13.85    0.45
   0   4  -1  183.28    2.86
   0   4  -1  182.45    3.06
   0  -4   1  187.53    2.88
   0   4   0  350.06    5.92
   0   4   0  356.86    6.50
   0  -4   0  338.26    5.35
   0   4   1 5965.72  177.73
   0   4   1 6121.10  183.78
   0  -4  -1 6106.85  183.12
   0   4   2  644.14   11.44
   0   4   2  611.25   10.91
   0  -4  -2  618.88   11.00
   0   4   3    0.38    0.41
   0   4   3    0.16    0.26
   0   4   3    0.25    0.72
   0  -4  -3    0.09    0.39
   0   4   4    0.94    0.23
   0   4   4    1.72    0.47
   0   4   4    0.81    0.22
   0  -4  -4    0.89    0.85
   0   4   5  702.13   13.86
   0  -4  -5  699.23   13.83
   0   4   6  111.16    2.85
   0  -4  -6  111.58    2.12
   0   4   7    0.23    0.58
   0  -4  -7    0.38    0.57
   0   4   8    0.10    0.62
   0  -4  -8    0.52    1.14
   0   4   9   30.65    2.05
   0  -4  -9   31.97    2.08
   0   4  10    0.57    0.72
   0  -4 -10    1.06    1.37
   0   4  11  342.33    7.90
   0  -4 -11  353.42    6.90
   0   4  12   76.64    2.12
   0  -4 -12   78.89    2.16
   0   4  13   -0.20    1.45
   0  -4 -13   -0.12    0.79
   0   4  14   75.28    3.32
   0  -4 -14   78.18    3.46
   0   5 -12   71.28    2.46
   0   5 -11  136.82    5.00
   0   5 -10  355.78    9.08
   0   5  -9  213.11    4.57
   0   5  -8    8.09    1.06
   0   5  -7    7.13    1.79
   0   5  -6   10.42    1.06
   0   5  -5  190.26    4.82
   0   5  -4   93.53    2.08
   0   5  -3  154.24    3.66
   0  -5   3  141.82    1.93
   0   5  -2   14.75    0.78
   0  -5   2   14.87    0.41
   0   5  -1  409.67    7.87
   0   5  -1  413.76    6.94
   0  -5   1  405.79    6.75
   0   5   0  177.73    3.55
   0   5   0  177.22    3.09
   0  -5   0  176.47    2.99
   0   5   1 1640.87   35.59
   0   5   1 1719.17   37.90
   0  -5  -1 1736.91   38.20
   0   5   2   41.71    1.11
   0   5   2   41.68    1.36
   0  -5  -2   40.91    0.91
   0   5   3  494.40    8.53
   0   5   3  493.99    9.32
   0   5   3  491.60    8.41
   0  -5  -3  506.96    9.50
   0   5   4   28.24    0.88
   0   5   4   29.12    0.58
   0   5   4   29.93    0.63
   0  -5  -4   28.83    0.90
   0   5   5  226.92    4.71
   0  -5  -5  232.35    4.83
   0   5   6  178.72    4.10
   0  -5  -6  182.12    3.35
   0   5   7   52.21    2.29
   0  -5  -7   53.13    1.52
   0   5   8   66.77    1.78
   0  -5  -8   70.08    2.80
   0   5   9  187.32    3.78
   0  -5  -9  196.69    5.04
   0   5  10   52.53    2.70
   0  -5 -10   54.77    1.74
   0   5  11    4.95    0.98
   0  -5 -11    4.86    1.01
   0   5  12  113.07    4.02
   0  -5 -12  112.42    4.06
   0   5  13   45.01    1.80
   0  -5 -13   45.42    2.98
   0   5  14   33.79    2.84
   0  -5 -14   32.50    2.88
   0   6 -11    4.14    2.41
   0   6 -10   40.89    1.91
   0   6  -9    1.49    1.09
   0   6  -8    9.68    2.23
   0   6  -7   25.22    1.47
   0   6  -6    3.57    1.80
   0   6  -5  139.43    3.10
   0   6  -4   45.49    2.51
   0   6  -3    9.27    0.88
   0  -6   3    7.04    0.22
   0   6  -2   68.96    1.68
   0  -6   2   70.60    1.16
   0   6  -1  292.87    4.93
   0   6  -1  302.66    6.14
   0  -6   1  294.74    4.86
   0   6   0   57.62    1.37
   0   6   0   58.62    1.87
   0  -6   0   57.10    1.30
   0   6   1  399.20    7.30
   0   6   1  405.22    6.99
   0  -6  -1  410.54    7.40
   0   6   2  202.99    3.72
   0   6   2  197.56    3.84
   0  -6  -2  199.53    3.84
   0   6   3   80.79    1.58
   0   6   3   85.40    1.70
   0   6   3   82.36    1.57
   0  -6  -3   82.29    1.61
   0   6   4  279.99    4.76
   0   6   4  279.96    4.58
   0   6   4  275.85    5.62
   0  -6  -4  278.77    5.64
   0   6   5  702.25   12.54
   0   6   5  714.87   13.70
   0   6   5  692.12   12.40
   0  -6  -5  734.24   14.01
   0   6   6  255.95    5.80
   0  -6  -6  254.44    5.83
   0   6   7   25.24    2.30
   0  -6  -7   24.64    1.42
   0   6   8 2305.74   58.42
   0  -6  -8 2302.40   58.76
   0   6   9  491.22    9.72
   0  -6  -9  505.22   11.30
   0   6  10    1.17    0.90
   0  -6 -10    1.01    0.89
   0   6  11   46.75    2.90
   0  -6 -11   45.43    2.93
   0   6  12    5.72    1.15
   0  -6 -12    7.00    2.13
   0   6  13    0.58    1.79
   0  -6 -13    0.23    0.99
   0   7 -10    0.12    2.03
   0   7  -9   93.42    4.46
   0   7  -8   13.99    1.49
   0   7  -7   38.73    3.26
   0   7  -6 1634.42   38.17
   0   7  -5 1028.39   24.21
   0   7  -4  651.07   13.16
   0   7  -3  761.86   14.99
   0  -7   3  637.65   11.26
   0   7  -2  500.06   10.68
   0  -7   2  483.21    8.24
   0   7  -1   37.42    1.98
   0   7  -1   36.27    0.71
   0  -7   1   33.57    0.91
   0   7   0  337.24    6.86
   0   7   0  331.54    5.98
   0  -7   0  330.75    5.85
   0   7   1    9.01    0.90
   0   7   1    8.15    0.61
   0  -7  -1    7.33    0.48
   0   7   2    9.77    1.03
   0   7   2   10.26    0.98
   0  -7  -2   10.69    1.00
   0   7   3   22.73    0.88
   0   7   3   21.28    1.00
   0   7   3   19.60    1.39
   0  -7  -3   19.92    0.83
   0   7   4 1515.44   32.70
   0   7   4 1555.72   33.59
   0   7   4 1550.07   35.37
   0  -7  -4 1495.53   32.78
   0   7   5 1455.57   30.73
   0   7   5 1510.83   33.47
   0   7   5 1453.31   30.58
   0  -7  -5 1591.83   36.48
   0   7   6 1500.06   30.03
   0   7   6 1360.95   29.96
   0  -7  -6 1352.20   29.74
   0   7   7  353.67    8.16
   0  -7  -7  368.55    8.27
   0   7   8   42.71    2.61
   0  -7  -8   45.23    1.63
   0   7   9   37.67    2.57
   0  -7  -9   36.56    2.59
   0   7  10    0.02    0.88
   0  -7 -10    0.59    0.90
   0   7  11  193.84    4.29
   0  -7 -11  195.91    4.36
   0   7  12   24.83    2.75
   0   7  12   25.61    2.78
   0  -7 -12   21.17    2.80
   0   7  13   14.04    1.58
   0  -7 -13   16.07    1.60
   0   8  -9    2.94    1.39
   0   8  -8   18.74    3.03
   0   8  -7  155.15    4.03
   0   8  -6 1257.20   31.22
   0   8  -5    0.17    1.83
   0   8  -4  283.76    5.87
   0   8  -3  443.10    9.85
   0  -8   3  373.85    5.89
   0   8  -2   34.26    2.19
   0  -8   2   31.05    0.73
   0   8  -1   62.90    2.49
   0  -8   1   61.80    1.28
   0   8   0  204.16    3.77
   0   8   0  204.60    4.63
   0  -8   0  199.42    3.61
   0   8   1    6.68    0.87
   0   8   1    6.54    0.64
   0  -8  -1    5.70    0.82
   0   8   2  127.58    2.92
   0   8   2  127.07    2.85
   0   8   2  123.23    2.66
   0  -8  -2  119.53    2.16
   0   8   3  647.62   12.48
   0   8   3  653.89   12.51
   0   8   3  689.71   13.30
   0  -8  -3  649.88   12.29
   0   8   4    4.63    0.67
   0   8   4    3.30    0.69
   0   8   4    3.42    0.58
   0  -8  -4    3.59    0.68
   0   8   5  159.96    4.05
   0   8   5  164.73    2.72
   0   8   5  168.76    2.82
   0  -8  -5  165.23    4.11
   0   8   6    0.34    0.24
   0   8   6    0.60    0.69
   0   8   6    0.32    0.30
   0  -8  -6    0.50    1.24
   0   8   7    6.52    1.71
   0  -8  -7    6.33    0.95
   0   8   8   67.84    3.11
   0  -8  -8   68.32    3.11
   0   8   9    2.59    1.80
   0  -8  -9    1.61    0.99
   0   8  10   21.04    2.56
   0  -8 -10   20.28    2.56
   0   8  11   62.47    2.28
   0  -8 -11   63.73    2.30
   0   8  12  220.98    5.22
   0  -8 -12  230.97    7.43
   0   9  -7   53.29    2.39
   0   9  -6   34.13    3.30
   0   9  -5   31.75    1.75
   0   9  -4    8.48    1.19
   0   9  -3    1.11    1.66
   0   9  -2   44.31    2.48
   0  -9   2   39.66    1.02
   0   9  -1   17.73    1.79
   0  -9   1   15.05    0.69
   0   9   0   49.64    2.23
   0   9   0   51.56    1.41
   0  -9   0   50.75    1.32
   0   9   1  507.42    9.85
   0   9   1  516.09    9.78
   0   9   1  515.64   10.46
   0  -9  -1  505.52    9.72
   0   9   2 1027.24   21.98
   0   9   2 1036.92   22.10
   0   9   2 1015.00   21.61
   0  -9  -2 1049.25   22.14
   0   9   3  255.30    4.91
   0   9   3  249.64    4.71
   0   9   3  254.53    5.40
   0  -9  -3  252.20    4.53
   0   9   4   80.98    1.71
   0   9   4   80.65    2.56
   0   9   4   86.15    1.89
   0  -9  -4   83.14    1.84
   0   9   5   12.70    1.60
   0   9   5   13.12    0.63
   0   9   5   14.11    0.70
   0  -9  -5   13.44    0.92
   0   9   6    0.11    1.25
   0   9   6    0.15    0.30
   0   9   6    0.03    0.26
   0  -9  -6    0.46    1.21
   0   9   7   74.21    2.07
   0  -9  -7   75.92    3.06
   0   9   8   28.97    2.48
   0  -9  -8   27.12    1.45
   0   9   9  103.11    4.04
   0  -9  -9  105.03    4.06
   0   9  10   99.56    4.29
   0  -9 -10   97.91    2.88
   0   9  11  137.56    3.67
   0  -9 -11  140.98    5.50
   0  10  -5   15.77    1.54
   0  10  -4    6.21    2.20
   0  10  -3   63.57    3.21
   0  10  -2   13.04    1.07
   0  10  -2   13.85    2.03
   0  10  -1   44.69    2.36
   0  10  -1   44.52    2.23
   0 -10   1   40.60    1.02
   0  10   0    5.84    1.43
   0  10   0    5.80    0.73
   0 -10   0    6.10    0.68
   0  10   1    1.41    0.41
   0  10   1    1.66    0.96
   0  10   1    1.54    0.61
   0 -10  -1    1.63    0.40
   0  10   2   12.83    1.23
   0  10   2   12.25    1.10
   0  10   2   11.90    1.09
   0 -10  -2   12.34    1.07
   0  10   3   55.03    1.14
   0  10   3   57.40    1.98
   0  10   3   59.21    1.76
   0 -10  -3   55.68    1.96
   0  10   4    5.35    0.78
   0  10   4    5.95    0.72
   0  10   4    5.64    0.70
   0 -10  -4    7.03    0.72
   0  10   5    1.70    0.73
   0  10   5    1.58    0.55
   0  10   5    1.72    0.50
   0 -10  -5    1.58    0.70
   0  10   6   42.71    2.39
   0 -10  -6   44.09    1.48
   0  10   7   12.27    1.12
   0 -10  -7    8.63    1.96
   0  10   8   27.76    1.57
   0 -10  -8   30.99    2.70
   0  10   9  457.83   11.25
   0 -10  -9  472.52    9.78
   0  11  -2  157.41    4.86
   0  11  -2  151.91    3.38
   0  11  -1    0.57    1.46
   0  11  -1    0.79    1.30
   0  11   0   30.32    2.02
   0  11   0   26.31    1.07
   0  11   1   25.15    1.52
   0  11   1   26.72    1.75
   0 -11  -1   24.46    1.08
   0  11   2    2.40    0.91
   0  11   2    2.29    1.03
   0  11   2    2.49    0.86
   0 -11  -2    1.77    0.48
   0  11   3   58.91    1.23
   0  11   3   61.94    2.04
   0  11   3   63.21    1.86
   0 -11  -3   60.19    2.02
   0  11   4    3.68    1.22
   0  11   4    4.77    0.81
   0  11   4    3.87    0.70
   0 -11  -4    3.30    1.23
   0  11   5  408.10    9.10
   0 -11  -5  416.45    8.08
   0  11   6  138.50    3.14
   0 -11  -6  144.71    3.18
   0  11   7    1.23    1.65
   0 -11  -7    1.00    1.63
   1 -11  -6  106.07    2.61
  -1  11   6  107.04    2.64
   1 -11  -5   16.15    1.85
  -1  11   5   14.17    1.86
   1 -11  -4    4.32    1.35
  -1  11   4    4.80    1.42
   1 -11  -3    1.53    1.06
  -1  11   3    1.18    0.70
  -1  11   3    1.71    0.85
  -1  11   3    1.99    1.12
   1 -11  -2   36.09    1.60
  -1  11   2   39.32    1.68
  -1  11   2   34.83    1.47
   1 -11  -1   16.66    0.68
  -1  11   1   19.93    1.35
  -1  11   1   19.22    1.59
   1 -11   0    9.73    0.84
  -1  11   0   10.17    1.65
  -1  11  -1   28.22    2.26
  -1  11  -2  164.05    3.76
   1 -10  -9    1.12    1.08
  -1  10   9    0.99    1.11
   1 -10  -8  235.85    6.62
  -1  10   8  227.79    5.04
   1 -10  -7  623.39   12.74
  -1  10   7  610.67   14.32
   1 -10  -6    0.89    0.80
  -1  10   6    0.41    1.51
   1 -10  -5   46.36    2.31
  -1  10   5   44.64    2.36
   1 -10  -4    0.53    1.13
  -1  10   4    0.32    0.62
  -1  10   4    0.31    0.64
  -1  10   4    0.62    0.29
   1 -10  -3   49.58    1.34
  -1  10   3   51.78    1.64
  -1  10   3   52.30    2.10
  -1  10   3   50.02    1.42
   1 -10  -2   15.33    0.75
  -1  10   2   18.07    1.34
  -1  10   2   15.53    1.29
   1 -10  -1    5.19    0.90
  -1  10   1    6.16    1.23
   1 -10   0   30.08    1.16
  -1  10   0   30.62    1.92
   1 -10   1    4.13    0.62
  -1  10  -1    4.53    1.54
  -1  10  -2   27.72    1.39
  -1  10  -3    1.66    0.99
  -1  10  -4   52.56    2.06
  -1  10  -5   22.49    1.68
   1  -9 -10   -0.11    1.00
  -1   9  10    0.05    1.04
   1  -9  -9   92.87    4.02
  -1   9   9   98.36    2.81
   1  -9  -8   54.26    1.90
  -1   9   8   54.86    1.95
   1  -9  -7    3.55    1.72
  -1   9   7    2.39    1.76
   1  -9  -6   19.65    1.17
  -1   9   6   21.11    2.10
   1  -9  -5   32.88    2.06
  -1   9   5   32.44    2.13
  -1   9   5   32.23    0.78
  -1   9   5   34.54    0.94
   1  -9  -4   46.22    1.37
  -1   9   4   44.46    1.38
  -1   9   4   45.19    1.11
  -1   9   4   48.20    1.32
   1  -9  -3   16.73    1.45
  -1   9   3   17.17    0.89
  -1   9   3   17.24    0.65
   1  -9  -2    1.11    0.94
  -1   9   2    1.53    1.01
  -1   9   2    1.47    0.90
   1  -9  -1  223.94    4.52
  -1   9   1  227.56    4.95
  -1   9   1  222.64    3.98
   1  -9   0  588.46   11.38
  -1   9   0  601.52   11.61
   1  -9   1    6.95    0.71
  -1   9  -1    7.37    1.60
   1  -9   2   47.16    1.12
  -1   9  -2   54.11    2.65
   1  -9   3    0.99    0.32
  -1   9  -3    1.00    1.61
  -1   9  -4    1.63    1.81
  -1   9  -5  188.99    5.89
  -1   9  -6    0.76    2.07
  -1   9  -7  135.46    3.78
   1  -8 -12  297.64    6.76
  -1   8  12  288.92    8.65
   1  -8 -11  454.16    9.62
  -1   8  11  432.37    9.28
   1  -8 -10   12.30    2.34
  -1   8  10    8.25    1.32
   1  -8  -9   65.61    2.12
  -1   8   9   64.45    2.12
   1  -8  -8    0.36    0.84
  -1   8   8    0.02    0.84
   1  -8  -7    9.27    1.85
  -1   8   7    9.14    1.89
   1  -8  -6   26.59    1.27
  -1   8   6   32.21    0.51
  -1   8   6   26.67    2.20
   1  -8  -5    1.13    1.24
  -1   8   5    0.68    0.40
  -1   8   5    1.16    1.32
  -1   8   5    1.00    0.45
   1  -8  -4  743.80   14.63
  -1   8   4  757.18   14.25
  -1   8   4  732.56   14.60
  -1   8   4  784.84   14.90
   1  -8  -3   37.25    1.83
  -1   8   3   34.70    1.18
  -1   8   3   35.65    1.32
   1  -8  -2    2.76    0.57
  -1   8   2    3.86    0.95
  -1   8   2    2.91    0.59
   1  -8  -1  278.43    4.81
  -1   8   1  287.54    5.06
  -1   8   1  298.79    5.28
   1  -8   0    1.39    0.69
  -1   8   0    1.01    1.14
   1  -8   1   60.14    1.45
  -1   8  -1   61.73    1.66
   1  -8   2   33.07    0.94
  -1   8  -2   34.95    2.21
   1  -8   3  132.77    2.18
  -1   8  -3  147.78    4.36
   1  -8   4  150.65    2.28
   1  -8   4  150.18    2.23
  -1   8  -4  175.24    5.11
  -1   8  -5  301.85    6.28
  -1   8  -6   20.87    1.57
  -1   8  -7   83.26    4.24
  -1   8  -8   13.74    2.90
  -1   8  -9    0.62    1.26
   1  -7 -12    9.14    2.50
  -1   7  12    9.57    1.37
   1  -7 -11    2.51    1.13
  -1   7  11    1.05    1.99
   1  -7 -10  160.83    3.69
  -1   7  10  153.39    5.00
   1  -7  -9   31.03    2.61
  -1   7   9   32.62    2.62
   1  -7  -8  191.91    5.21
  -1   7   8  187.62    5.19
   1  -7  -7   33.09    1.37
  -1   7   7   32.70    2.35
   1  -7  -6    1.35    0.74
  -1   7   6    0.73    0.77
   1  -7  -5   51.62    2.39
  -1   7   5   50.73    0.86
  -1   7   5   49.12    2.44
  -1   7   5   54.72    1.06
   1  -7  -4  668.82   12.83
  -1   7   4  658.03   12.83
  -1   7   4  696.92   12.83
   1  -7  -3    7.38    1.22
  -1   7   3    7.28    0.83
  -1   7   3    4.65    0.72
   1  -7  -2   55.41    1.81
  -1   7   2   50.80    1.25
  -1   7   2   52.43    1.14
   1  -7  -1  125.26    2.69
  -1   7   1  126.20    3.02
  -1   7   1  121.29    2.80
   1  -7   0    9.20    0.84
  -1   7   0    8.66    0.55
  -1   7   0    9.17    0.76
   1  -7   1   98.66    2.02
  -1   7  -1   99.49    3.03
   1  -7   2  180.72    3.15
  -1   7  -2  182.20    3.63
   1  -7   3  433.26    7.80
  -1   7  -3  445.36    8.62
   1  -7   4 2745.55   68.05
   1  -7   4 2876.10   70.86
  -1   7  -4 3059.16   78.64
  -1   7  -5  277.62    7.42
  -1   7  -6  467.63   11.50
  -1   7  -7  309.55    6.59
  -1   7  -8   14.15    2.69
  -1   7  -9   23.73    3.11
  -1   7 -10   48.56    3.79
   1  -6 -13  119.21    4.66
  -1   6  13  122.16    4.63
   1  -6 -12   34.67    2.87
  -1   6  12   34.72    2.89
   1  -6 -11   26.07    2.62
  -1   6  11   26.50    1.53
   1  -6 -10   31.52    1.54
  -1   6  10   31.57    1.55
   1  -6  -9  301.12    5.96
  -1   6   9  295.05    7.30
   1  -6  -8  376.79    7.39
  -1   6   8  363.64    8.88
   1  -6  -7 4277.61  123.84
  -1   6   7 4265.53  123.65
   1  -6  -6 3246.10   86.72
  -1   6   6 3157.46   82.79
   1  -6  -5  560.94   11.68
  -1   6   5  582.91    9.93
  -1   6   5  536.69   11.37
  -1   6   5  527.71    8.85
   1  -6  -4  484.61    8.80
  -1   6   4  459.32    8.47
  -1   6   4  492.30    8.43
   1  -6  -3    1.78    0.54
  -1   6   3    1.20    0.60
  -1   6   3    1.35    0.57
   1  -6  -2  512.69    9.78
  -1   6   2  517.30    8.98
  -1   6   2  500.22    9.75
   1  -6  -1    0.44    0.70
   1  -6  -1    0.13    0.66
  -1   6   1    0.38    0.79
  -1   6   1    0.49    0.41
   1  -6   0  101.37    2.38
   1  -6   0   93.78    1.60
  -1   6   0  104.68    2.64
  -1   6   0   99.93    2.20
   1  -6   1   98.66    1.94
   1  -6   1   94.91    1.86
  -1   6  -1   97.34    1.99
   1  -6   2  260.02    4.68
   1  -6   2  273.51    4.64
  -1   6  -2  269.00    5.90
   1  -6   3 2456.81   61.08
   1  -6   3 2322.29   54.68
  -1   6  -3 2388.35   60.01
   1  -6   4  572.41   12.33
   1  -6   4  538.57    9.30
   1  -6   4  569.06   10.28
  -1   6  -4  571.34   12.63
   1  -6   5   65.70    1.89
   1  -6   5   60.31    1.02
   1  -6   5   65.32    0.98
  -1   6  -5   66.15    2.02
   1  -6   6    3.68    1.11
  -1   6  -6   24.61    1.31
  -1   6  -7    0.25    1.65
  -1   6  -8   59.53    2.09
  -1   6  -9  148.11    5.11
  -1   6 -10    0.73    1.08
  -1   6 -11    0.59    2.08
   1  -5 -14    6.32    2.21
  -1   5  14    7.64    1.22
   1  -5 -13    6.92    2.08
  -1   5  13    6.06    2.09
   1  -5 -12   58.32    3.06
  -1   5  12   56.21    1.91
   1  -5 -11    6.87    1.88
  -1   5  11    4.84    1.90
   1  -5 -10  109.83    3.79
  -1   5  10  106.40    3.78
   1  -5  -9    5.90    1.01
  -1   5   9    5.40    1.01
   1  -5  -8  610.69   11.86
  -1   5   8  579.50   11.36
   1  -5  -7   22.93    1.16
  -1   5   7   22.01    1.16
   1  -5  -6  648.52   12.26
  -1   5   6  625.03   11.94
   1  -5  -5  140.82    2.65
  -1   5   5  135.44    3.40
   1  -5  -4   63.10    1.41
  -1   5   4   60.30    1.39
  -1   5   4   64.84    1.10
   1  -5  -3  250.25    3.97
   1  -5  -3  251.92    4.26
  -1   5   3  255.99    4.18
  -1   5   3  241.31    4.15
   1  -5  -2  214.92    3.61
   1  -5  -2  213.88    3.56
  -1   5   2  222.89    3.88
  -1   5   2  209.21    4.15
   1  -5  -1  177.58    3.23
   1  -5  -1  173.94    2.84
  -1   5   1  187.31    3.50
  -1   5   1  176.84    3.43
   1  -5   0  220.99    3.94
   1  -5   0  212.87    4.02
  -1   5   0  211.96    3.88
  -1   5   0  220.92    4.28
   1  -5   1  693.36   12.76
   1  -5   1  666.54   13.01
  -1   5  -1  674.43   12.50
   1  -5   2  220.44    4.54
   1  -5   2  221.78    3.65
  -1   5  -2  220.84    4.69
   1  -5   3  400.78    6.90
   1  -5   3  381.34    6.82
  -1   5  -3  387.78    8.02
   1  -5   4  108.62    1.70
   1  -5   4  110.83    2.05
   1  -5   4  110.87    3.07
  -1   5  -4  112.58    3.37
   1  -5   5    0.82    0.27
   1  -5   5    1.41    0.71
   1  -5   5    1.13    0.36
  -1   5  -5    5.15    1.45
   1  -5   6  170.55    4.43
   1  -5   6  158.51    2.27
   1  -5   6  159.98    2.31
  -1   5  -6  167.54    3.48
   1  -5   7    2.27    0.27
   1  -5   7    2.14    0.16
   1  -5   7    2.87    0.84
  -1   5  -7    2.84    1.66
   1  -5   8    0.94    0.22
   1  -5   8    0.98    0.13
   1  -5   8    0.31    0.82
  -1   5  -8    1.25    0.90
  -1   5  -9   79.51    3.67
  -1   5 -10    0.10    0.94
  -1   5 -11  608.19   15.16
  -1   5 -12  184.94    4.56
   1  -4 -14    1.47    0.97
  -1   4  14    2.23    1.69
   1  -4 -13   -0.15    0.79
  -1   4  13    0.04    0.78
   1  -4 -12   65.78    1.91
  -1   4  12   65.14    3.01
   1  -4 -11  111.23    2.58
  -1   4  11  106.56    3.64
   1  -4 -10   65.50    1.83
  -1   4  10   65.11    1.82
   1  -4  -9  153.48    4.12
  -1   4   9  148.32    4.09
   1  -4  -8   47.43    2.28
  -1   4   8   44.75    2.27
   1  -4  -7  269.69    5.79
  -1   4   7  259.74    5.66
  -1   4   7  257.11    5.62
   1  -4  -6  278.65    5.74
  -1   4   6  270.37    5.66
   1  -4  -5  137.71    3.15
  -1   4   5  131.08    2.40
   1  -4  -4  222.80    3.78
  -1   4   4  227.73    3.36
  -1   4   4  216.09    4.40
   1  -4  -3  318.09    5.33
   1  -4  -3  312.49    4.87
  -1   4   3  306.92    5.90
  -1   4   3  309.92    4.94
   1  -4  -2  131.93    2.84
   1  -4  -2  130.10    2.21
  -1   4   2  132.67    2.33
  -1   4   2  127.20    2.23
   1  -4  -1 1485.02   31.12
   1  -4  -1 1511.93   31.90
  -1   4   1 1585.32   33.89
  -1   4   1 1542.42   33.38
   1  -4   0 3205.14   81.07
   1  -4   0 3293.14   83.97
  -1   4   0 3274.95   83.85
  -1   4   0 3255.57   82.39
   1  -4   1 2656.98   64.80
   1  -4   1 2639.73   63.44
  -1   4  -1 2551.97   61.42
   1  -4   2   19.67    0.69
   1  -4   2   18.82    0.76
  -1   4  -2   18.66    1.39
   1  -4   3  344.64    5.62
   1  -4   3  330.09    6.46
  -1   4  -3  339.98    6.83
   1  -4   4  182.51    3.29
   1  -4   4  192.26    3.02
   1  -4   4  195.12    3.09
  -1   4  -4  187.25    4.33
   1  -4   5  782.69   14.27
   1  -4   5  793.65   16.41
  -1   4  -5  795.52   16.73
   1  -4   6  111.04    1.90
   1  -4   6  110.83    3.17
  -1   4  -6  107.59    2.41
   1  -4   7   77.77    1.90
   1  -4   7   73.81    1.19
  -1   4  -7   78.56    3.12
   1  -4   8   62.97    1.74
   1  -4   8   61.52    1.04
  -1   4  -8   64.28    1.91
   1  -4   9  102.09    1.63
  -1   4  -9  114.47    3.94
   1  -4  10    4.20    0.37
  -1   4 -10    4.44    1.06
   1  -4  11    0.56    0.31
  -1   4 -11    0.03    1.71
  -1   4 -12   23.33    2.60
  -1   4 -13   19.67    1.51
   1  -3 -14   11.08    1.94
  -1   3  14   11.73    1.03
   1  -3 -13  313.29    7.54
  -1   3  13  301.76    7.20
   1  -3 -12   30.78    0.92
   1  -3 -12   29.68    0.66
   1  -3 -12   29.42    2.20
  -1   3  12   29.06    2.12
   1  -3 -11   52.24    0.96
   1  -3 -11   52.32    1.59
   1  -3 -11   51.90    1.09
  -1   3  11   51.77    1.57
   1  -3 -10   69.01    1.11
   1  -3 -10   69.12    1.75
   1  -3 -10   70.81    1.16
  -1   3  10   66.38    1.72
   1  -3  -9    8.26    0.36
   1  -3  -9    6.92    0.81
   1  -3  -9    6.93    0.33
  -1   3   9    6.49    1.45
   1  -3  -8  202.64    2.92
   1  -3  -8  197.79    2.86
   1  -3  -8  192.39    3.57
  -1   3   8  187.52    3.50
   1  -3  -7  481.52    7.80
   1  -3  -7  523.40   10.39
  -1   3   7  497.80    9.05
   1  -3  -6   52.93    1.91
  -1   3   6   51.75    1.24
   1  -3  -5  291.97    4.94
  -1   3   5  273.98    5.37
   1  -3  -4   41.68    1.60
  -1   3   4   40.96    1.04
  -1   3   4   43.70    0.58
   1  -3  -3  549.43    9.20
   1  -3  -3  611.39   10.85
  -1   3   3  613.56   10.88
  -1   3   3  588.61    9.91
   1  -3  -2  541.32    9.47
   1  -3  -2  545.21    9.31
  -1   3   2  524.27    9.11
  -1   3   2  571.09   10.64
   1  -3  -1   12.23    0.58
   1  -3  -1   11.90    0.76
  -1   3   1   10.94    1.03
  -1   3   1   10.95    0.82
   1  -3   0 2539.17   59.82
   1  -3   0 2611.09   62.15
  -1   3   0 2429.51   57.36
  -1   3   0 2528.53   59.58
   1  -3   1   84.24    1.67
   1  -3   1   81.21    1.50
  -1   3  -1   82.86    1.58
   1  -3   2   57.41    1.23
   1  -3   2   58.11    1.19
  -1   3  -2   57.34    1.27
   1  -3   3  701.23   13.64
   1  -3   3  685.08   12.34
  -1   3  -3  679.10   12.58
   1  -3   4  797.51   14.76
  -1   3  -4  823.87   16.71
   1  -3   5  222.07    4.65
   1  -3   5  232.61    3.95
  -1   3  -5  219.06    3.95
   1  -3   6   11.61    0.80
   1  -3   6   11.72    0.53
  -1   3  -6   12.19    0.89
   1  -3   7   15.10    0.60
   1  -3   7   15.23    0.90
  -1   3  -7   17.13    1.82
   1  -3   8    0.26    0.39
   1  -3   8    0.51    0.64
  -1   3  -8    0.54    0.75
   1  -3   9  211.44    4.05
   1  -3   9  203.37    3.42
  -1   3  -9  219.67    5.51
   1  -3  10    8.97    0.57
  -1   3 -10   10.85    1.02
   1  -3  11    7.69    0.58
  -1   3 -11    7.27    1.03
   1  -3  12    0.18    0.41
  -1   3 -12   -0.04    1.46
  -1   3 -13    5.77    1.92
   1  -2 -14   11.79    1.64
  -1   2  14    9.71    0.87
   1  -2 -13  189.27    3.83
   1  -2 -13  182.65    3.26
   1  -2 -13  180.47    3.36
  -1   2  13  187.47    4.64
   1  -2 -12   13.80    0.68
   1  -2 -12   15.50    0.80
   1  -2 -12   15.75    0.97
  -1   2  12   13.92    0.93
   1  -2 -11   47.48    1.13
   1  -2 -11   50.06    1.24
   1  -2 -11   50.15    1.42
  -1   2  11   49.56    2.16
   1  -2 -10   13.23    0.69
   1  -2 -10   13.64    1.47
   1  -2 -10   12.26    0.62
  -1   2  10   11.87    0.83
   1  -2  -9  111.45    1.97
   1  -2  -9  114.37    3.06
   1  -2  -9  110.32    1.98
  -1   2   9  111.34    3.00
   1  -2  -8  302.18    5.36
   1  -2  -8  302.46    5.02
   1  -2  -8  306.08    5.06
  -1   2   8  299.17    5.31
   1  -2  -7  166.09    2.95
   1  -2  -7  171.85    2.71
   1  -2  -7  169.78    2.70
  -1   2   7  164.15    2.95
   1  -2  -6  478.00    8.32
   1  -2  -6  500.59    8.33
   1  -2  -6  527.89   10.03
  -1   2   6  498.80    8.86
   1  -2  -5 2185.06   49.65
   1  -2  -5 2253.75   50.91
   1  -2  -5 2229.57   51.64
  -1   2   5 2194.17   50.81
   1  -2  -4   18.25    0.57
   1  -2  -4   17.38    0.70
  -1   2   4   17.28    0.72
   1  -2  -3  154.33    2.46
   1  -2  -3  162.05    2.70
  -1   2   3  153.46    2.61
  -1   2   3  163.15    2.49
   1  -2  -2   14.06    0.61
   1  -2  -2   13.32    1.24
  -1   2   2   14.44    1.29
  -1   2   2   14.04    0.65
   1  -2  -1 3454.58   87.80
   1  -2  -1 3478.48   89.44
  -1   2   1 3238.92   82.38
  -1   2   1 3355.11   85.65
   1  -2   0    0.85    0.88
   1  -2   0    0.97    0.44
  -1   2   0    1.45    0.52
  -1   2   0    0.12    0.47
   1  -2   1    2.93    1.05
  -1   2  -1    3.03    1.19
   1  -2   2  642.34   11.62
  -1   2  -2  669.15   13.10
   1  -2   3  476.99    8.97
   1  -2   3  450.93    7.86
  -1   2  -3  479.22    9.17
   1  -2   4 1287.10   26.64
   1  -2   4 1327.04   27.18
  -1   2  -4 1410.54   30.22
   1  -2   5 5459.62  160.19
   1  -2   5 5537.88  161.96
  -1   2  -5 5671.07  169.12
   1  -2   6   55.45    1.30
   1  -2   6   54.98    0.91
  -1   2  -6   57.70    2.11
   1  -2   7    7.34    0.67
   1  -2   7    5.56    0.61
  -1   2  -7    5.91    0.81
  -1   2  -7    5.86    0.76
   1  -2   8   12.87    0.74
   1  -2   8   12.18    0.80
  -1   2  -8   12.91    1.00
  -1   2  -8   12.82    1.67
   1  -2   9  283.64    5.20
   1  -2   9  286.54    5.10
  -1   2  -9  285.92    5.49
  -1   2  -9  305.33    5.84
   1  -2  10   15.81    0.85
   1  -2  10   17.38    0.96
  -1   2 -10   18.48    1.11
  -1   2 -10   17.94    1.81
   1  -2  11   61.58    1.51
  -1   2 -11   65.86    2.76
  -1   2 -11   66.77    1.36
   1  -2  12   18.40    0.92
  -1   2 -12   18.86    1.16
  -1   2 -12   18.05    1.18
   1  -2  13  103.76    2.23
  -1   2 -13  106.54    2.58
   1  -2  14   86.46    1.97
  -1   2 -14   91.93    3.38
   1  -1 -14   44.62    0.97
   1  -1 -14   46.15    1.49
   1  -1 -14   48.48    2.15
  -1   1  14   47.57    1.99
   1  -1 -13   23.52    1.16
   1  -1 -13   25.72    1.65
   1  -1 -13   24.07    1.03
  -1   1  13   24.04    0.97
   1  -1 -12  119.06    2.43
   1  -1 -12  118.49    2.56
   1  -1 -12  119.37    2.45
  -1   1  12  121.89    3.12
   1  -1 -11    0.07    0.52
   1  -1 -11    0.22    0.55
   1  -1 -11    0.38    0.62
  -1   1  11    0.16    0.91
   1  -1 -10  151.52    2.52
   1  -1 -10  154.30    3.57
   1  -1 -10  149.17    2.84
  -1   1  10  151.61    2.78
   1  -1  -9  256.35    4.63
   1  -1  -9  263.02    5.45
  -1   1   9  255.03    5.27
   1  -1  -8  304.23    5.40
   1  -1  -8  308.20    5.38
   1  -1  -8  306.72    5.45
  -1   1   8  296.84    5.92
   1  -1  -7   64.75    1.39
   1  -1  -7   62.73    1.88
   1  -1  -7   63.92    1.43
  -1   1   7   64.94    1.34
   1  -1  -6 2693.47   65.64
   1  -1  -6 2695.03   65.42
   1  -1  -6 2617.75   62.63
  -1   1   6 2662.98   64.63
   1  -1  -5  403.18    6.86
   1  -1  -5  426.40    7.20
   1  -1  -5  405.33    6.86
  -1   1   5  430.37    7.86
   1  -1  -4   89.72    1.55
   1  -1  -4   86.52    1.52
  -1   1   4   86.39    1.54
   1  -1  -3  725.72   13.69
   1  -1  -3  667.18   11.92
  -1   1   3  684.57   12.35
  -1   1   3  666.46   11.81
   1  -1  -2 2298.65   53.18
   1  -1  -2 2335.75   53.93
  -1   1   2 2354.38   54.17
  -1   1   2 2355.81   55.75
   1  -1  -1   85.65    2.11
   1  -1  -1   82.05    1.33
  -1   1   1   83.72    1.72
  -1   1   1   84.65    1.51
   1  -1   0  398.42    6.46
  -1   1   0  401.75    7.04
   1  -1   1   10.94    0.66
  -1   1  -1   23.98    0.77
   1  -1   2 1300.28   27.02
   1  -1   2 1245.89   26.41
  -1   1  -2 1243.13   25.37
   1  -1   3  496.50    9.40
   1  -1   3  488.63    8.80
  -1   1  -3  495.26    8.71
   1  -1   4   15.66    1.15
   1  -1   4   15.48    0.82
  -1   1  -4   15.54    0.72
  -1   1  -4   15.80    0.54
   1  -1   5  323.38    6.06
   1  -1   5  330.65    5.71
  -1   1  -5  343.90    6.10
  -1   1  -5  329.03    5.63
   1  -1   6  650.70   11.64
   1  -1   6  683.91   12.51
  -1   1  -6  696.62   12.84
  -1   1  -6  686.31   13.08
   1  -1   7  221.40    3.76
   1  -1   7  226.28    4.01
  -1   1  -7  228.91    3.78
  -1   1  -7  224.14    3.95
   1  -1   8    7.56    0.46
   1  -1   8    6.07    1.09
  -1   1  -8    7.12    0.55
  -1   1  -8    6.77    1.32
   1  -1   9    2.09    0.78
   1  -1   9    2.78    1.10
  -1   1  -9    2.83    0.53
  -1   1  -9    3.13    0.72
   1  -1  10  354.64    6.58
   1  -1  10  352.55    6.17
  -1   1 -10  366.86    8.13
  -1   1 -10  357.42    7.33
   1  -1  11  467.51    9.34
  -1   1 -11  474.25   10.57
  -1   1 -11  480.31   10.02
   1  -1  12  606.67   12.35
  -1   1 -12  599.32   12.09
  -1   1 -12  615.69   13.02
   1  -1  13  431.61    8.72
  -1   1 -13  448.22    8.57
  -1   1 -13  443.23    9.94
   1  -1  14    0.66    0.75
  -1   1 -14    0.71    1.21
  -1   1 -14    0.63    0.93
   1   0 -14   52.88    1.30
   1   0 -14   53.76    1.35
   1   0 -14   53.00    1.73
  -1   0  14   54.20    1.85
   1   0 -13   22.48    1.23
   1   0 -13   24.08    1.43
   1   0 -13   23.02    1.35
  -1   0  13   23.09    1.36
   1   0 -12    1.17    0.87
   1   0 -12    0.62    0.78
   1   0 -12    1.08    0.91
  -1   0  12    0.82    0.47
   1   0 -11    1.71    0.78
   1   0 -11    2.38    0.94
   1   0 -11    1.59    0.50
  -1   0  11    1.37    0.88
   1   0 -10    7.01    1.00
   1   0 -10    6.29    0.90
   1   0 -10    6.46    0.58
  -1   0  10    6.01    1.00
   1   0  -9   54.39    1.72
   1   0  -9   51.76    1.12
   1   0  -9   52.74    1.75
  -1   0   9   52.69    1.69
   1   0  -8  374.29    7.07
   1   0  -8  361.50    6.78
   1   0  -8  358.25    6.16
  -1   0   8  356.18    6.14
   1   0  -7   10.76    0.89
   1   0  -7   11.48    0.84
   1   0  -7   12.11    0.91
  -1   0   7   12.03    0.90
   1   0  -6  367.75    6.53
   1   0  -6  366.77    6.59
   1   0  -6  371.27    6.16
  -1   0   6  368.97    6.61
   1   0  -5  650.52   11.56
   1   0  -5  658.78   12.22
   1   0  -5  648.83   12.04
  -1   0   5  656.20   11.66
   1   0  -4    0.83    0.57
   1   0  -4    1.26    0.57
  -1   0   4    0.81    0.33
   1   0  -3  136.00    2.58
   1   0  -3  137.79    2.59
  -1   0   3  136.48    2.68
   1   0  -2 1292.96   26.47
   1   0  -2 1262.77   25.94
  -1   0   2 1235.78   24.63
  -1   0   2 1281.05   26.38
   1   0  -1    3.01    0.63
   1   0  -1    2.83    0.63
  -1   0   1    2.92    0.63
   1   0   1 1515.04   30.98
   1   0   1 1476.49   30.82
  -1   0  -1 1503.44   30.82
  -1   0  -1 1445.38   30.28
   1   0   218699.51  781.67
   1   0   221184.12  887.09
  -1   0  -219773.21  829.04
  -1   0  -218823.17  786.98
   1   0   3  305.36    5.80
   1   0   3  297.27    4.90
  -1   0  -3  302.24    5.11
  -1   0  -3  310.11    5.87
   1   0   4  593.38   10.39
   1   0   4  592.26   10.38
  -1   0  -4  586.20   10.35
  -1   0  -4  613.53   10.79
   1   0   5   25.35    1.09
   1   0   5   26.40    1.09
  -1   0  -5   25.33    1.18
  -1   0  -5   25.92    1.24
   1   0   6  191.98    3.57
   1   0   6  193.08    3.60
  -1   0  -6  194.74    3.21
  -1   0  -6  193.25    3.21
   1   0   7  192.38    3.16
   1   0   7  197.89    3.72
  -1   0  -7  196.67    3.32
  -1   0  -7  198.56    3.34
   1   0   8  672.74   13.10
   1   0   8  651.69   12.75
  -1   0  -8  678.18   13.59
  -1   0  -8  661.89   12.51
   1   0   9 2241.44   54.84
   1   0   9 2257.02   55.16
  -1   0  -9 2291.40   57.26
  -1   0  -9 2401.60   59.17
   1   0  10 1115.42   24.14
   1   0  10 1060.14   21.87
  -1   0 -10 1073.92   22.83
  -1   0 -10 1086.53   22.55
   1   0  11    0.17    0.93
  -1   0 -11    0.69    1.06
  -1   0 -11   -0.15    1.08
   1   0  12  954.10   20.75
  -1   0 -12  978.73   21.48
  -1   0 -12  947.53   20.10
   1   0  13    0.17    0.89
  -1   0 -13    0.32    0.56
  -1   0 -13    0.19    1.02
   1   0  14    2.63    0.98
  -1   0 -14    2.69    1.17
  -1   0 -14    2.48    1.10
   1   1 -14   52.92    2.05
   1   1 -14   51.90    1.48
   1   1 -14   55.73    1.80
  -1  -1  14   52.69    1.65
   1   1 -13  117.51    2.22
   1   1 -13  116.31    3.14
   1   1 -13  112.97    3.27
  -1  -1  13  113.12    2.10
   1   1 -12  845.38   17.74
   1   1 -12  877.79   19.62
   1   1 -12  905.16   19.24
  -1  -1  12  870.21   18.38
   1   1 -11  228.31    4.65
   1   1 -11  218.93    5.24
   1   1 -11  215.97    4.98
  -1  -1  11  218.27    4.38
   1   1 -10   86.63    2.53
   1   1 -10   88.55    2.15
   1   1 -10   86.29    1.89
  -1  -1  10   84.47    2.07
   1   1  -9 1318.90   28.58
   1   1  -9 1300.83   28.28
   1   1  -9 1310.05   28.61
  -1  -1   9 1322.26   28.53
   1   1  -8   63.48    2.05
   1   1  -8   66.19    1.61
  -1  -1   8   64.56    1.17
   1   1  -7  365.96    6.01
   1   1  -7  353.40    6.86
  -1  -1   7  355.83    5.85
   1   1  -6  127.47    2.24
   1   1  -6  121.30    2.65
  -1  -1   6  123.28    2.20
   1   1  -5   55.13    1.11
   1   1  -5   57.13    1.18
  -1  -1   5   56.57    1.19
   1   1  -4  100.98    1.71
   1   1  -4  101.59    2.28
  -1  -1   4  102.87    1.79
   1   1  -3 2245.59   52.73
   1   1  -3 2213.66   50.59
  -1  -1   3 2300.17   52.63
   1   1  -229646.89 1334.36
   1   1  -221861.84  985.42
   1   1  -1  329.56    6.06
  -1  -1   1  342.62    6.26
   1   1   0  516.15    8.52
   1   1   0  524.65    8.83
  -1  -1   0  531.71    9.49
  -1  -1   0  536.85    9.36
   1   1   1  273.55    4.25
   1   1   1  271.91    4.20
  -1  -1  -1  279.11    4.88
  -1  -1  -1  268.51    4.17
   1   1   2   29.35    0.85
   1   1   2   28.16    1.27
  -1  -1  -2   29.23    1.28
  -1  -1  -2   29.00    0.91
   1   1   3  193.54    3.95
   1   1   3  197.27    3.77
  -1  -1  -3  198.52    4.11
  -1  -1  -3  190.73    3.66
   1   1   4  596.15   11.09
   1   1   4  549.77    9.38
  -1  -1  -4  547.39    9.42
  -1  -1  -4  593.30   11.19
   1   1   5 1418.51   29.18
   1   1   5 1427.73   29.78
  -1  -1  -5 1439.05   30.27
  -1  -1  -5 1485.16   32.03
   1   1   6  200.08    3.09
   1   1   6  195.42    3.82
  -1  -1  -6  204.61    4.08
  -1  -1  -6  205.30    3.70
   1   1   7  173.55    2.94
   1   1   7  177.37    3.15
  -1  -1  -7  175.44    2.84
  -1  -1  -7  176.76    3.73
   1   1   8  548.52    9.96
   1   1   8  573.30   10.57
  -1  -1  -8  558.48   10.39
  -1  -1  -8  561.11   10.01
   1   1   9  448.69    8.15
   1   1   9  460.41    7.93
  -1  -1  -9  457.67    9.48
  -1  -1  -9  447.73    7.94
   1   1  10    0.43    0.99
   1   1  10    0.33    0.69
  -1  -1 -10    1.10    0.86
  -1  -1 -10    0.25    0.61
   1   1  11   34.36    1.72
  -1  -1 -11   33.35    1.91
  -1  -1 -11   35.28    1.48
   1   1  12    0.46    0.98
  -1  -1 -12    0.38    0.80
  -1  -1 -12   -0.46    1.13
   1   1  13    4.46    1.25
  -1  -1 -13    4.18    0.56
  -1  -1 -13    4.88    0.77
   1   1  14  187.00    4.56
  -1  -1 -14  189.75    4.84
  -1  -1 -14  191.90    4.08
   1   1  15   82.63    2.75
  -1  -1 -15   84.23    2.36
  -1  -1 -15   85.17    3.03
   1   2 -13 1020.87   22.49
   1   2 -13 1019.47   24.47
  -1  -2  13  996.65   21.21
   1   2 -12  493.94    9.57
   1   2 -12  466.05    9.53
   1   2 -12  475.60   10.77
  -1  -2  12  470.48    9.06
   1   2 -11   70.42    1.73
   1   2 -11   69.40    2.68
   1   2 -11   65.59    1.89
  -1  -2  11   67.39    1.61
   1   2 -10  204.31    3.71
   1   2 -10  197.64    3.81
   1   2 -10  194.78    3.88
  -1  -2  10  199.26    3.57
   1   2  -9    2.94    0.58
   1   2  -9    2.60    1.26
  -1  -2   9    2.76    0.54
   1   2  -8   61.68    1.32
   1   2  -8   56.49    2.21
  -1  -2   8   59.01    1.28
   1   2  -7    0.24    0.98
   1   2  -7    0.46    0.39
  -1  -2   7    0.33    0.39
   1   2  -6  812.89   15.60
   1   2  -6  783.28   14.46
  -1  -2   6  789.71   14.91
   1   2  -5   21.41    0.80
   1   2  -5   22.11    0.54
  -1  -2   5   23.05    0.58
   1   2  -4   79.87    2.15
   1   2  -4   82.41    1.34
  -1  -2   4   84.96    1.27
   1   2  -3  220.94    3.24
   1   2  -3  232.92    3.86
   1   2  -2 1778.12   37.54
   1   2  -2 1729.51   37.66
   1   2  -1    1.47    0.91
   1   2  -1    1.37    0.35
   1   2   0 1196.90   23.84
   1   2   0 1202.03   23.95
  -1  -2   0 1178.40   23.62
  -1  -2   0 1201.71   23.90
   1   2   1  247.08    4.54
   1   2   1  255.93    4.72
  -1  -2  -1  251.32    4.65
  -1  -2  -1  253.27    4.53
   1   2   2 1159.88   23.76
   1   2   2 1112.41   21.70
  -1  -2  -2 1125.02   22.29
  -1  -2  -2 1157.50   22.95
   1   2   3 2734.04   65.68
   1   2   3 2732.49   66.89
  -1  -2  -3 2739.57   65.56
  -1  -2  -3 2666.31   64.29
   1   2   4  612.61   10.96
   1   2   4  605.54   10.70
  -1  -2  -4  663.76   12.60
  -1  -2  -4  602.70   10.60
   1   2   5 1008.73   19.20
   1   2   5  975.26   19.00
  -1  -2  -5 1054.83   21.41
  -1  -2  -5  947.22   18.24
   1   2   6 3018.59   75.63
   1   2   6 3061.24   75.74
  -1  -2  -6 3029.83   75.28
  -1  -2  -6 3054.08   78.29
   1   2   7   75.06    1.41
   1   2   7   72.03    1.53
  -1  -2  -7   71.62    1.57
  -1  -2  -7   75.16    1.60
   1   2   8  141.04    2.62
   1   2   8  145.66    2.49
  -1  -2  -8  139.23    3.46
  -1  -2  -8  148.49    2.78
   1   2   9  207.92    4.58
   1   2   9  216.37    3.70
  -1  -2  -9  210.77    3.96
  -1  -2  -9  217.43    3.97
   1   2  10   13.38    0.46
   1   2  10   13.39    1.49
  -1  -2 -10   13.62    1.64
  -1  -2 -10   14.24    0.95
   1   2  11   69.24    2.52
  -1  -2 -11   70.94    2.72
  -1  -2 -11   73.73    1.77
  -1  -2 -12   39.73    1.31
  -1  -2 -12   37.50    1.36
   1   2  13   38.25    2.15
  -1  -2 -13   38.98    1.32
  -1  -2 -13   37.93    2.28
   1   2  14    7.26    1.53
  -1  -2 -14    6.82    0.83
  -1  -2 -14    7.28    0.84
  -1  -2 -14    7.08    1.70
   1   2  15   20.90    1.90
  -1  -2 -15   19.99    2.15
   1   3 -13  124.22    2.83
   1   3 -13  122.92    3.02
   1   3 -12    2.49    0.90
   1   3 -12    2.72    0.81
   1   3 -11  145.74    3.24
   1   3 -11  149.30    4.16
  -1  -3  11  149.25    2.51
   1   3 -10   21.13    1.07
   1   3 -10   18.77    1.13
  -1  -3  10   19.05    0.62
   1   3  -9  143.95    3.03
  -1  -3   9  149.92    2.40
   1   3  -8   43.09    1.41
  -1  -3   8   46.26    0.86
   1   3  -7   17.21    1.00
  -1  -3   7   19.29    0.49
   1   3  -6   27.80    1.79
   1   3  -5 4689.02  135.62
   1   3  -4    0.64    0.99
   1   3  -3    8.38    0.65
   1   3  -2  324.61    4.78
   1   3  -2  404.80    6.74
   1   3  -1  522.67    8.71
   1   3  -1  580.17   10.13
  -1  -3   1  557.40    9.31
   1   3   0  690.51   12.51
   1   3   0  719.29   12.93
  -1  -3   0  717.88   12.93
   1   3   1 1285.42   26.24
   1   3   1 1293.07   26.61
  -1  -3  -1 1226.00   25.18
   1   3   2  557.37    9.89
   1   3   2  539.60    9.34
  -1  -3  -2  548.74    9.66
  -1  -3  -2  548.40    9.53
   1   3   3  122.58    2.65
   1   3   3  124.98    2.12
  -1  -3  -3  123.54    2.70
  -1  -3  -3  128.01    2.05
   1   3   4   19.90    0.65
   1   3   4   18.82    0.75
  -1  -3  -4   19.98    0.55
  -1  -3  -4   18.71    1.32
   1   3   5 6323.92  188.59
   1   3   5 6177.61  188.40
  -1  -3  -5 6140.43  187.68
  -1  -3  -5 6256.44  188.10
   1   3   6   80.98    1.27
   1   3   6   75.79    1.61
  -1  -3  -6   80.66    1.29
  -1  -3  -6   76.94    2.37
   1   3   7   74.72    1.20
   1   3   7   71.49    1.60
  -1  -3  -7   75.47    1.28
  -1  -3  -7   73.04    1.67
   1   3   8  134.95    2.06
   1   3   8  126.90    3.24
  -1  -3  -8  128.73    3.47
  -1  -3  -8  134.77    2.47
   1   3   9   52.55    0.97
   1   3   9   49.10    2.18
  -1  -3  -9   51.21    1.47
  -1  -3  -9   51.39    1.12
   1   3  10  154.32    3.08
  -1  -3 -10  160.80    2.71
  -1  -3 -10  157.39    4.26
   1   3  11   14.06    1.00
  -1  -3 -11   14.49    0.67
  -1  -3 -11   11.59    1.89
   1   3  12   28.46    1.29
  -1  -3 -12   28.93    1.35
  -1  -3 -12   29.15    0.88
   1   3  13  230.13    5.78
  -1  -3 -13  228.25    5.97
  -1  -3 -13  236.41    4.07
   1   3  14    3.18    1.58
  -1  -3 -14    3.75    1.76
   1   3  15    8.01    1.80
  -1  -3 -15    7.10    2.04
   1   4 -12   15.17    1.16
   1   4 -12   15.17    1.28
   1   4 -11    1.36    0.90
   1   4 -11    1.35    1.53
   1   4 -10   19.60    1.20
   1   4 -10   18.29    1.26
   1   4  -9    1.72    0.86
   1   4  -8   11.53    1.79
   1   4  -7   15.29    1.90
   1   4  -6  180.55    4.55
   1   4  -5   14.42    1.62
   1   4  -4  295.01    6.15
   1   4  -3  249.92    5.10
   1   4  -2  317.10    4.72
   1   4  -2  361.58    6.86
   1   4  -1  635.95   12.05
   1   4  -1  577.13   10.05
   1   4  -1  572.28   10.25
  -1  -4   1  559.80    9.57
   1   4   0 1025.97   19.77
   1   4   0  995.05   19.30
  -1  -4   0  984.88   19.01
   1   4   1    0.39    0.31
   1   4   1    0.33    0.50
  -1  -4  -1    0.17    0.29
   1   4   2  694.05   12.82
   1   4   2  677.50   12.19
  -1  -4  -2  667.33   12.02
   1   4   3   27.78    1.25
   1   4   3   27.49    0.82
  -1  -4  -3   27.62    1.27
   1   4   4  120.17    2.15
   1   4   4  121.18    1.98
  -1  -4  -4  119.88    2.76
   1   4   5  836.60   15.90
   1   4   5  802.51   14.61
  -1  -4  -5  789.17   14.23
  -1  -4  -5  827.66   15.75
   1   4   6   65.28    2.16
   1   4   6   66.61    0.99
  -1  -4  -6   67.52    1.54
  -1  -4  -6   68.88    1.06
   1   4   7  460.31    8.32
   1   4   7  450.69    7.20
  -1  -4  -7  470.35    9.53
  -1  -4  -7  432.20    6.82
   1   4   8   41.09    0.63
   1   4   8   39.09    2.01
  -1  -4  -8   39.97    0.64
  -1  -4  -8   39.26    1.33
   1   4   9   93.79    2.12
  -1  -4  -9   99.06    3.25
  -1  -4  -9   96.37    1.31
   1   4  10  247.84    4.83
  -1  -4 -10  284.83    4.31
  -1  -4 -10  253.98    4.99
   1   4  11   25.29    2.18
  -1  -4 -11   23.64    0.50
  -1  -4 -11   25.14    2.28
  -1  -4 -11   27.04    0.60
   1   4  12   30.63    2.43
  -1  -4 -12   36.17    0.71
  -1  -4 -12   31.00    0.50
  -1  -4 -12   34.61    2.55
   1   4  13   87.89    2.35
  -1  -4 -13   85.37    2.39
   1   4  14   -0.06    0.82
  -1  -4 -14   -0.43    1.60
   1   5 -12   20.65    2.71
   1   5 -12   20.33    2.49
   1   5 -11   16.17    2.45
   1   5 -11   13.62    2.29
   1   5 -10   40.70    1.68
   1   5  -9    1.38    1.74
   1   5  -8    6.87    1.05
   1   5  -7   35.36    1.45
   1   5  -6  245.46    4.83
   1   5  -5  150.13    3.10
   1   5  -4  152.33    3.93
   1   5  -3   25.48    1.74
   1   5  -2  334.07    5.88
   1   5  -2  322.48    4.92
  -1  -5   2  309.93    4.65
   1   5  -1 4128.35  109.87
   1   5  -1 4051.96  109.58
   1   5  -1 3788.26  102.64
  -1  -5   1 4091.62  108.97
   1   5   0  204.57    4.06
   1   5   0  184.36    3.14
   1   5   0  199.00    3.30
  -1  -5   0  204.51    3.38
   1   5   1  199.28    3.70
   1   5   1  202.59    3.54
   1   5   1  206.13    3.86
  -1  -5  -1  206.57    3.60
   1   5   2    3.99    0.72
   1   5   2    2.70    0.63
   1   5   2    3.68    0.66
  -1  -5  -2    3.63    0.42
   1   5   3   32.00    0.82
   1   5   3   33.25    0.94
   1   5   3   28.90    0.60
  -1  -5  -3   33.42    1.33
   1   5   4    5.95    0.99
   1   5   4    6.79    0.51
  -1  -5  -4    6.86    1.04
   1   5   5    9.21    0.69
   1   5   5   10.13    0.68
  -1  -5  -5    9.32    1.26
   1   5   6  389.82    6.33
   1   5   6  368.25    6.60
   1   5   6  356.26    5.50
  -1  -5  -6  371.49    6.67
   1   5   7  258.69    5.61
  -1  -5  -7  253.95    4.68
   1   5   8   64.86    2.57
  -1  -5  -8   62.35    2.71
   1   5   9  139.93    2.94
  -1  -5  -9  144.47    3.06
   1   5  10   23.17    2.18
  -1  -5 -10   24.46    2.17
   1   5  11  109.05    3.79
  -1  -5 -11  105.63    2.61
   1   5  12   89.54    2.42
  -1  -5 -12   91.17    2.49
   1   5  13    2.29    1.83
  -1  -5 -13    2.85    1.94
   1   5  14   23.77    1.51
  -1  -5 -14   23.95    1.59
   1   6 -11  180.44    4.53
   1   6 -11  178.29    4.34
   1   6 -10    3.33    1.24
   1   6 -10    3.08    2.06
   1   6  -9   36.99    1.67
   1   6  -9   32.73    1.74
   1   6  -8   17.14    2.43
   1   6  -7   83.63    3.59
   1   6  -6   23.65    1.35
   1   6  -5    7.89    1.04
   1   6  -4  104.91    3.52
   1   6  -3   33.53    1.30
   1   6  -2  263.80    4.79
   1   6  -2  247.99    3.69
  -1  -6   2  261.10    3.90
   1   6  -1  448.99    8.16
   1   6  -1  463.95    7.86
   1   6  -1  452.17    9.13
  -1  -6   1  466.46    8.20
   1   6   0  323.28    5.65
   1   6   0  328.45    5.60
   1   6   0  314.67    5.46
  -1  -6   0  329.64    5.61
   1   6   1  167.01    3.30
   1   6   1  168.18    2.84
   1   6   1  169.61    3.09
  -1  -6  -1  166.93    2.66
   1   6   2  111.42    1.87
   1   6   2  113.67    2.38
   1   6   2  118.09    2.45
  -1  -6  -2  114.23    1.95
   1   6   3    6.77    0.69
   1   6   3    6.78    0.69
   1   6   3    6.54    0.55
  -1  -6  -3    6.51    1.00
   1   6   4  389.26    6.74
   1   6   4  382.73    6.59
   1   6   4  375.36    7.39
  -1  -6  -4  381.79    7.50
   1   6   5   14.88    1.42
   1   6   5   14.15    0.54
   1   6   5   14.67    0.86
  -1  -6  -5   14.00    1.50
   1   6   6  395.65    6.34
   1   6   6  425.25    6.95
   1   6   6  388.13    8.13
  -1  -6  -6  392.24    7.26
   1   6   7   13.88    1.82
  -1  -6  -7   13.74    1.06
   1   6   8  331.33    6.35
  -1  -6  -8  332.97    7.67
   1   6   9   10.73    1.08
  -1  -6  -9   11.26    1.10
   1   6  10   39.93    2.58
  -1  -6 -10   39.06    2.66
   1   6  11   19.19    1.36
  -1  -6 -11   17.59    1.35
   1   6  12   93.62    3.89
  -1  -6 -12   97.24    4.05
   1   6  13   11.18    1.33
  -1  -6 -13   12.12    1.37
   1   6  14    1.13    2.05
  -1  -6 -14    1.48    1.16
   1   7 -10    2.50    1.20
   1   7 -10    1.89    2.42
   1   7  -9  119.74    4.99
   1   7  -9  115.56    4.63
   1   7  -8   22.20    1.55
   1   7  -8   23.88    1.66
   1   7  -7   24.88    1.57
   1   7  -7   30.28    2.90
   1   7  -6   63.24    3.49
   1   7  -5    0.13    0.86
   1   7  -4  719.37   16.27
   1   7  -3  441.13    8.53
   1   7  -3  476.72    9.19
   1   7  -2   59.14    1.58
   1   7  -2   61.30    2.60
  -1  -7   2   55.30    0.89
   1   7  -1    7.52    0.79
   1   7  -1    6.26    1.32
   1   7  -1    6.83    0.49
  -1  -7   1    7.24    0.51
   1   7   0  274.29    4.78
   1   7   0  275.00    5.78
   1   7   0  268.91    5.56
  -1  -7   0  271.13    4.69
   1   7   1   95.71    2.53
   1   7   1   96.47    2.05
   1   7   1   94.16    2.38
  -1  -7  -1   97.20    2.08
   1   7   2    9.43    0.99
   1   7   2    7.84    0.54
   1   7   2    8.69    0.94
  -1  -7  -2    8.17    0.97
   1   7   3  496.85    8.98
   1   7   3  477.02    8.46
   1   7   3  507.51    9.52
  -1  -7  -3  501.78    9.07
   1   7   4   34.36    1.11
   1   7   4   34.02    1.75
   1   7   4   35.31    1.11
  -1  -7  -4   34.56    1.12
   1   7   5    0.26    0.53
   1   7   5    1.68    0.71
   1   7   5    0.63    0.50
  -1  -7  -5    0.27    0.73
   1   7   6 5495.73  162.03
   1   7   6 5237.16  156.56
   1   7   6 5309.39  153.70
  -1  -7  -6 5167.18  153.74
   1   7   7 1097.43   23.44
   1   7   7 1092.29   20.90
  -1  -7  -7 1127.25   25.72
   1   7   8  368.25    7.17
  -1  -7  -8  373.86    8.62
   1   7   9    7.04    1.04
  -1  -7  -9    6.22    1.06
   1   7  10   25.31    2.43
  -1  -7 -10   23.48    2.55
   1   7  11   48.19    1.84
  -1  -7 -11   45.96    1.87
   1   7  12    9.44    2.29
  -1  -7 -12    7.09    2.32
   1   7  13    5.84    1.30
  -1  -7 -13    4.23    1.33
   1   8  -8  498.13   12.90
   1   8  -8  508.43   13.58
   1   8  -7   29.77    3.21
   1   8  -7   30.55    1.96
   1   8  -6  298.02    8.69
   1   8  -6  298.15    8.36
   1   8  -5 1040.56   24.99
   1   8  -5 1047.14   23.26
   1   8  -4 1332.98   31.93
   1   8  -4 1315.66   31.84
   1   8  -3    4.45    1.78
   1   8  -3    5.54    1.04
   1   8  -2    0.47    1.26
   1   8  -2   -0.55    1.19
  -1  -8   2    0.10    0.30
   1   8  -1    0.26    0.61
   1   8  -1    0.30    0.54
   1   8  -1    0.78    1.20
  -1  -8   1    0.61    0.38
   1   8   0    0.48    0.55
   1   8   0    0.01    0.48
   1   8   0   -0.01    0.51
  -1  -8   0    0.07    0.47
   1   8   1   31.38    0.99
   1   8   1   35.19    1.18
   1   8   1   34.72    1.05
  -1  -8  -1   33.37    1.15
   1   8   2   16.22    0.73
   1   8   2   17.54    0.71
   1   8   2   18.51    1.10
  -1  -8  -2   16.13    1.12
   1   8   3   14.37    0.62
   1   8   3   16.10    1.25
   1   8   3   15.36    1.07
  -1  -8  -3   14.55    0.75
   1   8   4  706.08   13.72
   1   8   4  705.03   13.74
   1   8   4  682.96   12.74
  -1  -8  -4  709.26   14.70
   1   8   5    8.10    0.65
   1   8   5    8.15    0.67
   1   8   5    7.94    1.48
  -1  -8  -5    6.63    1.50
   1   8   6   45.41    0.99
   1   8   6   45.68    0.98
   1   8   6   46.74    2.28
  -1  -8  -6   46.26    2.33
   1   8   7   62.25    0.98
   1   8   7   54.71    0.95
   1   8   7   56.46    1.70
  -1  -8  -7   57.92    2.70
   1   8   8    5.26    0.97
  -1  -8  -8    4.87    1.00
   1   8   9   21.44    2.35
  -1  -8  -9   23.37    1.41
   1   8  10  147.59    4.80
  -1  -8 -10  149.37    4.86
   1   8  11    8.55    1.29
  -1  -8 -11    8.27    1.31
   1   8  12  146.69    3.80
  -1  -8 -12  153.14    5.64
   1   9  -7   55.79    2.51
   1   9  -7   52.48    2.31
   1   9  -6   10.32    2.78
   1   9  -6    8.43    1.44
   1   9  -5  353.60    7.47
   1   9  -5  356.67    7.72
   1   9  -4  108.00    2.83
   1   9  -4  110.66    4.36
   1   9  -3   13.32    1.12
   1   9  -3   10.28    1.23
   1   9  -2   30.94    1.38
   1   9  -2   32.53    2.15
  -1  -9   2   25.77    0.57
   1   9  -1   38.11    2.27
   1   9  -1   35.54    1.29
  -1  -9   1   36.00    0.87
   1   9   0    5.52    1.37
   1   9   0    4.59    1.28
   1   9   0    4.02    0.60
  -1  -9   0    4.34    0.61
   1   9   1  315.92    5.84
   1   9   1  309.81    6.59
   1   9   1  306.24    6.40
  -1  -9  -1  307.98    5.69
   1   9   2    2.77    0.94
   1   9   2    1.79    0.81
   1   9   2    2.24    0.99
  -1  -9  -2    2.22    0.82
   1   9   3   29.72    1.51
   1   9   3   32.67    0.91
   1   9   3   29.62    1.30
  -1  -9  -3   28.22    1.51
   1   9   4  251.08    4.71
   1   9   4  240.68    4.52
   1   9   4  245.94    5.28
  -1  -9  -4  248.05    5.33
   1   9   5    4.69    0.72
   1   9   5    3.91    0.62
   1   9   5    3.53    0.59
  -1  -9  -5    3.82    0.73
   1   9   6   20.64    0.71
   1   9   6   20.94    0.71
   1   9   6   22.09    1.88
  -1  -9  -6   21.76    1.11
   1   9   7   23.84    2.13
  -1  -9  -7   25.16    1.28
   1   9   8   67.14    3.14
  -1  -9  -8   71.22    3.16
   1   9   9    1.51    1.81
  -1  -9  -9    2.04    1.81
   1   9  10  277.41    7.54
  -1  -9 -10  281.90    5.96
   1   9  11  130.57    3.58
  -1  -9 -11  136.62    5.36
   1  10  -5  125.37    4.79
   1  10  -5  131.18    3.59
   1  10  -4   42.28    1.79
   1  10  -4   45.64    3.29
   1  10  -3   24.24    2.61
   1  10  -3   25.41    1.38
   1  10  -2   25.95    1.43
   1  10  -2   26.88    2.21
   1  10  -1  313.75    6.27
   1  10  -1  310.64    7.25
   1  10   0  330.98    7.47
   1  10   0  329.50    6.40
   1  10   0  331.39    5.92
  -1 -10   0  325.08    5.81
   1  10   1  376.05    7.04
   1  10   1  372.95    7.05
   1  10   1  377.37    7.19
  -1 -10  -1  371.64    6.94
   1  10   2   74.52    2.23
   1  10   2   77.01    2.01
   1  10   2   74.34    2.32
  -1 -10  -2   75.79    1.99
   1  10   3    0.44    0.86
   1  10   3    1.07    0.76
   1  10   3    1.22    0.83
  -1 -10  -3    0.67    0.89
   1  10   4    1.70    1.03
   1  10   4    1.32    0.73
   1  10   4    1.69    0.68
  -1 -10  -4    1.01    0.57
   1  10   5   -0.02    0.55
   1  10   5    0.61    1.06
   1  10   5    0.31    0.52
  -1 -10  -5    0.27    0.59
   1  10   6   56.67    2.53
  -1 -10  -6   56.84    2.50
   1  10   7    8.37    1.01
  -1 -10  -7    8.37    0.99
   1  10   8   24.17    2.37
  -1 -10  -8   23.72    1.38
   1  10   9   84.95    3.74
  -1 -10  -9   84.18    2.48
   1  10  10    1.09    2.06
  -1 -10 -10    1.39    2.07
   1  11  -2   13.92    1.21
   1  11  -2   15.65    1.28
   1  11  -1   -0.23    1.36
   1  11  -1    0.70    0.83
   1  11   0   22.52    1.10
   1  11   0   21.67    1.19
   1  11   1    0.11    0.54
   1  11   1    0.01    0.55
   1  11   1   -0.92    1.05
  -1 -11  -1    0.28    0.55
   1  11   2   50.11    1.96
   1  11   2   47.55    1.24
   1  11   2   47.47    1.50
  -1 -11  -2   47.03    1.53
   1  11   3    0.88    0.89
   1  11   3    1.13    0.87
   1  11   3    1.47    0.80
  -1 -11  -3    0.82    0.87
   1  11   4    0.31    0.52
   1  11   4    0.16    0.39
   1  11   4    0.11    0.65
  -1 -11  -4    0.44    0.95
   1  11   5    0.78    1.15
  -1 -11  -5    1.29    0.67
   1  11   6   23.81    2.05
  -1 -11  -6   27.12    2.14
   1  11   7  750.94   17.42
  -1 -11  -7  763.96   17.47
   2 -11  -5  356.34    8.36
  -2  11   5  347.11    8.39
   2 -11  -4   92.54    2.94
  -2  11   4   42.64    1.60
   2 -11  -3   21.77    1.05
  -2  11   3   22.43    0.72
  -2  11   3   24.76    0.83
   2 -11  -2    0.28    0.53
  -2  11   2   -0.03    0.93
   2 -11  -1   15.15    0.74
  -2  11   1   15.64    1.57
   2 -11   0    3.94    0.88
  -2  11   0    4.11    1.47
   2 -11   1   -0.05    0.58
  -2  11  -1   -0.11    0.75
   2 -10  -8  101.90    2.81
  -2  10   8   95.64    2.81
   2 -10  -7    7.78    2.17
  -2  10   7    7.40    2.20
   2 -10  -6  243.05    6.24
  -2  10   6  230.19    4.91
   2 -10  -5   58.29    2.71
  -2  10   5   56.18    2.76
   2 -10  -4   44.63    1.44
  -2  10   4   48.27    1.39
  -2  10   4   42.26    2.37
   2 -10  -3   85.57    2.79
  -2  10   3   90.83    2.26
   2 -10  -2    2.57    1.16
  -2  10   2    4.33    0.58
   2 -10  -1   25.62    0.89
  -2  10   1   24.96    1.02
   2 -10   0   12.95    1.09
  -2  10   0   15.19    0.97
   2 -10   1  177.57    3.64
  -2  10  -1  195.99    5.06
   2 -10   2   27.32    1.06
  -2  10  -2   31.71    1.49
  -2  10  -3   91.72    3.85
  -2  10  -4   13.41    2.53
  -2  10  -5    1.58    2.22
   2  -9 -10  146.50    5.38
  -2   9  10  137.06    3.75
   2  -9  -9  375.69    9.69
  -2   9   9  353.84    7.69
   2  -9  -8   10.49    1.30
  -2   9   8   10.08    1.34
   2  -9  -7   11.04    2.04
  -2   9   7    5.49    2.06
   2  -9  -6   21.96    2.14
  -2   9   6   20.39    1.28
   2  -9  -5    0.15    0.68
  -2   9   5   -0.18    0.32
  -2   9   5    0.08    0.43
  -2   9   5    0.16    1.33
   2  -9  -4   69.29    2.68
  -2   9   4   74.05    1.73
  -2   9   4   68.13    2.80
   2  -9  -3   35.25    1.21
  -2   9   3   33.54    2.02
  -2   9   3   35.16    1.40
   2  -9  -2   60.74    2.16
  -2   9   2   61.69    1.96
   2  -9  -1    1.34    0.94
  -2   9   1    1.64    1.09
   2  -9   0   17.52    0.70
  -2   9   0   16.58    1.66
   2  -9   1    2.30    0.42
  -2   9  -1    2.28    0.79
   2  -9   2   63.03    1.54
  -2   9  -2   71.29    3.02
   2  -9   3   54.76    1.35
  -2   9  -3   66.15    1.99
   2  -9   4   35.10    0.88
   2  -9   4   35.66    0.95
  -2   9  -4   42.02    1.75
  -2   9  -5   49.20    2.03
  -2   9  -6   14.85    1.58
  -2   9  -7   33.10    2.10
   2  -8 -11   40.90    3.39
  -2   8  11   40.77    3.48
   2  -8 -10    0.87    1.11
  -2   8  10    1.52    2.06
   2  -8  -9   37.73    1.74
  -2   8   9   34.99    2.99
   2  -8  -8  122.16    2.98
   2  -8  -7   14.36    2.10
  -2   8   7   12.92    1.23
   2  -8  -6    0.63    1.29
  -2   8   6   -0.03    0.12
  -2   8   6    0.31    0.74
  -2   8   6    0.00    0.12
   2  -8  -5   12.89    1.03
  -2   8   5   13.26    1.06
  -2   8   5   14.44    0.86
   2  -8  -4   11.59    1.62
  -2   8   4   10.83    1.72
  -2   8   4   13.16    0.82
   2  -8  -3   71.04    2.56
  -2   8   3   75.24    1.90
  -2   8   3   68.18    2.67
   2  -8  -2 1558.85   34.51
   2  -8  -2 1690.63   38.19
  -2   8   2 1728.24   39.51
  -2   8   2 1749.85   39.99
   2  -8  -1   59.40    2.03
   2  -8  -1   60.54    1.91
  -2   8   1   62.62    2.21
   2  -8   0   99.20    1.87
   2  -8   0   97.94    2.62
  -2   8   0  101.60    3.00
   2  -8   1   84.68    2.62
   2  -8   1   86.24    2.05
  -2   8  -1   90.53    3.00
   2  -8   2    1.95    1.25
   2  -8   2    1.14    0.65
  -2   8  -2    2.05    0.81
   2  -8   3    7.79    0.68
   2  -8   3    9.69    1.69
  -2   8  -3    9.57    1.93
   2  -8   4    9.34    1.80
   2  -8   4    6.29    0.53
  -2   8  -4    9.14    2.04
   2  -8   5    8.89    0.46
   2  -8   5    9.95    0.51
   2  -8   5   11.35    1.16
  -2   8  -5   13.02    2.30
   2  -8   6    3.60    1.13
  -2   8  -6   17.92    2.40
  -2   8  -7    8.38    2.61
  -2   8  -8  395.13    8.74
  -2   8  -9   90.51    3.16
   2  -7 -12   68.94    2.55
  -2   7  12   65.75    2.55
   2  -7 -11    0.27    1.06
  -2   7  11    0.80    1.07
   2  -7 -10   10.43    2.32
  -2   7  10    9.32    1.31
   2  -7  -9    0.78    1.69
  -2   7   9    0.42    0.97
   2  -7  -8   11.69    2.06
   2  -7  -8   13.00    2.05
  -2   7   8    9.43    1.21
   2  -7  -7   33.34    2.37
  -2   7   7   30.65    1.45
   2  -7  -6    0.25    0.73
  -2   7   6    0.08    1.39
   2  -7  -5   51.79    1.53
  -2   7   5   50.12    1.59
  -2   7   5   54.19    1.06
   2  -7  -4  193.51    3.68
   2  -7  -4  174.41    2.66
  -2   7   4  206.35    3.60
  -2   7   4  187.33    3.70
   2  -7  -3  437.42    7.84
   2  -7  -3  446.69    9.18
  -2   7   3  462.62    8.59
  -2   7   3  430.32    8.18
   2  -7  -2  215.27    3.54
  -2   7   2  224.84    3.86
  -2   7   2  208.93    3.93
   2  -7  -1    0.61    0.79
   2  -7  -1    0.61    0.92
  -2   7   1    1.54    1.05
   2  -7   0  170.08    3.75
   2  -7   0  174.38    3.03
  -2   7   0  176.96    4.29
   2  -7   1  263.47    5.64
   2  -7   1  266.76    5.09
  -2   7  -1  274.16    6.25
   2  -7   2   32.13    1.98
   2  -7   2   32.36    1.23
  -2   7  -2   32.07    1.39
   2  -7   3 1109.83   22.95
   2  -7   3 1106.61   23.31
  -2   7  -3 1141.96   25.99
   2  -7   4  166.84    4.75
   2  -7   4  162.64    2.97
  -2   7  -4  164.56    3.64
   2  -7   5  134.17    2.32
   2  -7   5  136.92    2.73
   2  -7   5  138.29    4.42
  -2   7  -5  139.35    3.37
   2  -7   6  696.19   14.21
   2  -7   6  665.55   12.18
   2  -7   6  703.41   12.87
  -2   7  -6  713.58   14.75
   2  -7   7   14.42    1.27
   2  -7   7   10.75    0.35
   2  -7   7    9.26    0.33
  -2   7  -7   13.09    2.51
   2  -7   8    1.91    1.07
  -2   7  -8    1.93    2.18
  -2   7  -9   46.99    2.23
  -2   7 -10   62.86    4.23
   2  -6 -13    4.68    1.27
  -2   6  13    4.18    1.28
   2  -6 -12   24.17    1.60
  -2   6  12   26.03    2.85
   2  -6 -11  106.12    2.83
  -2   6  11  102.24    4.22
   2  -6 -10   60.84    2.05
  -2   6  10   60.61    3.33
   2  -6  -9   87.47    2.39
  -2   6   9   90.00    3.70
   2  -6  -8   76.34    2.15
  -2   6   8   76.42    3.44
   2  -6  -7  551.22   10.77
  -2   6   7  524.81   11.97
   2  -6  -6  418.50    7.99
  -2   6   6  397.67    7.87
   2  -6  -5 1401.57   28.96
   2  -6  -5 1519.89   33.25
  -2   6   5 1503.22   31.25
   2  -6  -4   79.87    1.85
   2  -6  -4   77.90    1.64
  -2   6   4   76.45    2.79
  -2   6   4   80.78    1.67
   2  -6  -3    4.08    0.67
   2  -6  -3    3.51    0.57
  -2   6   3    4.16    0.78
  -2   6   3    2.77    1.28
   2  -6  -2   58.74    1.49
   2  -6  -2   58.23    1.37
  -2   6   2   56.13    2.10
  -2   6   2   60.08    1.81
   2  -6  -1   92.41    2.14
   2  -6  -1   89.61    1.71
  -2   6   1   76.33    1.65
  -2   6   1   92.98    1.80
   2  -6   0   44.64    1.05
   2  -6   0   48.10    1.68
  -2   6   0   46.98    2.02
   2  -6   1  542.71   10.89
   2  -6   1  551.40   10.66
  -2   6  -1  565.22   11.75
   2  -6   2 2275.75   54.40
   2  -6   2 2359.78   56.47
  -2   6  -2 2282.00   54.94
   2  -6   3  134.66    4.01
   2  -6   3  136.16    2.77
  -2   6  -3  134.24    4.47
   2  -6   4  786.80   15.92
   2  -6   4  825.88   16.02
  -2   6  -4  814.35   16.69
   2  -6   5 2835.88   70.91
   2  -6   5 2762.61   72.40
   2  -6   5 2898.79   76.55
  -2   6  -5 2879.43   73.87
   2  -6   6  174.67    3.29
   2  -6   6  172.56    3.71
   2  -6   6  167.20    2.83
  -2   6  -6  174.10    3.90
   2  -6   7   67.76    3.19
   2  -6   7   62.52    1.33
  -2   6  -7   70.80    3.52
   2  -6   8   73.82    1.19
   2  -6   8   83.78    2.33
   2  -6   8   78.64    1.31
  -2   6  -8   90.92    3.90
   2  -6   9  132.20    3.24
  -2   6  -9  131.46    3.45
   2  -6  10    0.38    1.04
  -2   6 -10    2.87    1.19
  -2   6 -11   10.12    2.79
   2  -5 -13   18.31    1.44
  -2   5  13   19.02    1.45
   2  -5 -12    3.12    1.02
  -2   5  12    0.93    1.90
   2  -5 -11   10.92    2.10
  -2   5  11   11.45    2.19
   2  -5 -10    0.63    1.70
  -2   5  10    1.22    0.98
   2  -5  -9 2598.07   68.39
  -2   5   9 2546.69   64.62
   2  -5  -8 1662.71   40.28
  -2   5   8 1639.98   37.82
   2  -5  -7  329.33    7.77
  -2   5   7  313.47    7.74
   2  -5  -6 1224.12   25.95
  -2   5   6 1272.67   28.64
   2  -5  -5   18.37    0.99
   2  -5  -5   18.13    0.55
  -2   5   5   18.57    0.47
  -2   5   5   17.13    1.03
   2  -5  -4   12.97    0.84
   2  -5  -4   12.86    0.52
  -2   5   4   13.26    0.65
  -2   5   4   12.67    0.86
   2  -5  -3    3.41    0.51
   2  -5  -3    3.20    1.10
  -2   5   3    2.88    0.67
  -2   5   3    2.69    0.63
   2  -5  -2  760.58   15.10
   2  -5  -2  729.63   13.77
  -2   5   2  745.23   14.27
  -2   5   2  726.29   14.72
   2  -5  -1   99.74    1.83
   2  -5  -1  100.24    2.17
  -2   5   1   98.40    1.80
  -2   5   1   96.56    1.85
   2  -5   0    0.97    0.79
   2  -5   0    1.06    0.78
  -2   5   0    1.10    0.52
   2  -5   1 1141.45   22.87
   2  -5   1 1130.84   23.76
  -2   5  -1 1139.93   23.25
   2  -5   2  168.36    3.08
   2  -5   2  176.24    3.38
  -2   5  -2  175.98    3.35
   2  -5   3   50.26    2.16
   2  -5   3   50.64    1.00
  -2   5  -3   54.09    2.51
   2  -5   4    2.11    0.68
   2  -5   4    0.38    0.35
   2  -5   4    0.32    0.57
  -2   5  -4    0.64    0.80
   2  -5   5  265.63    5.05
   2  -5   5  285.56    5.02
   2  -5   5  278.02    4.99
  -2   5  -5  270.14    5.36
   2  -5   6   55.50    1.27
   2  -5   6   54.76    2.62
  -2   5  -6   57.14    1.89
   2  -5   7   67.37    2.85
   2  -5   7   63.71    1.29
  -2   5  -7   66.65    3.23
   2  -5   8    6.35    1.02
   2  -5   8    6.45    0.46
  -2   5  -8    5.83    2.10
   2  -5   9   58.86    1.31
   2  -5   9   66.09    2.00
  -2   5  -9   67.21    2.21
   2  -5  10    5.23    1.95
   2  -5  10    4.79    0.38
  -2   5 -10    5.62    2.27
   2  -5  11    0.21    0.99
  -2   5 -11    3.73    2.06
  -2   5 -12   11.64    1.53
   2  -4 -13  173.73    3.86
  -2   4  13  172.55    3.86
   2  -4 -12    4.17    0.97
  -2   4  12    3.71    1.80
   2  -4 -11   38.68    1.53
  -2   4  11   38.48    1.57
   2  -4 -10   68.96    2.95
  -2   4  10   63.18    1.90
   2  -4  -9   96.41    3.35
  -2   4   9   94.62    2.33
   2  -4  -8  259.02    4.92
  -2   4   8  248.20    4.85
   2  -4  -7   60.18    1.65
  -2   4   7   61.72    1.72
   2  -4  -6  301.88    6.40
   2  -4  -6  294.05    4.52
  -2   4   6  294.33    6.44
   2  -4  -5    4.95    0.46
   2  -4  -5    6.39    1.27
  -2   4   5    5.22    0.41
  -2   4   5    5.23    0.72
   2  -4  -4  100.38    1.87
   2  -4  -4   99.41    1.98
  -2   4   4   99.74    1.64
  -2   4   4   95.08    2.70
   2  -4  -3  769.63   14.38
   2  -4  -3  824.18   16.50
  -2   4   3  823.11   16.61
  -2   4   3  788.22   14.82
   2  -4  -2  793.05   15.66
   2  -4  -2  740.05   13.95
  -2   4   2  750.06   13.69
  -2   4   2  779.41   14.72
   2  -4  -1 1263.09   25.94
   2  -4  -1 1277.72   26.62
  -2   4   1 1266.94   26.66
  -2   4   1 1307.85   26.96
   2  -4   0  175.43    3.50
   2  -4   0  182.21    3.03
  -2   4   0  176.28    3.72
   2  -4   1 1030.26   21.04
   2  -4   1 1009.39   19.69
  -2   4  -1 1002.99   19.86
   2  -4   2  113.70    1.87
   2  -4   2  112.08    2.74
  -2   4  -2  112.93    2.98
   2  -4   3    4.79    1.15
   2  -4   3    3.67    0.39
  -2   4  -3    4.69    0.73
   2  -4   4  416.83    7.58
   2  -4   4  400.09    8.13
  -2   4  -4  421.54    8.83
   2  -4   5   39.14    1.23
   2  -4   5   39.00    2.05
  -2   4  -5   40.30    2.41
   2  -4   6   20.46    1.07
   2  -4   6   20.89    0.88
  -2   4  -6   20.14    2.21
   2  -4   7    0.12    0.49
   2  -4   7    0.82    0.72
  -2   4  -7    1.47    1.61
   2  -4   8    5.75    0.92
   2  -4   8    6.10    0.58
  -2   4  -8    5.32    1.94
   2  -4   9  935.03   19.57
   2  -4   9  929.79   18.44
  -2   4  -9  959.61   20.41
   2  -4  10  127.30    2.96
   2  -4  10  119.92    2.23
  -2   4 -10  131.97    4.68
   2  -4  11  386.96    7.87
   2  -4  11  366.21    6.64
  -2   4 -11  397.89    8.30
   2  -4  12   -0.10    0.95
  -2   4 -12    7.59    2.01
  -2   4 -13    0.38    1.03
   2  -3 -14  109.27    3.76
   2  -3 -13   -0.19    1.38
  -2   3  13    0.44    0.73
   2  -3 -12  128.67    3.95
  -2   3  12  127.07    3.89
   2  -3 -11  287.83    4.95
   2  -3 -11  262.46    4.29
   2  -3 -11  280.53    5.49
  -2   3  11  272.78    6.54
   2  -3 -10   82.05    1.39
   2  -3 -10   88.67    1.52
   2  -3 -10   90.77    3.01
  -2   3  10   86.65    2.09
   2  -3  -9    3.06    1.35
   2  -3  -9    2.81    0.39
   2  -3  -9    2.92    0.34
  -2   3   9    4.14    0.78
   2  -3  -8  138.35    2.22
   2  -3  -8  143.02    2.83
   2  -3  -8  137.02    2.11
  -2   3   8  138.76    2.82
   2  -3  -7   11.71    0.55
   2  -3  -7   12.48    0.53
   2  -3  -7   12.75    1.48
  -2   3   7   12.52    0.89
   2  -3  -6   89.56    1.84
   2  -3  -6   89.45    1.75
  -2   3   6   88.87    2.69
   2  -3  -5  130.47    3.10
   2  -3  -5  125.12    2.28
  -2   3   5  122.24    2.33
  -2   3   5  130.94    1.97
   2  -3  -4   84.01    1.66
   2  -3  -4   82.10    1.48
  -2   3   4   82.21    2.38
  -2   3   4   85.12    1.42
   2  -3  -3  622.07   11.26
   2  -3  -3  590.39   10.59
  -2   3   3  594.14   10.65
  -2   3   3  630.94   11.52
   2  -3  -2 5909.43  175.66
   2  -3  -2 5867.70  174.32
  -2   3   2 5825.22  171.75
  -2   3   2 6007.82  180.67
   2  -3  -1 3384.67   86.63
   2  -3  -1 3508.54   91.70
  -2   3   1 3456.86   89.79
   2  -3   0  144.79    3.01
   2  -3   0  143.52    2.96
  -2   3   0  143.16    3.09
   2  -3   1  623.13   12.00
   2  -3   1  631.34   11.94
  -2   3  -1  639.00   12.42
   2  -3   2   92.66    2.43
  -2   3  -2   92.75    1.86
   2  -3   3 1189.80   24.27
  -2   3  -3 1217.01   24.98
   2  -3   4  406.70    8.04
   2  -3   4  416.50    7.56
  -2   3  -4  416.60    8.52
   2  -3   5  151.79    2.43
   2  -3   5  144.01    3.53
  -2   3  -5  148.93    2.94
   2  -3   6  100.69    2.92
   2  -3   6  102.34    2.11
  -2   3  -6   99.60    2.31
   2  -3   7    6.21    0.79
   2  -3   7    5.14    0.40
  -2   3  -7    5.95    0.97
   2  -3   8    0.97    0.33
   2  -3   8    1.31    0.71
  -2   3  -8    1.08    0.88
   2  -3   9  188.84    3.47
   2  -3   9  185.94    3.70
  -2   3  -9  194.37    5.32
   2  -3  10   70.19    1.23
   2  -3  10   72.56    1.92
  -2   3 -10   73.52    2.14
   2  -3  11  158.48    3.01
   2  -3  11  162.22    3.44
  -2   3 -11  166.70    5.03
   2  -3  12   25.30    0.96
   2  -3  12   27.69    1.33
  -2   3 -12   28.54    1.48
   2  -3  13   43.73    1.22
  -2   3 -13   51.29    3.03
   2  -2 -14   12.42    1.65
  -2   2  14    9.00    0.91
   2  -2 -13   45.38    1.46
  -2   2  13   42.93    2.24
   2  -2 -12   40.94    1.11
   2  -2 -12   44.81    1.40
   2  -2 -12   39.89    1.12
  -2   2  12   43.25    1.38
   2  -2 -11  122.00    2.31
   2  -2 -11  122.21    2.30
   2  -2 -11  127.39    3.55
  -2   2  11  122.62    3.50
   2  -2 -10   57.74    1.52
   2  -2 -10   56.91    1.31
   2  -2 -10   56.55    1.30
  -2   2  10   56.73    2.30
   2  -2  -9    7.67    0.60
   2  -2  -9    7.27    0.64
   2  -2  -9    8.31    1.34
  -2   2   9    8.32    0.80
   2  -2  -8    0.30    0.55
   2  -2  -8    0.18    0.42
   2  -2  -8    0.46    0.48
  -2   2   8    0.36    0.59
   2  -2  -7  377.64    6.40
   2  -2  -7  380.96    6.59
   2  -2  -7  377.47    7.56
  -2   2   7  371.98    7.59
   2  -2  -6   40.55    1.06
   2  -2  -6   38.14    1.00
  -2   2   6   39.86    1.75
   2  -2  -5    2.06    0.50
   2  -2  -5    2.70    0.53
  -2   2   5    2.28    0.55
  -2   2   5    3.08    0.41
   2  -2  -4  159.22    2.75
   2  -2  -4  163.92    2.81
  -2   2   4  158.42    2.77
  -2   2   4  166.39    2.70
   2  -2  -3  117.71    2.20
   2  -2  -3  121.14    2.77
  -2   2   3  113.33    2.74
  -2   2   3  117.22    2.08
   2  -2  -2 3488.45   90.39
   2  -2  -2 3491.42   90.10
  -2   2   2 3548.21   92.98
  -2   2   2 3493.55   90.27
   2  -2  -1  179.00    3.70
   2  -2  -1  180.11    3.51
  -2   2   1  181.18    3.54
   2  -2   0   98.31    1.79
   2  -2   0   97.54    2.40
  -2   2   0   95.22    1.81
   2  -2   1   15.75    0.74
  -2   2  -1   15.66    0.81
   2  -2   2  418.27    7.99
  -2   2  -2  420.72    7.36
   2  -2   3 1300.24   27.35
   2  -2   3 1286.22   27.33
  -2   2  -3 1267.35   26.16
   2  -2   4   15.32    0.78
   2  -2   4   14.63    0.60
  -2   2  -4   14.22    0.87
   2  -2   5  104.49    2.23
   2  -2   5  101.69    2.69
  -2   2  -5  103.07    3.00
   2  -2   6  449.65    7.68
   2  -2   6  433.27    7.78
  -2   2  -6  443.89    8.14
   2  -2   7  189.64    3.10
   2  -2   7  188.91    4.26
  -2   2  -7  193.50    3.74
   2  -2   8   41.14    2.01
   2  -2   8   39.43    1.30
  -2   2  -8   40.16    1.46
   2  -2   9   66.83    1.75
   2  -2   9   66.38    1.66
  -2   2  -9   69.54    2.96
   2  -2  10    6.87    0.81
   2  -2  10    6.15    0.83
  -2   2 -10    7.81    1.72
   2  -2  11    1.53    1.27
   2  -2  11    0.91    0.69
  -2   2 -11    1.38    0.83
   2  -2  12   45.50    1.44
   2  -2  12   48.83    2.32
  -2   2 -12   48.04    2.62
   2  -2  13   92.49    2.16
  -2   2 -13   95.98    2.44
   2  -2  14   18.78    1.09
  -2   2 -14   18.21    2.20
   2  -1 -14    4.12    0.73
   2  -1 -14    4.28    1.27
  -2   1  14    4.97    1.19
   2  -1 -13   36.50    0.86
   2  -1 -13   38.31    1.23
   2  -1 -13   34.43    1.29
  -2   1  13   36.71    1.18
   2  -1 -12   45.27    1.38
   2  -1 -12   47.31    1.99
   2  -1 -12   45.46    1.43
  -2   1  12   47.98    1.97
   2  -1 -11   42.98    1.87
   2  -1 -11   40.87    1.35
   2  -1 -11   39.57    1.29
  -2   1  11   41.19    1.86
   2  -1 -10    1.21    0.63
   2  -1 -10    0.74    0.36
   2  -1 -10    0.78    0.54
  -2   1  10    1.38    0.56
   2  -1  -9  115.31    2.95
   2  -1  -9  108.24    2.32
   2  -1  -9  109.28    2.33
  -2   1   9  109.15    2.98
   2  -1  -8 1193.19   26.27
   2  -1  -8 1216.39   25.24
   2  -1  -8 1303.88   28.56
  -2   1   8 1335.80   29.43
   2  -1  -7  965.96   19.36
   2  -1  -7  962.50   19.17
   2  -1  -7  955.66   19.30
  -2   1   7 1001.70   19.96
   2  -1  -6  511.67    9.39
   2  -1  -6  518.96    9.30
  -2   1   6  509.27    9.94
   2  -1  -5  136.06    2.90
   2  -1  -5  135.90    2.12
  -2   1   5  133.03    2.33
   2  -1  -4  385.77    6.39
   2  -1  -4  416.13    7.71
  -2   1   4  420.75    7.25
  -2   1   4  396.30    6.81
   2  -1  -3  886.72   17.28
   2  -1  -3  912.23   18.16
  -2   1   3  898.51   17.32
  -2   1   3  939.36   18.75
   2  -1  -2    3.89    0.84
   2  -1  -2    3.08    0.53
  -2   1   2    2.43    0.73
   2  -1  -1   55.21    1.93
   2  -1  -1   53.96    1.92
  -2   1   1   54.92    1.17
   2  -1   0  362.83    6.38
  -2   1   0  379.92    7.50
   2  -1   1    5.17    0.75
  -2   1  -1    5.40    1.45
   2  -1   2 3240.47   82.23
  -2   1  -2 3353.37   86.79
   2  -1   3 2064.64   47.57
   2  -1   3 1928.08   43.54
  -2   1  -3 2080.29   48.35
   2  -1   4   51.89    1.61
   2  -1   4   49.77    1.18
  -2   1  -4   49.48    1.28
   2  -1   5   39.16    1.63
   2  -1   5   39.71    1.42
  -2   1  -5   40.84    1.18
   2  -1   6   22.61    0.83
   2  -1   6   23.36    1.12
  -2   1  -6   21.62    1.59
   2  -1   7  313.97    5.50
   2  -1   7  324.36    5.45
  -2   1  -7  333.69    6.60
  -2   1  -7  329.33    6.92
   2  -1   8    3.25    1.09
   2  -1   8    2.72    0.47
  -2   1  -8    3.42    1.11
  -2   1  -8    2.48    1.40
   2  -1   9  132.76    2.60
   2  -1   9  132.19    2.37
  -2   1  -9  135.04    3.88
  -2   1  -9  137.72    3.50
   2  -1  10   51.78    2.17
   2  -1  10   54.20    1.79
  -2   1 -10   52.69    2.12
  -2   1 -10   52.18    2.47
   2  -1  11   72.90    2.15
   2  -1  11   73.96    2.59
  -2   1 -11   75.28    2.54
  -2   1 -11   71.60    1.91
   2  -1  12   13.79    0.93
   2  -1  12   13.50    0.72
  -2   1 -12   15.26    0.87
  -2   1 -12   13.52    1.81
   2  -1  13   72.82    2.11
   2  -1  13   76.06    1.84
  -2   1 -13   74.02    2.48
  -2   1 -13   75.18    1.95
   2  -1  14   70.34    1.51
  -2   1 -14   69.58    1.70
  -2   1 -14   74.52    2.92
   2   0 -14   12.37    1.09
   2   0 -14   13.28    1.18
   2   0 -14   13.24    0.75
  -2   0  14   13.01    1.20
   2   0 -13   16.15    0.69
   2   0 -13   15.65    1.23
   2   0 -13   17.59    1.30
  -2   0  13   16.30    0.75
   2   0 -12   11.13    1.05
   2   0 -12   11.49    0.70
   2   0 -12   12.52    1.14
  -2   0  12   12.12    1.15
   2   0 -11   34.85    0.93
   2   0 -11   35.57    1.52
   2   0 -11   33.43    0.97
  -2   0  11   34.19    0.99
   2   0 -10    7.86    0.60
   2   0 -10    7.78    1.00
   2   0 -10    8.36    1.03
  -2   0  10    7.70    1.07
   2   0  -9  186.90    3.89
   2   0  -9  199.29    4.09
   2   0  -9  187.79    3.92
  -2   0   9  192.43    4.06
   2   0  -8  486.12    9.54
   2   0  -8  485.96    8.80
   2   0  -8  502.28    9.67
   2   0  -8  507.04    9.82
  -2   0   8  492.46    9.76
   2   0  -7   75.21    1.42
   2   0  -7   78.62    1.97
   2   0  -7   75.96    1.93
  -2   0   7   77.35    1.49
   2   0  -6   78.38    1.83
   2   0  -6   75.91    1.85
  -2   0   6   78.42    1.94
   2   0  -5   47.65    1.37
   2   0  -5   45.35    0.93
  -2   0   5   46.52    1.42
   2   0  -4   66.39    1.68
   2   0  -4   67.44    1.65
  -2   0   4   66.32    1.72
   2   0  -3  198.41    3.69
   2   0  -3  189.20    3.60
  -2   0   3  194.09    3.59
   2   0  -2 1956.79   43.62
   2   0  -2 1965.15   43.74
  -2   0   2 1983.62   45.08
   2   0  -1    5.41    1.21
  -2   0   1    4.73    0.60
   2   0   0    0.68    1.29
  -2   0   0    0.30    1.16
   2   0   1  258.58    5.90
  -2   0  -1  260.02    4.66
   2   0   2  263.67    4.60
   2   0   2  247.57    4.45
  -2   0  -2  263.31    5.64
   2   0   3 1912.24   42.73
   2   0   3 1932.30   44.31
  -2   0  -3 1960.62   43.83
  -2   0  -3 1934.74   44.54
   2   0   4  654.03   11.99
   2   0   4  677.81   12.41
  -2   0  -4  749.90   14.55
  -2   0  -4  710.11   13.08
   2   0   5  612.15   11.67
   2   0   5  589.09   11.30
  -2   0  -5  616.56   12.01
  -2   0  -5  593.52   10.79
   2   0   6   13.35    0.63
   2   0   6   13.22    0.62
  -2   0  -6   13.82    0.72
  -2   0  -6   13.19    0.75
   2   0   7   43.16    1.57
   2   0   7   42.92    1.03
  -2   0  -7   44.37    1.81
  -2   0  -7   46.21    1.88
   2   0   8  362.63    6.37
   2   0   8  359.90    6.35
  -2   0  -8  362.86    6.62
  -2   0  -8  363.86    7.58
   2   0   9  980.70   19.78
   2   0   9  988.40   21.19
  -2   0  -9  982.12   20.55
  -2   0  -9 1008.68   22.09
   2   0  10 2786.74   71.83
   2   0  10 2976.39   77.58
  -2   0 -10 2803.94   74.14
  -2   0 -10 2904.54   77.13
   2   0  11 1645.26   37.32
   2   0  11 1630.82   38.74
  -2   0 -11 1648.68   40.42
  -2   0 -11 1686.60   40.49
   2   0  12  378.05    7.16
   2   0  12  386.28    8.19
  -2   0 -12  381.66    7.31
  -2   0 -12  388.01    8.76
   2   0  13    7.88    1.23
   2   0  13    7.53    0.71
  -2   0 -13    8.87    1.48
  -2   0 -13    8.39    1.40
   2   0  14    1.44    1.01
  -2   0 -14    1.60    1.25
  -2   0 -14    2.31    1.18
   2   1 -13   98.15    2.10
   2   1 -13  100.27    2.97
   2   1 -13  106.64    2.53
  -2  -1  13   97.67    2.40
   2   1 -12  122.43    3.20
   2   1 -12  122.53    3.39
   2   1 -12  125.52    2.28
  -2  -1  12  123.54    2.78
   2   1 -11   37.38    1.80
   2   1 -11   41.46    1.44
   2   1 -11   36.23    1.89
  -2  -1  11   38.43    1.42
   2   1 -10  517.67   11.04
   2   1 -10  544.71   10.66
   2   1 -10  527.26   10.98
  -2  -1  10  523.36   10.29
   2   1  -9   12.18    0.74
   2   1  -9   12.66    0.56
   2   1  -9   12.30    1.32
  -2  -1   9   11.71    0.96
   2   1  -8  198.45    3.25
   2   1  -8  190.55    4.19
   2   1  -8  188.11    3.40
  -2  -1   8  188.93    3.69
   2   1  -7  130.58    2.52
   2   1  -7  137.53    3.09
   2   1  -7  124.92    2.29
  -2  -1   7  131.68    2.65
   2   1  -6  250.15    4.31
   2   1  -6  224.16    3.89
   2   1  -6  240.67    4.09
  -2  -1   6  245.68    4.41
   2   1  -5   37.93    1.06
   2   1  -5   38.84    1.43
  -2  -1   5   41.05    1.17
   2   1  -4  486.54    8.63
   2   1  -4  489.24    9.21
   2   1  -3  236.16    3.65
   2   1  -3  227.29    4.42
  -2  -1   3  241.61    4.00
   2   1  -2 1794.37   40.49
   2   1  -2 1735.80   37.55
  -2  -1   2 1769.38   38.75
   2   1  -118637.58  771.89
  -2  -1   118633.27  774.72
   2   1   040636.94 2159.57
  -2  -1   041143.79 2184.41
   2   1   1 2081.43   49.16
   2   1   1 2090.29   47.60
  -2  -1  -1 2077.24   48.67
   2   1   2  518.80    9.36
   2   1   2  533.98   10.44
  -2  -1  -2  550.56    9.84
  -2  -1  -2  530.09   10.27
   2   1   3    2.09    1.07
   2   1   3    4.58    1.06
  -2  -1  -3    3.90    1.04
  -2  -1  -3    3.73    1.17
   2   1   4  535.55    9.52
   2   1   4  550.58   10.40
  -2  -1  -4  568.88   10.19
  -2  -1  -4  564.27   10.60
   2   1   5   15.01    0.69
   2   1   5   15.20    1.06
  -2  -1  -5   15.84    0.78
  -2  -1  -5   16.63    1.18
   2   1   6    0.22    0.67
  -2  -1  -6    0.22    0.42
  -2  -1  -6    0.35    0.93
   2   1   7    4.57    0.82
   2   1   7    4.40    1.02
  -2  -1  -7    4.46    0.66
  -2  -1  -7    3.91    1.02
   2   1   8  739.43   14.21
   2   1   8  763.46   15.10
  -2  -1  -8  753.20   14.77
  -2  -1  -8  768.69   15.65
   2   1   9  316.37    5.45
   2   1   9  322.40    6.74
  -2  -1  -9  319.20    6.05
  -2  -1  -9  323.07    5.80
   2   1  10  884.75   19.08
   2   1  10  876.22   17.13
  -2  -1 -10  862.87   17.81
  -2  -1 -10  890.98   18.87
   2   1  11  201.25    4.14
   2   1  11  196.14    3.74
  -2  -1 -11  196.49    3.57
  -2  -1 -11  190.19    4.87
   2   1  12   10.60    1.09
   2   1  12   12.65    1.47
  -2  -1 -12   10.79    0.96
  -2  -1 -12   11.13    1.30
   2   1  13   21.28    1.66
   2   1  13   21.13    0.77
  -2  -1 -13   19.58    1.87
  -2  -1 -13   19.76    1.43
   2   1  14   48.60    2.19
  -2  -1 -14   48.75    1.62
  -2  -1 -14   50.95    1.29
   2   1  15    7.84    0.87
  -2  -1 -15   10.41    1.79
  -2  -1 -15    9.99    1.22
   2   2 -13  272.90    5.56
   2   2 -13  271.82    6.93
   2   2 -12   48.99    1.42
   2   2 -12   46.38    2.40
   2   2 -12   46.90    1.63
   2   2 -11 2062.74   53.56
   2   2 -11 2039.87   50.00
   2   2 -11 2023.39   50.32
  -2  -2  11 2041.36   48.92
   2   2 -10   42.18    2.31
   2   2 -10   43.24    2.20
   2   2 -10   45.57    1.28
  -2  -2  10   44.13    1.29
   2   2  -9  146.90    2.98
   2   2  -9  153.40    2.81
   2   2  -9  147.02    2.92
  -2  -2   9  155.85    2.89
   2   2  -8    0.86    0.58
   2   2  -8    0.80    1.09
   2   2  -8    0.82    0.48
  -2  -2   8    0.55    0.29
   2   2  -7    3.58    0.58
   2   2  -7    3.77    0.47
   2   2  -7    3.36    1.10
  -2  -2   7   -0.04    0.29
   2   2  -6   58.52    1.35
   2   2  -6   59.16    2.07
   2   2  -6   62.01    1.20
   2   2  -5   79.92    1.62
   2   2  -5   80.86    1.41
   2   2  -4  394.57    6.58
   2   2  -4  390.79    7.55
   2   2  -3   41.86    0.94
   2   2  -3   39.56    1.68
   2   2  -2   30.23    0.95
  -2  -2   2   31.38    0.97
   2   2  -1  145.93    3.31
  -2  -2   1  150.04    3.31
   2   2   0  107.84    2.01
  -2  -2   0  111.42    2.67
   2   2   1    2.27    1.02
   2   2   1    1.24    1.01
  -2  -2  -1    2.48    0.93
  -2  -2  -1    2.22    0.96
   2   2   2   98.68    2.45
   2   2   2  100.63    2.43
  -2  -2  -2  105.12    2.63
  -2  -2  -2  102.02    2.30
   2   2   3  469.66    8.13
   2   2   3  485.17    9.18
  -2  -2  -3  483.93    8.47
  -2  -2  -3  478.13    8.15
   2   2   4    3.36    0.45
   2   2   4    3.88    0.99
  -2  -2  -4    4.33    1.09
  -2  -2  -4    4.56    0.78
   2   2   5   81.21    1.91
   2   2   5   79.31    1.57
  -2  -2  -5   78.27    1.40
  -2  -2  -5   79.29    1.67
   2   2   6  563.74   10.36
   2   2   6  554.15   10.83
  -2  -2  -6  544.85    9.55
  -2  -2  -6  576.36   11.46
   2   2   7   86.62    1.77
   2   2   7   87.57    1.89
  -2  -2  -7   86.12    1.88
  -2  -2  -7   90.11    2.09
   2   2   8  503.38    9.24
   2   2   8  488.32    8.97
  -2  -2  -8  507.58    9.61
  -2  -2  -8  490.40   10.36
   2   2   9    0.41    0.35
   2   2   9    0.43    1.09
  -2  -2  -9    0.24    0.82
  -2  -2  -9    1.24    1.27
   2   2  10  128.35    3.53
   2   2  10  134.33    2.66
  -2  -2 -10  135.64    2.98
  -2  -2 -10  131.35    3.85
   2   2  11   29.78    1.13
   2   2  11   28.79    1.93
  -2  -2 -11   28.59    0.83
  -2  -2 -11   28.99    1.26
   2   2  12  227.95    5.48
   2   2  12  235.34    4.41
  -2  -2 -12  227.41    5.83
  -2  -2 -12  237.40    4.69
   2   2  13   42.50    0.94
   2   2  13   43.75    2.26
  -2  -2 -13   45.06    1.55
  -2  -2 -13   42.50    1.58
   2   2  14   59.79    1.72
  -2  -2 -14   57.18    2.91
  -2  -2 -14   62.98    1.82
   2   2  15    0.01    0.71
  -2  -2 -15    0.23    1.43
   2   3 -12   54.73    1.76
   2   3 -12   54.46    1.86
   2   3 -11   26.48    2.08
   2   3 -11   28.21    1.35
   2   3 -10    9.33    0.93
   2   3 -10    9.65    1.72
   2   3 -10   10.07    0.69
   2   3  -9    7.41    1.56
   2   3  -9    9.44    1.64
   2   3  -9    8.01    0.46
   2   3  -8   40.06    2.23
   2   3  -8   38.92    2.09
   2   3  -8   40.99    0.82
   2   3  -7   54.03    1.54
   2   3  -7   53.64    2.24
   2   3  -7   56.32    1.15
   2   3  -6    4.37    1.32
   2   3  -6    3.65    1.22
   2   3  -6    3.61    0.41
   2   3  -5    5.55    1.31
   2   3  -5    5.72    1.22
   2   3  -5    5.58    0.38
   2   3  -4  205.20    3.64
   2   3  -4  220.00    3.21
   2   3  -3 1062.42   20.63
   2   3  -3 1076.21   22.57
   2   3  -2   21.17    1.36
   2   3  -1  160.78    3.41
   2   3   0  435.59    8.25
  -2  -3   0  449.74    8.41
  -2  -3   0  439.33    7.81
   2   3   1  462.62    7.90
   2   3   1  494.49    8.56
  -2  -3  -1  479.69    8.23
  -2  -3  -1  496.18    9.15
   2   3   2    0.54    0.74
   2   3   2    0.52    0.73
  -2  -3  -2    1.51    0.82
  -2  -3  -2    0.66    0.37
   2   3   3 1322.90   27.76
   2   3   3 1301.79   27.72
  -2  -3  -3 1314.40   27.46
  -2  -3  -3 1296.39   26.76
   2   3   4 2217.04   52.32
   2   3   4 2238.51   52.13
  -2  -3  -4 2291.45   53.62
  -2  -3  -4 2253.72   52.59
   2   3   5 1271.91   26.59
   2   3   5 1278.57   26.52
  -2  -3  -5 1322.83   28.62
  -2  -3  -5 1274.73   26.40
   2   3   6   39.78    1.20
   2   3   6   37.48    1.14
  -2  -3  -6   38.04    1.22
  -2  -3  -6   39.30    1.15
   2   3   7 2527.13   61.78
   2   3   7 2678.10   64.87
  -2  -3  -7 2572.18   63.24
  -2  -3  -7 2623.02   64.06
   2   3   8  213.50    3.66
   2   3   8  201.07    3.72
  -2  -3  -8  201.81    3.87
  -2  -3  -8  210.03    3.75
   2   3   9  166.89    3.24
   2   3   9  173.33    3.06
  -2  -3  -9  171.35    3.20
  -2  -3  -9  163.86    4.47
   2   3  10   41.40    1.39
   2   3  10   43.25    1.13
  -2  -3 -10   42.90    1.26
  -2  -3 -10   42.67    2.45
   2   3  11  100.78    2.37
   2   3  11  106.99    2.01
  -2  -3 -11  106.49    2.15
  -2  -3 -11  103.99    2.51
   2   3  12  101.42    1.95
   2   3  12   99.02    2.38
  -2  -3 -12  101.60    2.10
  -2  -3 -12   99.06    3.65
   2   3  13   19.87    1.21
  -2  -3 -13   21.52    0.94
  -2  -3 -13   20.56    1.33
   2   3  14  154.24    3.42
  -2  -3 -14  157.60    4.98
   2   3  15  224.91    4.83
  -2  -3 -15  217.99    6.56
   2   4 -12    4.09    1.90
   2   4 -12    3.55    1.74
   2   4 -11   24.26    1.43
   2   4 -11   26.15    1.36
   2   4 -10    0.48    1.33
   2   4 -10   -0.08    0.77
   2   4  -9   29.10    2.22
   2   4  -9   29.31    1.42
   2   4  -8   94.79    2.36
   2   4  -8   89.86    2.21
   2   4  -7 1486.62   33.42
   2   4  -7 1537.50   34.61
   2   4  -6   68.57    2.87
   2   4  -6   66.57    1.77
   2   4  -5    4.61    1.43
   2   4  -5    3.51    0.75
   2   4  -4  517.07   10.53
   2   4  -4  541.87   10.10
   2   4  -3  198.44    3.57
   2   4  -3  213.79    3.02
   2   4  -3  197.56    2.82
   2   4  -2  460.69    7.52
   2   4  -2  459.93    9.01
   2   4  -1  196.41    4.04
   2   4  -1  200.81    3.18
   2   4   0   76.37    1.50
   2   4   0   77.49    1.50
  -2  -4   0   80.43    1.66
   2   4   1  477.41    8.33
   2   4   1  471.69    8.47
  -2  -4  -1  466.93    7.97
  -2  -4  -1  473.80    8.23
   2   4   2  253.11    4.13
   2   4   2  252.77    4.72
  -2  -4  -2  254.16    4.61
  -2  -4  -2  256.07    4.23
   2   4   3  584.22   10.42
   2   4   3  588.88   11.28
  -2  -4  -3  588.77   10.89
  -2  -4  -3  604.18   11.63
   2   4   4  139.53    3.10
   2   4   4  139.42    2.69
  -2  -4  -4  143.59    2.56
  -2  -4  -4  141.05    2.54
   2   4   5    1.30    0.53
   2   4   5    0.56    0.33
  -2  -4  -5    1.16    0.47
  -2  -4  -5    0.09    1.06
   2   4   6  814.93   15.63
   2   4   6  813.39   15.76
  -2  -4  -6  806.48   15.32
  -2  -4  -6  844.11   16.42
   2   4   7  128.88    3.41
   2   4   7  130.80    2.35
  -2  -4  -7  135.50    2.30
  -2  -4  -7  129.78    2.68
   2   4   8    8.23    1.46
   2   4   8    7.03    0.56
  -2  -4  -8    6.55    0.76
  -2  -4  -8    6.75    0.91
   2   4   9    7.65    0.51
   2   4   9    5.56    1.59
  -2  -4  -9    6.25    0.55
  -2  -4  -9    6.48    1.76
   2   4  10  146.17    3.11
   2   4  10  150.99    2.72
  -2  -4 -10  157.00    2.64
  -2  -4 -10  146.30    3.20
   2   4  11  331.13    6.52
   2   4  11  348.08    5.77
  -2  -4 -11  361.91    6.13
  -2  -4 -11  335.68    6.75
   2   4  12    3.00    0.91
   2   4  12    2.51    0.22
  -2  -4 -12    2.50    0.44
  -2  -4 -12    3.15    1.80
   2   4  13    1.82    1.67
  -2  -4 -13    1.69    1.00
   2   4  14   63.78    3.29
  -2  -4 -14   64.40    3.48
   2   5 -11  103.76    2.80
   2   5 -11  103.83    4.36
   2   5 -10   39.33    2.74
   2   5 -10   40.79    2.96
   2   5  -9    4.44    1.91
   2   5  -9    4.38    1.78
   2   5  -8   11.82    2.08
   2   5  -8   11.49    1.08
   2   5  -7    0.46    1.50
   2   5  -7    0.37    0.76
   2   5  -6   87.61    3.28
   2   5  -6   79.16    2.11
   2   5  -5  274.62    6.55
   2   5  -5  263.63    5.04
   2   5  -4    8.95    1.62
   2   5  -4    7.85    0.85
   2   5  -3  135.21    3.58
   2   5  -3  127.02    3.36
   2   5  -2   90.86    1.30
   2   5  -2   85.26    1.82
   2   5  -1   96.35    1.58
   2   5  -1   92.71    1.85
  -2  -5   1  103.93    2.12
   2   5   0 1038.37   20.68
   2   5   0 1033.00   20.70
  -2  -5   0 1074.30   21.49
   2   5   1 1006.98   20.32
   2   5   1 1038.81   21.41
  -2  -5  -1 1020.28   20.66
   2   5   2   19.54    0.68
   2   5   2   17.76    0.62
  -2  -5  -2   19.46    0.68
   2   5   3  257.65    4.76
   2   5   3  256.33    4.91
  -2  -5  -3  261.67    4.46
   2   5   4  192.25    3.57
   2   5   4  188.66    3.93
  -2  -5  -4  196.17    3.46
  -2  -5  -4  188.39    3.34
   2   5   5  422.59    7.65
   2   5   5  411.43    7.40
  -2  -5  -5  422.88    7.35
  -2  -5  -5  411.23    7.45
   2   5   6   50.21    1.32
   2   5   6   48.12    2.08
  -2  -5  -6   50.29    2.25
  -2  -5  -6   50.92    1.08
   2   5   7   19.67    1.01
   2   5   7   20.11    0.78
  -2  -5  -7   19.86    0.61
  -2  -5  -7   20.36    1.90
   2   5   8   42.89    0.93
   2   5   8   43.32    1.43
  -2  -5  -8   42.62    1.03
  -2  -5  -8   42.31    2.47
   2   5   9  103.07    3.46
   2   5   9  108.40    1.69
  -2  -5  -9  101.08    2.47
  -2  -5  -9  106.69    1.82
   2   5  10  141.13    3.09
   2   5  10  140.60    2.20
  -2  -5 -10  141.00    4.46
  -2  -5 -10  146.99    2.15
   2   5  11  134.12    3.04
  -2  -5 -11  133.27    1.90
  -2  -5 -11  139.77    4.53
   2   5  12   62.22    3.13
  -2  -5 -12   61.09    2.09
   2   5  13    0.40    1.58
  -2  -5 -13   -0.69    1.68
   2   5  14   24.18    1.56
  -2  -5 -14   23.17    1.65
   2   6 -10  177.29    4.38
   2   6 -10  172.17    4.16
   2   6  -9   15.47    2.54
   2   6  -9   15.40    2.43
   2   6  -8   46.53    2.91
   2   6  -8   50.05    3.15
   2   6  -7    1.53    1.69
   2   6  -7    0.37    0.89
   2   6  -6   14.32    1.16
   2   6  -6   17.15    2.20
   2   6  -5   63.08    1.88
   2   6  -5   63.50    1.82
   2   6  -4  109.13    2.50
   2   6  -4  116.08    2.64
   2   6  -3  520.14   11.21
   2   6  -3  535.20   10.29
   2   6  -2   25.92    1.09
   2   6  -2   25.75    1.15
   2   6  -2   25.12    0.48
   2   6  -1   44.87    0.91
   2   6  -1   48.37    2.10
   2   6  -1   45.57    2.01
  -2  -6   1   48.65    1.08
   2   6   0  133.93    2.35
   2   6   0  135.05    3.22
  -2  -6   0  140.20    2.58
   2   6   1  611.89   11.45
   2   6   1  597.52   11.11
  -2  -6  -1  640.31   12.15
   2   6   2   39.03    0.90
   2   6   2   37.99    0.98
  -2  -6  -2   40.54    1.48
   2   6   3   42.84    1.04
   2   6   3   42.89    0.98
  -2  -6  -3   43.85    1.67
   2   6   4  257.72    4.51
   2   6   4  261.65    4.32
  -2  -6  -4  258.72    4.61
   2   6   5  236.84    4.28
   2   6   5  235.08    4.32
  -2  -6  -5  235.89    5.26
   2   6   6    0.29    0.56
   2   6   6    0.01    1.12
  -2  -6  -6    0.40    1.23
   2   6   7  112.95    3.38
   2   6   7  113.36    2.08
  -2  -6  -7  112.87    3.56
   2   6   8    4.72    0.88
   2   6   8    4.45    0.52
  -2  -6  -8    3.69    1.68
   2   6   9  132.26    4.02
   2   6   9  136.34    2.05
  -2  -6  -9  131.86    4.16
   2   6  10   19.28    1.26
  -2  -6 -10   19.99    1.34
   2   6  11    7.72    2.03
  -2  -6 -11    8.31    2.14
   2   6  12   92.94    3.84
  -2  -6 -12   91.55    2.65
   2   6  13   11.97    1.35
  -2  -6 -13   11.14    2.50
   2   6  14   14.39    2.59
  -2  -6 -14   12.42    1.52
   2   7  -9   24.50    1.71
   2   7  -9   27.12    1.83
   2   7  -8    2.40    2.13
   2   7  -8    3.08    1.22
   2   7  -7    2.40    2.09
   2   7  -7    2.22    1.90
   2   7  -6   16.32    2.31
   2   7  -6   17.17    2.51
   2   7  -5   23.85    2.36
   2   7  -5   24.51    1.48
   2   7  -4   90.38    2.38
   2   7  -4   85.86    3.32
   2   7  -3    0.28    1.41
   2   7  -3    0.22    1.34
   2   7  -2   75.05    1.06
   2   7  -2   84.41    3.04
   2   7  -2   82.56    1.99
   2   7  -1   26.51    0.90
   2   7  -1   24.25    1.09
   2   7  -1   27.38    1.15
  -2  -7   1   28.66    0.81
   2   7   0  144.33    3.60
   2   7   0  147.82    2.63
   2   7   0  146.45    3.73
  -2  -7   0  149.46    2.76
   2   7   1  214.09    3.89
   2   7   1  201.05    3.69
   2   7   1  224.55    4.05
  -2  -7  -1  225.91    4.23
   2   7   2   77.30    2.19
   2   7   2   76.98    2.19
   2   7   2   76.69    1.91
  -2  -7  -2   78.51    2.11
   2   7   3   -0.32    0.77
   2   7   3    0.04    0.40
   2   7   3    0.64    0.75
  -2  -7  -3    0.05    0.88
   2   7   4  931.11   18.63
   2   7   4  866.75   17.03
   2   7   4  925.88   19.12
  -2  -7  -4  935.76   18.80
   2   7   5  451.15    7.90
   2   7   5  437.75    8.17
  -2  -7  -5  445.86    9.48
   2   7   6   26.31    1.03
   2   7   6   26.60    1.18
   2   7   6   23.72    0.56
  -2  -7  -6   25.16    2.11
   2   7   7  114.03    2.13
   2   7   7  110.89    1.88
   2   7   7  111.91    2.57
  -2  -7  -7  111.41    3.79
   2   7   8  662.14   14.67
   2   7   8  634.72   11.16
   2   7   8  660.84   11.78
  -2  -7  -8  667.74   14.88
   2   7   9   19.23    1.24
  -2  -7  -9   19.66    2.28
   2   7  10   81.20    2.31
  -2  -7 -10   82.80    2.39
   2   7  11   16.75    2.39
  -2  -7 -11   13.43    1.40
   2   7  12    2.73    1.14
  -2  -7 -12    2.97    2.14
   2   7  13    1.48    1.14
  -2  -7 -13    1.29    1.20
   2   8  -8  107.53    3.46
   2   8  -8  104.30    3.27
   2   8  -7   48.45    3.92
   2   8  -7   43.75    2.17
   2   8  -6 1655.36   43.32
   2   8  -6 1676.00   43.18
   2   8  -5   42.93    2.07
   2   8  -5   39.22    3.24
   2   8  -4   60.13    3.44
   2   8  -4   56.25    1.99
   2   8  -3  363.48    8.79
   2   8  -3  353.02    7.05
   2   8  -2    2.96    0.91
   2   8  -2    3.35    1.55
   2   8  -1   66.31    1.75
   2   8  -1   68.12    1.23
   2   8  -1   68.05    2.73
  -2  -8   1   67.13    1.29
   2   8   0  134.90    2.73
   2   8   0  143.11    2.57
   2   8   0  140.30    2.86
  -2  -8   0  145.70    2.62
   2   8   1   30.79    1.06
   2   8   1   30.91    1.07
   2   8   1   32.56    1.09
  -2  -8  -1   32.33    1.18
   2   8   2   96.61    2.62
   2   8   2   98.84    2.63
   2   8   2  100.72    2.29
  -2  -8  -2  100.17    1.84
   2   8   3  138.20    3.22
   2   8   3  136.76    2.53
   2   8   3  139.66    3.25
  -2  -8  -3  138.67    2.64
   2   8   4 2895.85   77.03
   2   8   4 2971.86   77.36
   2   8   4 2977.61   77.06
  -2  -8  -4 2919.82   77.43
   2   8   5  189.89    3.30
   2   8   5  201.83    3.91
   2   8   5  204.44    5.17
  -2  -8  -5  200.03    4.05
   2   8   6 1156.67   24.71
   2   8   6 1183.83   24.46
   2   8   6 1186.75   27.08
  -2  -8  -6 1188.10   27.02
   2   8   7   70.23    1.48
   2   8   7   68.50    1.30
   2   8   7   69.83    2.93
  -2  -8  -7   67.96    2.97
   2   8   8   28.13    0.84
   2   8   8   28.34    0.58
   2   8   8   33.23    1.41
  -2  -8  -8   31.28    2.40
   2   8   9   49.27    1.79
  -2  -8  -9   48.77    2.94
   2   8  10   29.42    2.73
  -2  -8 -10   32.72    1.66
   2   8  11  102.81    4.22
  -2  -8 -11  105.18    4.38
   2   8  12    0.19    1.03
  -2  -8 -12    0.05    2.00
   2   9  -6  573.90   12.76
   2   9  -6  593.63   15.84
   2   9  -5   50.69    3.61
   2   9  -5   49.17    2.28
   2   9  -4   96.32    4.08
   2   9  -4   96.09    4.25
   2   9  -3  119.16    4.22
   2   9  -3  121.94    3.10
   2   9  -2   24.07    2.30
   2   9  -2   22.41    1.29
   2   9  -1   -0.15    1.23
   2   9  -1    0.12    0.41
   2   9  -1    0.09    0.72
  -2  -9   1    0.07    0.31
   2   9   0   81.97    1.96
   2   9   0   85.22    2.93
   2   9   0   83.33    1.64
  -2  -9   0   83.07    1.68
   2   9   1    3.39    0.67
   2   9   1    2.25    0.65
   2   9   1    2.96    1.22
  -2  -9  -1    2.45    0.69
   2   9   2   35.84    1.72
   2   9   2   34.85    1.33
   2   9   2   35.56    1.72
  -2  -9  -2   36.09    1.42
   2   9   3  351.19    7.04
   2   9   3  354.79    7.01
   2   9   3  325.82    5.96
  -2  -9  -3  349.67    7.03
   2   9   4   91.40    2.25
   2   9   4   93.27    2.26
   2   9   4   92.17    1.92
  -2  -9  -4   85.06    1.91
   2   9   5  147.45    3.02
   2   9   5  151.64    3.80
   2   9   5  149.46    2.53
  -2  -9  -5  153.50    3.96
   2   9   6   13.73    0.82
   2   9   6   14.12    0.77
   2   9   6   14.33    1.71
  -2  -9  -6   13.67    1.01
   2   9   7    9.78    0.66
   2   9   7    9.91    0.56
   2   9   7   11.74    1.01
  -2  -9  -7   11.06    1.03
   2   9   8   82.23    2.22
  -2  -9  -8   81.87    2.24
   2   9   9   25.93    2.48
  -2  -9  -9   23.88    1.50
   2   9  10    3.05    2.02
  -2  -9 -10    3.07    1.18
   2   9  11  169.93    4.18
  -2  -9 -11  171.05    6.06
   2  10  -4    2.77    1.14
   2  10  -4    3.12    2.26
   2  10  -3    4.50    1.10
   2  10  -3    4.60    2.09
   2  10  -2   58.63    1.98
   2  10  -2   59.19    2.99
   2  10  -1    0.51    0.76
   2  10  -1   -0.12    1.46
   2  10   0   -0.00    0.43
   2  10   0   -0.13    1.26
   2  10   0    0.54    1.31
  -2 -10   0    0.28    0.43
   2  10   1  579.96   11.64
   2  10   1  576.77   12.62
   2  10   1  604.61   11.58
  -2 -10  -1  565.69   10.92
   2  10   2  211.09    4.84
   2  10   2  208.84    3.59
   2  10   2  207.04    3.97
  -2 -10  -2  209.68    4.21
   2  10   3   97.56    2.43
   2  10   3   94.57    1.93
   2  10   3   98.28    2.60
  -2 -10  -3   96.88    2.52
   2  10   4  136.45    2.53
   2  10   4  150.30    2.80
   2  10   4  146.12    3.17
  -2 -10  -4  147.15    3.57
   2  10   5   85.67    2.05
   2  10   5   88.65    2.09
   2  10   5   91.09    2.73
  -2 -10  -5   89.39    2.03
   2  10   6   51.01    1.38
   2  10   6   56.09    1.60
   2  10   6   55.19    1.41
  -2 -10  -6   54.56    2.48
   2  10   7   17.85    1.99
  -2 -10  -7   19.70    2.05
   2  10   8   36.57    2.59
  -2 -10  -8   38.43    2.63
   2  10   9   10.29    2.27
  -2 -10  -9   10.14    2.29
   2  11  -1   97.15    3.63
   2  11  -1   97.23    2.61
   2  11   0   27.79    2.15
   2  11   0   28.44    2.27
   2  11   1    0.28    0.62
   2  11   1    0.35    1.21
   2  11   2    1.05    1.07
   2  11   2    0.94    1.12
   2  11   2    0.96    0.70
  -2 -11  -2    0.87    0.70
   2  11   3   19.42    1.37
   2  11   3   18.83    0.74
   2  11   3   20.95    0.86
  -2 -11  -3   20.12    1.27
   2  11   4    4.50    0.97
   2  11   4    4.07    0.94
   2  11   4    5.31    0.61
  -2 -11  -4    4.88    1.14
   2  11   5   -0.14    1.01
   2  11   5    0.08    0.66
   2  11   5    0.75    0.68
  -2 -11  -5   -0.21    1.08
   2  11   6   60.35    2.47
  -2 -11  -6   59.84    2.59
   2  11   7    2.49    1.62
  -2 -11  -7    3.85    0.94
   3 -10  -7   67.14    3.60
  -3  10   7   61.58    3.77
   3 -10  -6  184.79    4.15
  -3  10   6  180.62    4.19
   3 -10  -5    0.45    1.52
  -3  10   5   -0.55    0.89
   3 -10  -4    2.61    0.87
   3 -10  -3    2.82    1.49
  -3  10   3    5.76    1.01
   3 -10  -2   59.06    1.60
  -3  10   2   63.79    2.15
   3 -10  -1    0.21    1.02
  -3  10   1    0.69    1.09
   3 -10   0  110.11    2.95
  -3  10   0  117.83    2.59
   3 -10   1    1.53    0.74
   3 -10   1    3.28    0.93
  -3  10  -1    4.33    1.62
   3 -10   2  476.21    9.49
  -3  10  -2  521.70   12.12
   3 -10   3  387.01    7.83
  -3  10  -3  474.56   11.38
  -3  10  -4   26.17    1.75
   3  -9  -9    4.55    1.33
  -3   9   9    4.02    1.42
   3  -9  -8  626.25   14.99
  -3   9   8  596.81   14.92
   3  -9  -7   92.28    3.89
  -3   9   7   84.48    2.60
   3  -9  -6   45.93    1.74
  -3   9   6   40.47    2.92
   3  -9  -5   49.75    2.71
  -3   9   5   48.22    1.80
   3  -9  -4   28.27    2.15
  -3   9   4   30.11    1.15
   3  -9  -3   46.01    1.48
   3  -9  -3   44.46    0.94
  -3   9   3   53.36    1.71
   3  -9  -2    0.79    0.75
   3  -9  -2    0.87    1.17
  -3   9   2    1.65    0.99
   3  -9  -1   99.13    1.95
   3  -9  -1   97.85    2.08
  -3   9   1  105.06    2.19
   3  -9   0    2.32    1.08
   3  -9   0    1.55    1.03
  -3   9   0    1.58    0.74
   3  -9   1   13.49    1.53
   3  -9   1   13.08    0.72
  -3   9  -1   13.13    1.05
   3  -9   2   34.23    2.11
   3  -9   2   30.62    1.41
  -3   9  -2   40.67    2.52
   3  -9   3    0.71    0.68
   3  -9   3    0.86    0.79
  -3   9  -3    1.69    0.93
   3  -9   4   87.60    1.96
   3  -9   4   96.30    2.47
  -3   9  -4   98.48    4.07
   3  -9   5   23.34    2.54
  -3   9  -5   23.19    2.91
   3  -9   6   22.76    1.57
  -3   9  -6   23.27    3.15
   3  -8 -10    2.13    2.21
  -3   8  10    1.53    2.26
   3  -8  -9  119.96    4.62
  -3   8   9  114.30    4.73
   3  -8  -8   24.45    2.60
  -3   8   8   22.94    1.58
   3  -8  -7   21.00    2.39
  -3   8   7   18.64    1.44
   3  -8  -6   59.11    1.89
  -3   8   6   56.84    3.10
   3  -8  -5    3.46    0.88
   3  -8  -5    2.37    0.41
  -3   8   5    3.19    0.52
  -3   8   5    2.01    1.73
   3  -8  -4  151.22    2.70
   3  -8  -4  158.97    4.28
  -3   8   4  167.19    3.13
  -3   8   4  153.42    3.35
   3  -8  -3    0.14    0.57
   3  -8  -3    0.48    1.17
  -3   8   3    0.09    0.75
   3  -8  -2   28.07    0.80
   3  -8  -2   28.32    1.14
  -3   8   2   31.53    1.56
   3  -8  -1    4.21    0.99
   3  -8  -1    3.82    0.68
  -3   8   1    4.13    1.24
   3  -8   0  117.69    2.99
   3  -8   0  120.02    3.03
  -3   8   0  118.31    2.52
   3  -8   1   39.22    1.93
   3  -8   1   38.19    1.62
  -3   8  -1   39.66    1.41
   3  -8   2    7.70    0.85
   3  -8   2    7.54    1.00
  -3   8  -2    7.40    1.01
   3  -8   3    2.49    1.51
   3  -8   3    3.40    0.79
  -3   8  -3    3.03    1.78
   3  -8   4   15.79    2.00
   3  -8   4   12.98    0.89
  -3   8  -4   15.44    2.36
   3  -8   5  107.74    2.22
   3  -8   5  101.45    2.13
   3  -8   5  114.68    2.78
  -3   8  -5  117.42    3.03
   3  -8   6   58.67    1.40
   3  -8   6   68.11    3.35
   3  -8   6   56.05    1.31
  -3   8  -6   66.58    2.36
   3  -8   7  304.93    6.56
  -3   8  -7  322.94    7.05
   3  -8   8    0.73    2.10
  -3   8  -8    0.81    1.32
   3  -7 -11  239.12    7.15
  -3   7  11  227.71    5.31
   3  -7 -10   76.64    3.83
  -3   7  10   71.73    2.47
   3  -7  -9   44.17    1.87
  -3   7   9   42.36    1.89
   3  -7  -8   25.36    1.47
  -3   7   8   24.56    2.61
   3  -7  -7    6.42    1.06
  -3   7   7    5.59    2.03
   3  -7  -6    2.76    0.87
   3  -7  -6    1.06    0.33
  -3   7   6    2.41    0.93
  -3   7   6    1.72    0.27
   3  -7  -5   73.69    1.97
   3  -7  -5   70.26    1.29
  -3   7   5   76.83    1.46
  -3   7   5   71.04    2.04
   3  -7  -4  954.32   18.98
   3  -7  -4  981.03   20.26
  -3   7   4 1009.34   20.16
  -3   7   4  931.16   21.05
   3  -7  -3    2.85    0.69
   3  -7  -3    2.72    0.79
  -3   7   3    3.55    0.49
  -3   7   3   -0.26    0.82
   3  -7  -2   10.56    0.96
   3  -7  -2    9.29    0.83
  -3   7   2    9.88    1.24
  -3   7   2    9.88    1.24
   3  -7  -1  155.71    3.37
   3  -7  -1  150.41    3.70
  -3   7   1  155.98    3.77
   3  -7   0    2.80    1.07
   3  -7   0    2.57    1.08
  -3   7   0    3.11    0.75
   3  -7   1   45.08    2.00
   3  -7   1   43.05    1.72
   3  -7   1   44.28    1.73
  -3   7  -1   45.37    1.46
   3  -7   2    4.86    0.78
   3  -7   2    4.24    0.96
  -3   7  -2    4.41    1.68
   3  -7   3  341.77    7.59
   3  -7   3  333.23    5.87
  -3   7  -3  347.90    8.16
   3  -7   4  101.51    2.43
   3  -7   4  103.46    2.33
  -3   7  -4  106.73    3.98
   3  -7   5   21.80    1.01
   3  -7   5   25.12    2.27
   3  -7   5   22.82    0.69
  -3   7  -5   26.27    1.53
   3  -7   6   76.73    2.20
   3  -7   6   76.13    1.74
   3  -7   6   73.42    1.68
  -3   7  -6   80.26    2.50
   3  -7   7  189.88    3.50
   3  -7   7  188.34    3.48
   3  -7   7  200.48    4.35
  -3   7  -7  209.19    4.70
   3  -7   8    1.42    1.83
  -3   7  -8    0.15    1.16
   3  -7   9    6.50    1.30
  -3   7  -9    6.02    1.50
   3  -7  10   80.74    2.74
  -3   7 -10   87.17    4.87
   3  -6 -12    3.71    2.23
  -3   6  12    4.40    1.26
   3  -6 -11    0.74    1.92
  -3   6  11    1.25    1.07
   3  -6 -10   45.86    3.03
  -3   6  10   42.50    1.88
   3  -6  -9    1.62    1.00
  -3   6   9    1.20    1.04
   3  -6  -8  283.29    5.69
  -3   6   8  270.79    5.62
   3  -6  -7    4.65    0.99
  -3   6   7    4.74    1.88
   3  -6  -6   66.91    1.08
   3  -6  -6   71.29    1.96
  -3   6   6   73.76    1.36
  -3   6   6   68.32    2.01
   3  -6  -5   37.43    1.43
   3  -6  -5   33.86    1.08
  -3   6   5   32.55    2.45
  -3   6   5   34.86    0.91
   3  -6  -4  377.00    6.60
   3  -6  -4  373.34    7.00
  -3   6   4  350.22    6.81
  -3   6   4  390.26    7.01
   3  -6  -3   32.74    1.15
   3  -6  -3   32.52    1.99
  -3   6   3   34.54    1.45
  -3   6   3   30.95    1.30
   3  -6  -2   30.29    1.81
   3  -6  -2   29.38    1.27
  -3   6   2   29.83    1.60
   3  -6  -1  106.89    2.95
   3  -6  -1  107.86    2.62
  -3   6   1  108.77    3.02
   3  -6   0   25.37    0.94
   3  -6   0   24.68    1.58
  -3   6   0   28.75    1.92
   3  -6   1 1145.89   23.93
   3  -6   1 1144.25   24.94
  -3   6  -1 1170.88   26.24
   3  -6   2  124.52    2.72
   3  -6   2  131.72    2.52
  -3   6  -2  126.70    4.32
   3  -6   3 2287.39   57.41
   3  -6   3 2276.81   54.86
  -3   6  -3 2243.81   54.63
   3  -6   4 2264.05   57.13
   3  -6   4 2200.70   53.55
  -3   6  -4 2339.44   59.82
   3  -6   5    0.72    0.42
   3  -6   5    0.49    0.90
   3  -6   5    1.32    0.42
  -3   6  -5    0.82    1.03
   3  -6   6   87.04    2.03
   3  -6   6   87.73    3.50
   3  -6   6   88.87    2.06
  -3   6  -6   90.47    2.57
   3  -6   7  118.15    2.39
   3  -6   7  123.20    4.17
   3  -6   7  122.85    2.45
  -3   6  -7  123.18    3.19
   3  -6   8  135.09    3.22
   3  -6   8  129.44    2.47
   3  -6   8  127.33    2.18
  -3   6  -8  140.07    3.54
   3  -6   9    2.93    0.56
   3  -6   9    3.49    1.11
   3  -6   9    2.48    0.48
  -3   6  -9    3.89    1.29
   3  -6  10   11.22    2.40
  -3   6 -10   10.66    2.84
   3  -6  11   29.00    3.11
  -3   6 -11   30.79    2.11
   3  -5 -12    7.54    2.24
  -3   5  12    9.32    1.26
   3  -5 -11   38.28    1.72
  -3   5  11   40.34    1.76
   3  -5 -10  104.46    2.72
  -3   5  10   98.49    4.08
   3  -5  -9  789.39   16.35
  -3   5   9  734.93   17.31
   3  -5  -8   10.53    2.43
  -3   5   8   14.83    1.46
   3  -5  -7 4257.63  122.53
   3  -5  -7 3885.09  105.26
  -3   5   7 4250.73  119.58
   3  -5  -6  276.58    4.53
   3  -5  -6  288.22    5.72
  -3   5   6  286.45    4.67
  -3   5   6  269.59    7.19
   3  -5  -5  176.71    3.04
   3  -5  -5  178.80    3.56
  -3   5   5  169.79    3.57
  -3   5   5  183.62    3.10
   3  -5  -4  749.38   14.20
   3  -5  -4  739.67   15.58
  -3   5   4  765.33   14.52
  -3   5   4  709.11   14.13
   3  -5  -3  674.29   12.85
   3  -5  -3  672.55   13.89
  -3   5   3  685.68   13.20
  -3   5   3  651.60   12.72
   3  -5  -2  134.82    2.59
   3  -5  -2  131.72    2.77
  -3   5   2  135.91    3.10
   3  -5  -1    6.97    1.24
   3  -5  -1    5.91    0.98
  -3   5   1    6.95    1.27
   3  -5   0  216.67    3.85
   3  -5   0  206.74    3.65
  -3   5   0  211.76    4.83
   3  -5   1    3.03    0.64
   3  -5   1    2.81    1.07
  -3   5  -1    3.34    1.49
   3  -5   2   53.59    1.52
   3  -5   2   57.42    1.98
  -3   5  -2   57.79    1.75
   3  -5   3 4076.78  114.21
   3  -5   3 4399.06  124.54
  -3   5  -3 4357.46  124.58
   3  -5   4    1.52    0.99
   3  -5   4    2.56    1.62
  -3   5  -4    3.65    1.08
   3  -5   5   32.77    1.46
   3  -5   5   32.96    2.37
  -3   5  -5   37.51    2.95
   3  -5   6    0.66    0.80
   3  -5   6    0.70    0.72
  -3   5  -6    0.35    0.97
   3  -5   7   27.47    1.37
   3  -5   7   27.18    1.10
  -3   5  -7   28.17    1.57
   3  -5   8   97.04    2.50
   3  -5   8   95.89    2.06
  -3   5  -8   97.78    2.72
   3  -5   9   46.80    1.76
   3  -5   9   43.52    1.21
  -3   5  -9   46.65    3.34
   3  -5  10   16.23    2.30
   3  -5  10   14.04    0.73
  -3   5 -10   16.01    2.70
   3  -5  11   18.08    2.53
  -3   5 -11   19.17    1.68
   3  -5  12   10.74    2.50
  -3   5 -12   13.86    2.94
   3  -4 -13    0.73    1.63
  -3   4  13    0.57    1.66
   3  -4 -12   31.46    2.47
  -3   4  12   26.37    1.48
   3  -4 -11  161.98    3.63
  -3   4  11  154.11    3.55
   3  -4 -10  166.81    2.47
   3  -4 -10  201.60    4.19
   3  -4 -10  175.22    2.81
  -3   4  10  191.42    5.41
   3  -4  -9    0.62    0.39
   3  -4  -9    0.57    1.55
   3  -4  -9    0.07    0.23
  -3   4   9    0.51    0.87
   3  -4  -8  719.33   14.30
   3  -4  -8  688.57   12.44
  -3   4   8  685.92   13.89
   3  -4  -7   13.22    1.08
   3  -4  -7   14.68    0.61
  -3   4   7   12.94    1.15
   3  -4  -6  246.24    4.20
   3  -4  -6  254.64    5.88
  -3   4   6  242.31    5.94
  -3   4   6  259.48    4.24
   3  -4  -5  198.26    3.72
   3  -4  -5  195.37    3.42
  -3   4   5  206.14    3.45
  -3   4   5  195.85    4.91
   3  -4  -4  148.77    3.70
   3  -4  -4  140.58    2.26
  -3   4   4  151.31    2.76
  -3   4   4  145.78    2.90
   3  -4  -3  153.87    3.01
   3  -4  -3  155.54    2.90
  -3   4   3  155.75    3.03
  -3   4   3  151.65    2.95
   3  -4  -2   65.60    1.50
   3  -4  -2   64.88    1.75
  -3   4   2   65.74    1.89
   3  -4  -1   78.01    2.34
   3  -4  -1   78.16    2.05
  -3   4   1   77.62    2.26
   3  -4   0   35.09    1.02
   3  -4   0   35.79    0.99
  -3   4   0   35.45    1.80
   3  -4   1  436.41    7.76
   3  -4   1  445.83    7.92
  -3   4  -1  440.06    9.00
   3  -4   2   36.24    1.55
   3  -4   2   33.36    1.11
  -3   4  -2   33.29    1.27
   3  -4   3  837.51   17.41
  -3   4  -3  824.42   16.34
   3  -4   4    0.85    0.50
   3  -4   4    1.00    1.26
   3  -4   5   25.29    1.36
   3  -4   5   26.25    2.04
  -3   4  -5   30.73    1.46
   3  -4   6  127.54    2.91
   3  -4   6  125.14    3.75
  -3   4  -6  125.56    3.04
   3  -4   7  226.39    5.61
   3  -4   7  228.84    4.47
  -3   4  -7  229.95    6.28
   3  -4   8   90.68    3.36
   3  -4   8   87.02    2.04
  -3   4  -8   86.61    3.78
   3  -4   9   33.34    2.52
   3  -4   9   30.57    1.19
  -3   4  -9   36.88    2.92
   3  -4  10   40.58    2.78
   3  -4  10   39.43    0.89
  -3   4 -10   41.04    1.92
   3  -4  11  672.94   15.76
   3  -4  11  629.33   12.40
  -3   4 -11  688.20   16.73
   3  -4  12   10.75    0.79
   3  -4  12   14.22    2.22
  -3   4 -12   11.70    2.59
   3  -3 -13    0.82    0.83
  -3   3  13    1.40    1.49
   3  -3 -12   51.42    2.61
  -3   3  12   47.57    2.62
   3  -3 -11   32.96    1.14
   3  -3 -11   34.38    1.40
   3  -3 -11   30.98    0.82
  -3   3  11   33.44    1.40
   3  -3 -10   93.41    2.25
   3  -3 -10   87.08    1.60
   3  -3 -10   89.78    1.72
  -3   3  10   88.95    2.24
   3  -3  -9    3.63    1.47
   3  -3  -9    3.78    0.52
   3  -3  -9    2.81    0.44
  -3   3   9    4.15    0.85
   3  -3  -8  222.57    4.26
   3  -3  -8  221.82    3.85
  -3   3   8  216.96    4.28
   3  -3  -7   59.86    2.49
   3  -3  -7   57.00    1.41
  -3   3   7   58.16    2.60
   3  -3  -6   23.49    0.99
   3  -3  -6   25.65    1.07
  -3   3   6   23.62    0.77
  -3   3   6   24.54    1.13
   3  -3  -5  186.53    3.49
   3  -3  -5  189.55    3.51
  -3   3   5  191.08    2.94
  -3   3   5  181.89    4.46
   3  -3  -4  965.30   19.60
   3  -3  -4 1017.37   21.49
  -3   3   4 1019.65   20.27
  -3   3   4 1036.67   22.08
   3  -3  -3  421.83    7.81
   3  -3  -3  417.18    8.30
  -3   3   3  427.95    7.74
   3  -3  -2    0.29    0.73
   3  -3  -2    0.09    0.96
  -3   3   2    0.12    0.72
   3  -3  -1  844.03   17.18
   3  -3  -1  812.95   16.37
  -3   3   1  843.01   16.97
   3  -3   0 3841.04  102.70
   3  -3   0 3879.91  105.55
  -3   3   0 4022.87  109.47
   3  -3   1    0.03    0.53
   3  -3   1    4.33    1.06
  -3   3  -1    3.29    1.18
   3  -3   2   65.85    1.51
  -3   3  -2   66.58    1.62
   3  -3   3  727.53   14.84
  -3   3  -3  734.42   15.29
   3  -3   4    7.99    0.80
   3  -3   4    8.75    0.64
  -3   3  -4    9.28    1.75
   3  -3   5  493.25    9.67
   3  -3   5  475.99    9.91
  -3   3  -5  479.93    9.15
   3  -3   6    5.12    1.03
   3  -3   6    7.63    1.53
  -3   3  -6    6.85    1.89
   3  -3   7  351.43    6.89
   3  -3   7  344.93    6.52
  -3   3  -7  365.10    8.68
   3  -3   8   18.08    1.13
   3  -3   8   19.33    0.72
  -3   3  -8   19.41    2.43
   3  -3   9  340.05    7.87
   3  -3   9  334.74    6.57
  -3   3  -9  345.89    8.50
   3  -3  10   43.92    1.02
  -3   3 -10   47.34    3.05
   3  -3  11   53.61    1.16
   3  -3  11   59.85    2.86
  -3   3 -11   56.50    2.01
   3  -3  12   13.75    2.00
   3  -3  12   12.60    0.93
  -3   3 -12   13.89    1.30
   3  -3  13    1.29    0.87
   3  -3  13    0.93    0.68
  -3   3 -13    1.17    1.93
   3  -2 -13  192.61    5.04
  -3   2  13  184.96    4.90
   3  -2 -12   69.04    1.66
   3  -2 -12   72.99    1.89
   3  -2 -12   65.02    1.18
  -3   2  12   68.16    1.85
   3  -2 -11  185.24    4.67
   3  -2 -11  179.28    3.41
   3  -2 -11  167.07    3.15
  -3   2  11  176.62    4.62
   3  -2 -10   26.88    0.96
   3  -2 -10   27.81    1.07
   3  -2 -10   29.22    1.16
  -3   2  10   28.90    1.93
   3  -2  -9   35.21    1.16
   3  -2  -9   34.52    1.91
   3  -2  -9   33.07    1.03
  -3   2   9   32.54    1.99
   3  -2  -8  235.34    4.36
   3  -2  -8  227.60    4.32
  -3   2   8  234.57    5.45
   3  -2  -7   59.74    1.18
   3  -2  -7   64.16    1.56
  -3   2   7   60.41    1.63
   3  -2  -6   59.74    1.66
   3  -2  -6   64.82    2.20
  -3   2   6   64.11    2.39
  -3   2   6   65.67    1.46
   3  -2  -5    1.09    0.70
   3  -2  -5    1.21    1.02
  -3   2   5    0.97    0.56
  -3   2   5    0.87    0.60
   3  -2  -4  572.77   10.93
   3  -2  -4  599.11   11.85
  -3   2   4  592.96   10.97
  -3   2   4  583.31   10.82
   3  -2  -3  853.18   17.08
   3  -2  -3  886.76   17.15
  -3   2   3  885.11   17.58
   3  -2  -2   30.39    0.89
   3  -2  -2   31.92    1.00
  -3   2   2   31.23    1.33
   3  -2  -1    3.72    1.08
   3  -2  -1    3.51    1.11
  -3   2   1    2.96    1.01
   3  -2   0 1907.84   44.07
  -3   2   0 1928.69   44.56
   3  -2   1   48.30    1.24
  -3   2  -1   51.31    1.34
   3  -2   2  699.25   13.19
  -3   2  -2  733.54   13.83
   3  -2   3   82.28    1.79
  -3   2  -3   88.53    2.86
   3  -2   4  808.97   16.53
   3  -2   4  844.97   17.32
  -3   2  -4  854.14   17.84
   3  -2   5  107.68    2.68
   3  -2   5  104.40    2.15
  -3   2  -5  108.87    3.43
   3  -2   6    1.59    0.93
   3  -2   6    1.14    0.67
  -3   2  -6    1.91    0.84
   3  -2   7  296.38    6.49
   3  -2   7  303.73    6.03
  -3   2  -7  308.21    7.35
   3  -2   8  335.11    6.73
   3  -2   8  328.45    7.25
  -3   2  -8  331.41    8.03
   3  -2   9  288.68    5.49
   3  -2   9  295.48    5.25
  -3   2  -9  303.36    7.36
   3  -2  10   11.71    1.72
   3  -2  10   12.03    0.65
  -3   2 -10   13.43    2.06
   3  -2  11    2.86    1.48
   3  -2  11    2.60    0.51
  -3   2 -11    2.99    1.75
   3  -2  12    5.11    0.55
   3  -2  12    5.35    0.89
  -3   2 -12    3.97    1.04
   3  -2  13    4.37    0.91
   3  -2  13    3.54    1.58
  -3   2 -13    4.63    1.91
   3  -2  14  157.63    3.57
   3  -2  14  170.75    4.82
  -3   2 -14  167.09    3.90
   3  -1 -13   97.88    2.94
   3  -1 -13   90.48    2.16
   3  -1 -13   85.61    2.11
  -3   1  13   89.05    2.06
   3  -1 -12    0.35    0.37
   3  -1 -12    0.23    1.02
   3  -1 -12    0.10    0.67
  -3   1  12    0.80    1.03
   3  -1 -11   34.79    1.31
   3  -1 -11   37.33    1.18
   3  -1 -11   34.57    1.30
  -3   1  11   37.14    1.86
   3  -1 -10   14.09    1.40
   3  -1 -10   13.48    0.97
   3  -1 -10   14.55    0.99
  -3   1  10   12.45    1.48
   3  -1  -9  258.16    5.51
   3  -1  -9  245.35    4.72
   3  -1  -9  242.70    4.21
  -3   1   9  247.55    5.50
   3  -1  -8  126.54    2.45
   3  -1  -8  125.32    2.77
  -3   1   8  127.31    3.38
   3  -1  -7    9.60    1.00
   3  -1  -7   10.07    0.71
  -3   1   7    9.48    0.79
   3  -1  -6  404.56    7.77
   3  -1  -6  420.94    7.47
  -3   1   6  396.64    8.11
   3  -1  -5  181.16    3.17
   3  -1  -5  174.19    3.01
  -3   1   5  183.37    2.97
  -3   1   5  182.51    3.25
   3  -1  -4  401.86    7.68
   3  -1  -4  385.02    7.29
  -3   1   4  397.47    7.29
   3  -1  -3    0.78    0.90
   3  -1  -3    2.45    0.99
  -3   1   3    3.42    0.44
   3  -1  -2  351.36    6.01
   3  -1  -2  334.59    5.79
  -3   1   2  352.02    6.57
   3  -1  -1  768.62   15.44
  -3   1   1  794.96   15.73
   3  -1   0    1.21    0.57
  -3   1   0    0.37    0.98
   3  -1   1  902.39   18.53
  -3   1  -1  894.61   18.36
   3  -1   2   13.17    0.82
  -3   1  -2   12.27    0.85
   3  -1   3   72.01    2.44
   3  -1   3   75.17    2.34
  -3   1  -3   73.03    1.72
   3  -1   4 2862.55   73.01
   3  -1   4 2835.94   71.99
  -3   1  -4 2923.04   74.65
   3  -1   5 1370.63   30.09
   3  -1   5 1307.02   27.60
  -3   1  -5 1424.45   31.56
   3  -1   6   29.71    1.77
   3  -1   6   31.15    0.95
  -3   1  -6   30.19    2.08
   3  -1   7    9.77    1.44
   3  -1   7    8.88    1.20
  -3   1  -7   10.58    1.51
  -3   1  -7   10.14    0.99
   3  -1   8   49.94    1.40
   3  -1   8   48.93    1.87
  -3   1  -8   50.67    1.68
  -3   1  -8   50.25    1.49
   3  -1   9  193.65    3.71
   3  -1   9  200.46    4.39
  -3   1  -9  198.90    4.94
  -3   1  -9  200.25    5.29
   3  -1  10    0.45    1.17
   3  -1  10    1.26    0.95
  -3   1 -10    0.78    1.43
  -3   1 -10    0.60    1.17
   3  -1  11    2.42    0.73
   3  -1  11    6.96    1.08
  -3   1 -11    2.87    1.32
  -3   1 -11    3.03    0.89
   3  -1  12   82.73    1.77
   3  -1  12   81.20    1.96
  -3   1 -12   79.30    2.80
  -3   1 -12   81.40    2.16
   3  -1  13    5.17    1.09
   3  -1  13    3.52    1.40
  -3   1 -13    3.46    1.65
  -3   1 -13    3.14    1.33
   3  -1  14   94.50    2.24
   3  -1  14   94.75    2.00
  -3   1 -14   89.39    2.17
  -3   1 -14   96.20    2.43
   3   0 -13    5.13    1.03
   3   0 -13    3.53    0.96
   3   0 -13    3.84    0.57
  -3   0  13    3.86    0.58
   3   0 -12   33.74    1.00
   3   0 -12   33.89    1.55
   3   0 -12   38.21    1.61
  -3   0  12   36.11    1.07
   3   0 -11    2.59    0.93
   3   0 -11    1.98    0.54
   3   0 -11    3.39    0.94
  -3   0  11    2.02    1.01
   3   0 -10  448.98    9.22
   3   0 -10  441.81    9.10
   3   0 -10  468.93    9.60
  -3   0  10  456.76    9.50
   3   0  -9   25.08    1.38
   3   0  -9   23.09    1.36
   3   0  -9   22.27    0.82
  -3   0   9   26.19    1.45
   3   0  -8  164.50    3.58
   3   0  -8  155.35    2.87
   3   0  -8  167.67    3.70
  -3   0   8  165.01    3.79
   3   0  -7  339.65    6.12
   3   0  -7  366.66    7.15
  -3   0   7  348.93    6.24
   3   0  -6  860.56   17.86
   3   0  -6  881.68   17.25
   3   0  -5    0.90    0.79
   3   0  -5    1.33    0.86
  -3   0   5    0.65    0.44
   3   0  -4  261.79    4.98
   3   0  -4  258.27    5.05
  -3   0   4  268.29    4.48
   3   0  -3  126.56    2.89
   3   0  -3  127.62    2.77
  -3   0   3  127.20    2.19
   3   0  -2  554.31   10.80
   3   0  -2  569.59   10.89
  -3   0   2  579.01   10.36
   3   0  -1   -0.08    0.91
  -3   0   1    0.35    0.82
   3   0   0  258.27    4.49
  -3   0   0  260.63    5.21
   3   0   1   25.33    1.00
  -3   0  -1   28.79    1.63
   3   0   2  124.78    2.37
   3   0   2  127.56    3.12
  -3   0  -2  125.43    2.35
   3   0   3  100.08    1.95
   3   0   3   93.78    1.91
  -3   0  -3   98.54    2.77
   3   0   4    2.91    0.58
   3   0   4    4.73    1.16
  -3   0  -4    1.92    1.21
  -3   0  -4    0.07    0.65
   3   0   5  357.94    7.00
   3   0   5  342.54    6.02
  -3   0  -5  340.82    6.11
  -3   0  -5  364.44    6.47
   3   0   6   19.61    1.41
   3   0   6   20.40    1.47
  -3   0  -6   19.54    0.97
  -3   0  -6   19.48    1.63
   3   0   7  243.38    5.09
   3   0   7  239.01    5.09
  -3   0  -7  240.85    4.53
  -3   0  -7  242.98    5.59
   3   0   8   23.92    1.64
   3   0   8   23.59    1.63
  -3   0  -8   25.81    1.99
  -3   0  -8   24.47    1.19
   3   0   9  120.47    3.31
   3   0   9  118.52    3.35
  -3   0  -9  117.84    2.74
  -3   0  -9  119.57    3.86
   3   0  10   74.81    1.87
   3   0  10   75.90    2.68
  -3   0 -10   76.10    2.10
  -3   0 -10   75.98    3.08
   3   0  11  769.92   16.88
   3   0  11  746.66   14.99
  -3   0 -11  788.34   17.48
  -3   0 -11  761.63   15.93
   3   0  12  111.64    2.39
  -3   0 -12  112.45    3.66
  -3   0 -12  114.51    3.55
   3   0  13   82.61    1.86
   3   0  13   82.87    2.64
  -3   0 -13   76.17    2.96
  -3   0 -13   81.36    3.00
  -3   0 -13   82.79    2.02
   3   0  14   19.88    1.59
   3   0  14   24.00    1.01
  -3   0 -14   18.31    1.13
  -3   0 -14   20.61    1.86
   3   1 -13    2.25    0.59
   3   1 -13    0.90    1.14
   3   1 -13    1.10    0.81
   3   1 -12    1.37    1.04
   3   1 -12    1.31    0.60
   3   1 -12    0.69    0.77
   3   1 -11    6.16    0.70
   3   1 -11    6.86    1.28
   3   1 -11    6.70    0.91
   3   1 -10    0.39    0.99
   3   1 -10   -0.01    0.71
   3   1 -10    0.76    0.56
   3   1  -9    1.03    0.72
   3   1  -9    1.01    1.02
   3   1  -9    0.96    1.01
   3   1  -8   19.17    1.04
   3   1  -8   18.15    1.47
   3   1  -8   19.65    1.45
   3   1  -7   -0.03    0.32
   3   1  -7    0.05    0.48
   3   1  -6  225.79    4.83
   3   1  -6  233.10    4.40
   3   1  -5    1.54    0.55
   3   1  -5    2.20    0.69
   3   1  -4  302.11    5.32
   3   1  -4  320.66    5.29
  -3  -1   4  318.56    6.27
   3   1  -3  558.59   10.59
   3   1  -3  549.89   10.03
  -3  -1   3  569.54   10.33
   3   1  -2  754.61   15.34
  -3  -1   2  787.75   15.85
   3   1  -1  257.41    4.53
  -3  -1   1  279.51    5.54
   3   1   0    2.30    0.63
  -3  -1   0    2.70    1.09
   3   1   1  578.74   10.59
   3   1   1  594.99   11.58
  -3  -1  -1  602.47   10.91
   3   1   2  975.61   20.00
   3   1   2  918.62   17.97
  -3  -1  -2  936.88   18.22
   3   1   3    0.25    0.52
   3   1   3    0.31    0.54
  -3  -1  -3    0.82    0.97
  -3  -1  -3    1.01    1.09
   3   1   4  257.03    4.50
   3   1   4  268.43    4.64
  -3  -1  -4  266.08    5.63
  -3  -1  -4  272.47    5.50
   3   1   5  102.96    2.67
   3   1   5   98.84    1.93
  -3  -1  -5   99.13    1.95
  -3  -1  -5  104.06    2.96
   3   1   6    2.98    0.57
   3   1   6    3.14    1.09
  -3  -1  -6    3.31    1.31
  -3  -1  -6    3.20    1.14
   3   1   7  667.78   13.54
   3   1   7  660.19   12.50
  -3  -1  -7  672.56   14.33
  -3  -1  -7  683.56   14.06
   3   1   8 3183.51   83.21
   3   1   8 3246.36   87.37
  -3  -1  -8 3410.93   92.04
  -3  -1  -8 3392.48   92.79
   3   1   9  639.03   13.87
   3   1   9  638.20   12.23
  -3  -1  -9  639.51   12.47
  -3  -1  -9  644.58   13.05
   3   1  10 1181.02   25.41
   3   1  10 1197.06   25.32
  -3  -1 -10 1217.19   26.73
  -3  -1 -10 1211.84   27.54
   3   1  11  257.97    4.96
   3   1  11  250.63    4.55
  -3  -1 -11  261.23    5.86
  -3  -1 -11  258.46    6.64
   3   1  12  227.58    5.46
   3   1  12  228.33    4.13
  -3  -1 -12  226.15    5.20
  -3  -1 -12  230.15    6.04
   3   1  13    2.29    0.96
   3   1  13    1.52    0.70
  -3  -1 -13    1.36    0.62
  -3  -1 -13    1.45    0.84
   3   1  14  111.14    2.54
   3   1  14  118.61    2.97
  -3  -1 -14  114.97    3.16
  -3  -1 -14  112.59    3.85
   3   2 -12  229.75    5.74
   3   2 -12  233.86    4.83
   3   2 -11  198.58    3.80
   3   2 -11  187.01    3.88
   3   2 -11  191.61    5.10
   3   2 -10   18.85    1.76
   3   2 -10   18.81    1.85
   3   2 -10   20.14    0.92
   3   2  -9   75.31    1.85
   3   2  -9   74.69    2.65
   3   2  -9   76.19    1.68
   3   2  -8  166.18    3.05
   3   2  -8  161.04    4.14
   3   2  -8  159.13    4.04
   3   2  -7  257.11    4.51
   3   2  -7  228.08    4.35
   3   2  -7  241.07    5.39
   3   2  -6   12.31    0.82
   3   2  -6   13.15    0.74
   3   2  -5   38.88    1.91
   3   2  -5   40.87    1.13
   3   2  -4  102.50    2.26
   3   2  -4  105.96    2.26
   3   2  -3 8269.21  276.46
   3   2  -3 8701.18  292.08
  -3  -2   3 8809.18  298.37
   3   2  -211981.72  439.51
  -3  -2   212031.82  441.20
   3   2  -1 1256.51   26.32
  -3  -2   1 1325.14   27.66
   3   2   0   29.01    1.01
  -3  -2   0   28.43    1.55
   3   2   1   12.87    1.38
  -3  -2  -1   14.64    0.75
   3   2   2   87.97    1.77
   3   2   2   86.19    1.67
  -3  -2  -2   91.46    1.84
  -3  -2  -2   89.20    2.36
   3   2   3  198.60    4.29
   3   2   3  203.69    3.51
  -3  -2  -3  201.72    3.44
  -3  -2  -3  208.61    3.68
   3   2   4  455.79    8.95
   3   2   4  451.13    8.03
  -3  -2  -4  466.00    9.39
  -3  -2  -4  471.24    8.27
   3   2   5  826.86   15.94
   3   2   5  866.67   17.68
  -3  -2  -5  877.57   18.34
  -3  -2  -5  834.01   16.04
   3   2   6    9.72    0.67
   3   2   6   10.93    0.76
  -3  -2  -6   10.70    1.18
  -3  -2  -6    9.99    1.56
   3   2   7  449.60    9.19
   3   2   7  443.78    7.93
  -3  -2  -7  454.28    8.14
  -3  -2  -7  450.12    8.45
   3   2   8   98.25    2.15
   3   2   8   96.01    1.84
  -3  -2  -8   98.55    1.99
  -3  -2  -8  100.10    3.40
   3   2   9  520.43   11.14
   3   2   9  520.46   10.29
  -3  -2  -9  514.33   11.61
  -3  -2  -9  526.10   10.73
   3   2  10    1.89    1.38
   3   2  10    1.61    0.48
  -3  -2 -10    1.73    1.57
  -3  -2 -10    1.77    1.03
   3   2  11   70.76    1.86
   3   2  11   70.74    1.97
  -3  -2 -11   69.54    2.01
  -3  -2 -11   75.07    2.22
   3   2  12    3.29    0.83
   3   2  12    4.40    0.86
  -3  -2 -12    2.02    1.03
  -3  -2 -12    1.95    0.95
   3   2  13   24.73    2.10
   3   2  13   26.12    1.29
  -3  -2 -13   25.21    2.39
  -3  -2 -13   25.70    1.46
   3   2  14   91.45    3.36
   3   2  14   92.58    2.30
  -3  -2 -14   87.10    2.55
  -3  -2 -14   88.68    2.46
   3   2  15  258.55    6.63
   3   2  15  268.38    4.80
  -3  -2 -15  269.79    5.66
  -3  -2 -15  264.62    7.39
   3   3 -12  101.60    4.03
   3   3 -12  105.30    3.80
   3   3 -11    5.33    1.73
   3   3 -11    5.49    1.01
   3   3 -10   44.98    1.55
   3   3 -10   45.70    2.60
   3   3 -10   46.10    1.04
   3   3  -9    1.18    1.43
   3   3  -9    1.34    0.56
   3   3  -9    1.42    1.37
   3   3  -8   12.60    0.55
   3   3  -8   13.43    1.00
   3   3  -8   12.95    1.71
   3   3  -7   65.67    1.47
   3   3  -7   65.90    2.67
   3   3  -7   65.01    2.62
   3   3  -6  181.14    2.96
   3   3  -6  170.53    3.39
   3   3  -5   17.34    0.99
   3   3  -5   17.87    0.65
   3   3  -4   26.54    1.81
   3   3  -4   28.27    0.83
   3   3  -3    1.61    1.28
   3   3  -3    3.18    0.55
   3   3  -2  724.73   15.02
  -3  -3   2  763.51   15.62
   3   3  -1    6.77    1.28
  -3  -3   1    6.07    0.66
   3   3   0  383.36    7.69
  -3  -3   0  396.99    6.93
   3   3   1  117.39    2.95
  -3  -3  -1  122.70    2.87
  -3  -3  -1  120.60    2.18
   3   3   2   17.75    0.82
  -3  -3  -2   19.17    0.74
  -3  -3  -2   18.53    0.82
   3   3   3 1002.61   20.01
  -3  -3  -3 1032.17   20.61
  -3  -3  -3 1029.20   21.21
   3   3   4 1021.14   21.55
   3   3   4 1026.16   21.59
  -3  -3  -4 1082.58   23.07
  -3  -3  -4 1027.58   21.37
   3   3   5  790.28   15.91
   3   3   5  773.84   15.93
  -3  -3  -5  800.33   16.75
  -3  -3  -5  772.23   15.43
   3   3   6 1043.28   21.78
   3   3   6 1017.10   20.60
  -3  -3  -6 1046.38   21.40
  -3  -3  -6 1030.07   20.55
   3   3   7  132.98    3.00
   3   3   7  130.18    2.61
  -3  -3  -7  129.02    3.84
  -3  -3  -7  137.17    3.01
   3   3   8   52.35    2.34
   3   3   8   51.63    1.14
  -3  -3  -8   51.82    2.71
  -3  -3  -8   53.86    1.72
   3   3   9   35.78    2.20
   3   3   9   36.62    0.91
  -3  -3  -9   36.62    1.48
  -3  -3  -9   35.52    2.57
   3   3  10   32.42    2.19
   3   3  10   32.42    1.23
  -3  -3 -10   32.08    1.32
  -3  -3 -10   32.14    2.45
   3   3  11   44.87    2.52
   3   3  11   46.19    1.40
  -3  -3 -11   46.54    2.78
  -3  -3 -11   46.02    1.52
   3   3  12    9.48    0.50
   3   3  12    9.48    1.86
  -3  -3 -12    8.32    1.14
  -3  -3 -12    9.02    0.56
   3   3  13   -0.19    0.77
   3   3  13    0.13    0.56
  -3  -3 -13    0.02    1.51
  -3  -3 -13    0.02    0.36
   3   3  14    0.74    0.63
   3   3  14    0.86    0.90
  -3  -3 -14    1.54    1.85
  -3  -3 -14    0.89    0.74
   3   4 -11   93.58    3.79
   3   4 -11   88.15    2.46
   3   4 -10    6.56    1.93
   3   4 -10    4.47    1.84
   3   4  -9   71.74    3.07
   3   4  -9   68.75    2.08
   3   4  -8   52.44    1.71
   3   4  -8   53.35    1.78
   3   4  -7    3.02    1.64
   3   4  -7    2.65    0.85
   3   4  -7    2.79    0.27
   3   4  -6  152.22    4.42
   3   4  -6  151.85    2.32
   3   4  -6  145.75    3.14
   3   4  -5 1425.02   33.10
   3   4  -5 1382.13   28.84
   3   4  -4   85.48    2.06
   3   4  -4   92.56    1.67
   3   4  -3   24.23    1.83
   3   4  -3   25.95    0.71
   3   4  -2    0.53    0.59
   3   4  -1   53.18    2.08
   3   4   0  463.30    8.45
  -3  -4   0  522.34    9.30
   3   4   1   57.98    1.60
   3   4   1   55.81    1.98
  -3  -4  -1   59.93    1.92
  -3  -4  -1   59.68    1.81
   3   4   2  192.28    4.08
   3   4   2  195.01    3.86
  -3  -4  -2  198.63    4.15
  -3  -4  -2  197.03    3.99
   3   4   3  526.01   10.42
  -3  -4  -3  538.19    9.64
  -3  -4  -3  545.89   10.98
   3   4   4  488.02    9.64
  -3  -4  -4  475.80    9.87
  -3  -4  -4  499.48    9.48
   3   4   5 2536.91   63.28
   3   4   5 2462.20   59.85
  -3  -4  -5 2490.51   62.86
  -3  -4  -5 2578.12   64.01
   3   4   6  644.78   12.90
   3   4   6  635.06   12.11
  -3  -4  -6  653.29   11.97
  -3  -4  -6  646.48   12.54
   3   4   7   74.78    1.81
   3   4   7   74.34    2.02
  -3  -4  -7   75.47    3.04
  -3  -4  -7   78.97    1.87
   3   4   8   39.99    1.43
   3   4   8   42.42    2.27
  -3  -4  -8   42.99    1.36
  -3  -4  -8   41.72    2.59
   3   4   9   60.78    2.75
   3   4   9   61.49    1.61
  -3  -4  -9   64.12    1.61
  -3  -4  -9   60.39    3.02
   3   4  10  187.60    5.01
   3   4  10  186.25    3.45
  -3  -4 -10  195.48    3.63
  -3  -4 -10  186.32    5.35
   3   4  11    2.47    1.64
   3   4  11    1.79    0.58
  -3  -4 -11    2.00    1.01
  -3  -4 -11    1.99    0.64
   3   4  12   23.62    2.38
   3   4  12   25.69    0.92
  -3  -4 -12   23.77    1.52
  -3  -4 -12   24.93    0.97
   3   4  13  139.02    4.62
   3   4  13  141.68    2.61
  -3  -4 -13  141.29    2.70
  -3  -4 -13  138.25    4.89
   3   4  14   32.54    2.78
  -3  -4 -14   30.82    1.80
   3   5 -10   13.01    1.39
   3   5 -10   12.92    2.29
   3   5  -9   68.11    2.14
   3   5  -9   68.53    2.25
   3   5  -8    1.28    0.96
   3   5  -8    2.91    1.00
   3   5  -7    0.60    1.68
   3   5  -7    1.26    0.88
   3   5  -6  125.83    4.14
   3   5  -6  122.04    2.81
   3   5  -5   16.14    2.09
   3   5  -5   16.56    1.15
   3   5  -4  132.00    3.83
   3   5  -4  114.14    1.57
   3   5  -4  117.13    1.62
   3   5  -3   52.94    1.59
   3   5  -3   54.12    0.90
   3   5  -3   57.47    0.98
   3   5  -2  161.51    4.16
   3   5  -2  170.20    2.75
   3   5  -1  554.78   11.44
   3   5   0  138.25    3.49
  -3  -5   0  144.84    2.97
   3   5   1   36.99    1.11
  -3  -5  -1   35.69    1.05
  -3  -5  -1   36.32    1.48
   3   5   2   46.56    1.20
  -3  -5  -2   50.21    1.82
  -3  -5  -2   47.37    1.14
   3   5   3   41.28    1.73
   3   5   3   42.45    1.63
  -3  -5  -3   41.26    1.86
  -3  -5  -3   41.77    1.52
   3   5   4  492.90    9.02
   3   5   4  497.96    9.09
  -3  -5  -4  499.71   10.34
  -3  -5  -4  515.88    9.88
   3   5   5  199.82    4.19
   3   5   5  200.20    3.69
  -3  -5  -5  203.53    3.89
  -3  -5  -5  201.70    3.38
   3   5   6  144.63    3.21
   3   5   6  144.28    3.75
  -3  -5  -6  148.07    2.91
  -3  -5  -6  148.73    4.15
   3   5   7   59.21    2.54
   3   5   7   59.85    1.80
  -3  -5  -7   59.64    1.49
  -3  -5  -7   61.80    1.80
   3   5   8   85.93    2.12
   3   5   8   88.89    2.05
  -3  -5  -8   90.50    1.86
  -3  -5  -8   86.93    2.28
   3   5   9  320.75    6.25
   3   5   9  320.00    5.78
  -3  -5  -9  336.55    5.95
  -3  -5  -9  318.62    6.34
   3   5  10   77.02    1.62
   3   5  10   75.25    3.24
  -3  -5 -10   77.92    1.90
  -3  -5 -10   75.07    2.28
   3   5  11   34.44    2.65
   3   5  11   34.75    0.94
  -3  -5 -11   35.63    0.96
  -3  -5 -11   33.88    1.69
   3   5  12  146.22    2.49
   3   5  12  147.41    4.79
  -3  -5 -12  151.98    2.62
  -3  -5 -12  143.82    5.04
   3   5  13   21.09    1.46
  -3  -5 -13   21.01    1.59
   3   5  14    6.95    1.24
  -3  -5 -14    5.24    2.50
   3   6 -10   30.19    3.12
   3   6 -10   29.18    2.99
   3   6  -9    8.81    2.42
   3   6  -9    8.34    1.28
   3   6  -8    1.55    1.03
   3   6  -8    2.29    1.98
   3   6  -7   54.90    3.24
   3   6  -7   52.05    3.09
   3   6  -6   80.73    3.59
   3   6  -6   81.24    3.47
   3   6  -5    5.16    1.95
   3   6  -5    6.97    1.03
   3   6  -4    1.38    1.59
   3   6  -4    1.26    0.83
   3   6  -3   29.09    2.22
   3   6  -3   25.89    0.48
   3   6  -3   28.16    1.36
   3   6  -3   25.20    0.50
   3   6  -2  912.93   17.36
   3   6  -2  934.50   19.15
   3   6  -1 1326.96   28.59
   3   6  -1 1349.65   29.22
   3   6   0   27.19    1.12
   3   6   0   26.28    0.97
  -3  -6   0   26.57    1.22
   3   6   1   15.84    1.52
   3   6   1   16.02    0.56
  -3  -6  -1   16.99    1.18
   3   6   2   43.97    1.00
   3   6   2   41.87    1.21
  -3  -6  -2   45.94    1.79
   3   6   3    2.49    0.58
   3   6   3    2.48    0.92
  -3  -6  -3    2.68    1.12
   3   6   4   46.24    1.86
   3   6   4   44.46    1.77
  -3  -6  -4   45.81    1.05
  -3  -6  -4   43.36    1.33
   3   6   5   11.11    1.18
   3   6   5   11.32    0.83
  -3  -6  -5   10.85    0.55
  -3  -6  -5   12.00    1.66
   3   6   6  172.36    3.64
   3   6   6  174.00    4.28
  -3  -6  -6  172.60    3.26
  -3  -6  -6  170.54    3.48
   3   6   7   62.03    1.70
   3   6   7   63.29    1.72
  -3  -6  -7   62.80    1.47
  -3  -6  -7   62.42    2.85
   3   6   8  230.22    5.67
   3   6   8  232.34    4.29
  -3  -6  -8  240.17    4.17
  -3  -6  -8  229.79    5.91
   3   6   9   67.81    1.97
   3   6   9   65.65    1.42
  -3  -6  -9   68.01    1.37
  -3  -6  -9   65.89    3.27
   3   6  10   11.12    1.17
   3   6  10   10.25    0.57
  -3  -6 -10   11.27    0.54
  -3  -6 -10   10.60    2.27
   3   6  11   98.12    3.90
   3   6  11   99.25    1.65
  -3  -6 -11  102.08    1.65
  -3  -6 -11  102.00    2.78
   3   6  12   62.96    3.43
  -3  -6 -12   65.75    2.32
   3   6  13   66.80    2.27
  -3  -6 -13   65.28    3.91
   3   7  -8    4.55    1.25
   3   7  -8    3.83    2.39
   3   7  -7  108.52    3.01
   3   7  -7  116.48    4.73
   3   7  -6   -0.02    0.90
   3   7  -6   -0.18    0.96
   3   7  -5    4.30    1.11
   3   7  -5    3.46    1.05
   3   7  -4   74.64    2.24
   3   7  -4   75.22    2.17
   3   7  -3    7.19    1.92
   3   7  -3    7.22    1.85
   3   7  -2  218.47    5.56
   3   7  -2  210.47    4.24
   3   7  -2  203.69    3.28
   3   7  -1   96.98    1.72
   3   7  -1  104.35    3.30
   3   7   0  265.99    4.71
   3   7   0  253.89    5.87
  -3  -7   0  271.01    5.03
   3   7   1   30.37    1.10
   3   7   1   27.46    1.10
  -3  -7  -1   30.33    1.31
   3   7   2   14.93    0.62
   3   7   2   13.92    1.46
  -3  -7  -2   14.04    1.24
   3   7   3   60.91    1.46
   3   7   3   61.90    1.35
  -3  -7  -3   61.93    1.45
   3   7   4  230.06    4.18
   3   7   4  223.57    4.79
  -3  -7  -4  231.72    4.34
   3   7   5  180.24    3.87
   3   7   5  186.19    3.56
  -3  -7  -5  185.45    4.61
   3   7   6   42.71    1.51
   3   7   6   42.86    2.23
  -3  -7  -6   42.70    1.48
   3   7   7    7.25    0.87
   3   7   7   10.16    1.71
  -3  -7  -7    7.79    1.84
   3   7   8  215.85    4.39
   3   7   8  214.82    3.96
  -3  -7  -8  210.81    5.68
   3   7   9   23.50    2.31
   3   7   9   21.24    0.78
  -3  -7  -9   23.19    2.44
   3   7  10  191.57    4.16
  -3  -7 -10  192.20    5.74
   3   7  11   16.89    2.50
  -3  -7 -11   19.70    2.65
   3   7  12   -0.38    1.77
  -3  -7 -12   -0.12    1.05
   3   7  13   57.91    2.30
  -3  -7 -13   62.30    2.43
   3   8  -7   54.13    3.97
   3   8  -7   56.23    2.34
   3   8  -6    6.90    1.34
   3   8  -6    5.29    1.44
   3   8  -5    8.10    1.33
   3   8  -5    9.29    1.38
   3   8  -4  261.95    7.28
   3   8  -4  254.52    7.02
   3   8  -3   37.40    2.69
   3   8  -3   31.98    2.74
   3   8  -2   28.85    1.42
   3   8  -2   29.85    1.40
   3   8  -2   27.38    0.57
   3   8  -1   82.06    3.14
   3   8  -1   80.67    3.03
   3   8  -1   79.90    1.41
   3   8   0    6.10    1.55
   3   8   0    6.38    1.56
   3   8   0    5.71    0.60
  -3  -8   0    6.91    0.72
   3   8   1    8.43    0.84
   3   8   1    8.62    1.50
   3   8   1    7.76    0.77
  -3  -8  -1    8.76    0.91
   3   8   2  329.42    6.27
   3   8   2  309.90    5.85
  -3  -8  -2  330.96    6.61
   3   8   3  225.20    4.67
   3   8   3  218.20    4.90
  -3  -8  -3  219.40    4.02
   3   8   4  164.75    3.13
   3   8   4  161.15    3.80
  -3  -8  -4  164.45    3.27
   3   8   5  694.02   13.88
   3   8   5  669.29   14.20
  -3  -8  -5  699.12   15.46
   3   8   6 2577.07   65.83
   3   8   6 2682.04   69.79
  -3  -8  -6 2575.02   65.63
   3   8   7   19.96    1.10
   3   8   7   20.00    2.17
  -3  -8  -7   21.31    2.31
   3   8   8   12.81    0.79
   3   8   8   14.69    1.98
  -3  -8  -8   14.66    2.14
   3   8   9    3.10    0.97
  -3  -8  -9    1.85    1.90
   3   8  10    2.65    1.88
  -3  -8 -10    1.90    2.02
   3   8  11   31.96    1.68
  -3  -8 -11   30.57    3.07
   3   8  12   62.56    3.71
  -3  -8 -12   64.91    2.48
   3   9  -5  665.17   17.03
   3   9  -5  689.49   17.79
   3   9  -4  105.59    4.60
   3   9  -4  108.53    4.81
   3   9  -3    3.58    1.13
   3   9  -3    4.78    1.17
   3   9  -2   34.74    2.58
   3   9  -2   33.99    2.65
   3   9  -1    0.09    0.81
   3   9  -1    0.71    0.77
   3   9   0    6.35    1.62
   3   9   0    6.62    1.66
   3   9   0    6.55    0.57
  -3  -9   0    6.57    0.64
   3   9   1   70.19    2.69
   3   9   1   68.56    1.82
   3   9   1   69.00    1.63
  -3  -9  -1   69.57    1.76
   3   9   2  288.03    6.47
   3   9   2  268.32    5.21
   3   9   2  289.25    5.60
  -3  -9  -2  292.02    5.79
   3   9   3   17.27    1.48
   3   9   3   15.95    1.59
   3   9   3   16.31    1.29
  -3  -9  -3   14.77    1.39
   3   9   4  520.11   10.81
   3   9   4  500.66    9.63
   3   9   4  519.21   10.66
  -3  -9  -4  518.50   11.05
   3   9   5    0.04    0.58
   3   9   5    0.19    0.82
   3   9   5    0.16    0.73
  -3  -9  -5    0.21    1.17
   3   9   6  100.26    2.30
   3   9   6   97.82    2.27
   3   9   6   95.84    2.33
  -3  -9  -6  100.83    2.38
   3   9   7    2.75    0.83
   3   9   7    2.13    0.60
   3   9   7    1.83    0.71
  -3  -9  -7    2.19    1.58
   3   9   8   31.56    1.45
  -3  -9  -8   34.19    2.54
   3   9   9   -0.08    1.57
  -3  -9  -9   -0.50    1.70
   3   9  10   42.89    3.04
  -3  -9 -10   41.59    3.22
   3   9  11    2.49    1.22
  -3  -9 -11    3.04    2.36
   3  10  -3   18.52    2.62
   3  10  -3   19.32    2.72
   3  10  -2    2.21    1.06
   3  10  -2    1.35    1.80
   3  10  -1   15.79    2.06
   3  10  -1   12.78    2.18
   3  10   0   29.41    1.36
   3  10   0   31.57    1.41
   3  10   1  180.85    3.37
   3  10   1  175.21    3.61
   3  10   1  170.54    3.54
  -3 -10  -1  168.50    3.34
   3  10   2   44.55    2.17
   3  10   2   43.58    1.44
   3  10   2   45.67    1.40
  -3 -10  -2   42.73    1.52
   3  10   3    3.21    1.23
   3  10   3    5.72    1.17
   3  10   3    3.56    0.91
  -3 -10  -3    3.64    0.58
   3  10   4   70.77    2.18
   3  10   4   71.88    2.18
   3  10   4   69.15    1.57
  -3 -10  -4   70.17    1.65
   3  10   5   12.24    0.68
   3  10   5   14.03    1.08
   3  10   5   12.29    0.83
  -3 -10  -5   13.77    0.91
   3  10   6    0.57    0.78
   3  10   6    2.42    0.42
   3  10   6    3.21    0.73
  -3 -10  -6    0.89    1.40
   3  10   7    0.51    1.42
  -3 -10  -7    1.08    0.82
   3  10   8   41.37    2.65
  -3 -10  -8   38.04    1.68
   3  10   9  175.29    4.06
  -3 -10  -9  170.77    4.06
   3  11   0   22.13    2.38
   3  11   0   22.15    2.29
   3  11   1  130.02    4.02
   3  11   1  127.89    3.90
   3  11   2  121.30    3.58
   3  11   2  127.17    3.61
  -3 -11  -2  115.91    2.59
   3  11   3   56.76    1.74
   3  11   3   54.31    2.16
   3  11   3   56.75    2.20
  -3 -11  -3   55.21    1.85
   3  11   4   10.23    0.72
   3  11   4    9.94    1.22
   3  11   4   11.71    1.16
  -3 -11  -4    9.54    1.27
   3  11   5    8.66    0.63
   3  11   5    8.98    1.07
   3  11   5    9.00    0.75
  -3 -11  -5    9.63    1.39
   3  11   6    8.07    1.47
  -3 -11  -6    9.18    1.62
   4 -10  -5  232.84    5.09
   4 -10  -4  262.36    6.84
   4 -10  -3   13.80    1.01
   4 -10  -3   13.86    1.16
  -4  10   3   16.49    1.29
   4 -10  -2    0.41    0.80
   4 -10  -2    0.21    1.32
  -4  10   2    0.45    1.04
   4 -10  -1    4.04    0.79
   4 -10  -1    3.48    0.61
  -4  10   1    4.07    1.39
   4 -10   0   -0.03    1.00
  -4  10   0   -0.09    0.70
   4 -10   1    1.08    1.28
   4 -10   1    0.99    1.07
  -4  10  -1    0.98    0.88
   4 -10   2  215.09    5.44
   4 -10   2  184.12    3.68
  -4  10  -2  216.55    6.08
   4  -9  -7   38.19    3.20
   4  -9  -6   75.83    3.64
   4  -9  -5    0.33    0.89
   4  -9  -4  183.68    3.95
   4  -9  -4  180.45    3.37
  -4   9   4  193.40    3.85
   4  -9  -3    3.28    0.75
   4  -9  -3    3.30    1.63
  -4   9   3    2.70    0.54
   4  -9  -2    1.03    0.47
   4  -9  -2    1.45    1.42
  -4   9   2    2.30    0.59
   4  -9  -1   15.15    1.29
   4  -9  -1   14.06    1.00
  -4   9   1   16.99    1.64
   4  -9   0  109.72    3.05
   4  -9   0  110.26    3.34
  -4   9   0  112.29    2.53
   4  -9   1  458.77    9.97
   4  -9   1  446.37    8.79
  -4   9  -1  470.74    9.35
   4  -9   2   56.50    1.70
   4  -9   2   49.15    2.02
  -4   9  -2   57.64    3.06
   4  -9   3    1.37    0.85
   4  -9   3    1.01    0.91
  -4   9  -3    1.28    1.85
   4  -9   4   15.51    2.18
   4  -9   4   12.66    0.65
  -4   9  -4   13.78    1.46
   4  -9   5   42.20    1.50
   4  -9   5   54.43    1.96
   4  -9   5   46.37    1.08
  -4   9  -5   56.79    2.30
   4  -8  -9   61.92    2.41
  -4   8   9   56.89    2.53
   4  -8  -8   44.02    3.20
  -4   8   8   38.79    2.04
   4  -8  -7   15.49    2.27
  -4   8   7    7.10    1.32
   4  -8  -6    3.37    1.89
   4  -8  -5   10.93    2.01
   4  -8  -5    9.70    0.61
  -4   8   5    9.83    0.71
   4  -8  -4  115.98    2.34
   4  -8  -4  114.45    2.76
  -4   8   4  122.56    2.61
   4  -8  -3    2.04    0.74
   4  -8  -3    2.06    0.84
  -4   8   3    1.54    0.90
   4  -8  -2   36.11    1.47
   4  -8  -2   36.82    1.37
  -4   8   2   38.61    1.78
   4  -8  -1    5.57    1.08
   4  -8  -1    3.97    1.45
  -4   8   1    4.43    1.34
   4  -8   0   93.11    2.73
   4  -8   0   92.88    2.98
  -4   8   0   97.66    3.18
   4  -8   1    9.79    0.82
   4  -8   1   11.19    1.55
  -4   8  -1   10.92    1.05
   4  -8   2  354.43    6.83
   4  -8   2  354.56    7.55
  -4   8  -2  355.71    8.49
   4  -8   3   27.31    2.20
   4  -8   3   24.54    1.51
  -4   8  -3   26.97    2.61
   4  -8   4    0.32    0.79
   4  -8   4    0.03    0.80
  -4   8  -4    0.33    0.96
   4  -8   5   42.04    1.51
   4  -8   5   39.63    1.53
   4  -8   5   44.98    2.86
  -4   8  -5   47.67    3.37
   4  -8   6   70.57    1.88
   4  -8   6   70.25    1.89
   4  -8   6   76.88    2.36
  -4   8  -6   83.06    4.30
   4  -8   7   44.97    3.39
  -4   8  -7   43.90    3.95
   4  -7 -10   11.75    2.58
  -4   7  10    8.75    2.73
   4  -7  -9    4.31    2.22
  -4   7   9    5.73    2.39
   4  -7  -8    6.51    2.17
  -4   7   8    6.64    1.29
   4  -7  -7   16.36    2.32
  -4   7   7   15.28    1.42
   4  -7  -6   10.30    0.51
   4  -7  -6   12.88    2.10
  -4   7   6   10.35    0.76
   4  -7  -5    8.03    0.63
   4  -7  -5    8.27    1.94
  -4   7   5    7.99    0.69
   4  -7  -4  143.84    2.82
   4  -7  -4  144.56    4.29
  -4   7   4  150.51    3.07
   4  -7  -3  112.63    2.52
   4  -7  -3  107.82    3.70
  -4   7   3  112.96    2.73
   4  -7  -2  874.16   19.36
   4  -7  -2  881.15   18.25
  -4   7   2  889.94   18.70
   4  -7  -1   24.21    1.92
   4  -7  -1   23.31    1.49
  -4   7   1   25.86    1.74
   4  -7   0   39.30    2.05
   4  -7   0   38.48    1.19
  -4   7   0   42.18    2.21
   4  -7   1   93.18    2.87
   4  -7   1   93.92    2.84
  -4   7  -1   95.62    3.31
   4  -7   2   23.15    0.98
   4  -7   2   24.92    1.12
  -4   7  -2   26.45    2.28
   4  -7   3   12.10    1.77
   4  -7   3    9.63    0.74
  -4   7  -3   11.48    2.10
   4  -7   4    3.02    0.91
   4  -7   4    2.96    1.01
  -4   7  -4    2.78    1.10
   4  -7   5    0.21    0.81
   4  -7   5    0.50    1.55
   4  -7   5    0.41    0.82
  -4   7  -5    0.51    1.03
   4  -7   6    0.08    1.74
   4  -7   6    0.55    0.76
   4  -7   6    1.08    0.78
  -4   7  -6    0.36    2.08
   4  -7   7  153.02    3.40
   4  -7   7  164.12    2.96
   4  -7   7  174.35    3.99
  -4   7  -7  181.95    6.14
   4  -7   8  140.95    2.91
   4  -7   8  152.27    5.22
   4  -7   8  120.55    2.92
  -4   7  -8  159.76    5.94
   4  -7   9   75.60    4.14
  -4   7  -9   82.57    4.80
   4  -6 -11   10.63    1.42
  -4   6  11   13.61    2.67
   4  -6 -10    1.13    1.08
  -4   6  10    1.38    2.04
   4  -6  -9    3.71    1.11
  -4   6   9    4.03    2.10
   4  -6  -8    0.28    0.90
  -4   6   8    0.15    1.75
   4  -6  -7   60.67    3.05
   4  -6  -7   55.95    1.05
  -4   6   7   52.24    1.23
  -4   6   7   57.60    2.04
   4  -6  -6    4.24    0.49
   4  -6  -6    4.65    1.82
  -4   6   6    3.50    0.49
  -4   6   6    2.41    1.03
   4  -6  -5    0.05    0.47
   4  -6  -5   -0.13    1.35
  -4   6   5    0.04    0.49
   4  -6  -4  284.62    6.71
   4  -6  -4  275.67    5.09
  -4   6   4  289.38    5.35
   4  -6  -3   84.13    2.08
   4  -6  -3   80.46    1.51
  -4   6   3   84.99    1.66
   4  -6  -2   29.83    1.24
   4  -6  -2   29.23    1.40
  -4   6   2   30.32    1.66
   4  -6  -1    7.48    0.85
   4  -6  -1    7.04    0.66
  -4   6   1    8.31    0.82
   4  -6   0    0.77    1.20
   4  -6   0    0.82    1.08
  -4   6   0    0.94    1.37
   4  -6   1  211.42    4.00
   4  -6   1  216.75    5.02
  -4   6  -1  213.55    4.29
   4  -6   2   80.70    2.66
   4  -6   2   72.63    1.94
  -4   6  -2   78.71    2.20
   4  -6   3 1063.77   23.35
   4  -6   3 1033.36   23.27
  -4   6  -3 1040.06   22.07
   4  -6   4    0.64    1.00
   4  -6   4    0.68    1.54
  -4   6  -4    1.03    1.85
   4  -6   5   96.78    2.63
   4  -6   5   99.53    2.52
   4  -6   5  104.51    2.78
  -4   6  -5  102.25    2.81
   4  -6   6   83.41    2.30
   4  -6   6   84.76    2.33
   4  -6   6   86.92    1.82
  -4   6  -6   90.22    4.19
   4  -6   7   33.24    0.92
   4  -6   7   38.94    2.77
   4  -6   7   35.51    1.52
  -4   6  -7   39.51    3.33
   4  -6   8    2.45    1.94
   4  -6   8    2.19    0.48
   4  -6   8    2.02    0.75
  -4   6  -8    2.64    2.31
   4  -6   9  104.39    2.86
   4  -6   9   94.67    2.27
  -4   6  -9  113.25    5.06
   4  -6  10    1.38    1.13
  -4   6 -10    1.76    2.52
   4  -5 -11    4.30    1.14
  -4   5  11    3.03    2.16
   4  -5 -10   45.59    3.07
  -4   5  10   42.35    3.18
   4  -5  -9  122.66    4.37
  -4   5   9  114.42    4.53
   4  -5  -8   94.90    2.55
   4  -5  -8   92.46    1.63
  -4   5   8   92.13    4.05
   4  -5  -7  241.19    4.08
   4  -5  -7  247.16    5.02
  -4   5   7  235.97    5.06
  -4   5   7  210.00    4.30
   4  -5  -6    8.70    1.92
   4  -5  -6    8.89    0.69
  -4   5   6    8.39    0.64
  -4   5   6    6.47    1.17
   4  -5  -5  212.41    5.42
   4  -5  -5  207.77    3.84
  -4   5   5  213.57    3.92
   4  -5  -4    4.16    0.86
   4  -5  -4    4.06    0.83
  -4   5   4    3.71    0.46
   4  -5  -3    5.10    1.57
   4  -5  -3    5.75    0.98
  -4   5   3    5.71    1.06
   4  -5  -2    4.70    1.48
   4  -5  -2    5.65    0.60
  -4   5   2    4.56    1.26
   4  -5  -1   20.36    1.52
   4  -5  -1   20.59    1.08
  -4   5   1   18.78    1.76
   4  -5   0   12.99    1.72
   4  -5   0   12.13    1.56
  -4   5   0   10.60    1.89
   4  -5   1 2564.60   65.74
   4  -5   1 2663.86   67.77
  -4   5  -1 2577.70   64.36
   4  -5   2 2095.33   50.09
   4  -5   2 2106.74   51.77
  -4   5  -2 2088.55   52.59
   4  -5   3  124.01    4.08
   4  -5   3  124.35    2.64
  -4   5  -3  125.23    3.18
   4  -5   4   16.13    1.27
   4  -5   4   16.14    0.91
  -4   5  -4   16.92    1.52
   4  -5   5 1934.64   47.98
   4  -5   5 1984.30   47.06
  -4   5  -5 2192.83   54.75
   4  -5   6  153.74    3.58
   4  -5   6  156.20    3.44
  -4   5  -6  158.98    3.73
   4  -5   7   18.62    0.76
   4  -5   7   19.23    1.31
  -4   5  -7   21.19    1.57
   4  -5   8  182.97    4.04
   4  -5   8  184.46    3.91
  -4   5  -8  194.50    4.50
   4  -5   9   66.54    2.17
   4  -5   9   63.92    1.83
  -4   5  -9   71.55    2.52
   4  -5  10   12.07    1.32
   4  -5  10   10.06    0.90
  -4   5 -10   10.22    1.56
   4  -5  11   69.46    2.37
   4  -5  11   62.13    1.68
  -4   5 -11   73.50    2.75
   4  -4 -12    0.41    0.92
  -4   4  12    0.93    1.74
   4  -4 -11  196.47    5.83
  -4   4  11  184.30    5.87
   4  -4 -10  323.06    8.45
  -4   4  10  299.61    8.47
   4  -4  -9 3008.40   80.40
   4  -4  -9 2914.57   74.02
  -4   4   9 3118.26   86.99
   4  -4  -8  124.67    4.58
   4  -4  -8  121.69    2.41
  -4   4   8  121.01    4.86
   4  -4  -7   48.63    1.36
   4  -4  -7   50.85    2.89
  -4   4   7   49.74    1.24
  -4   4   7   49.04    1.87
   4  -4  -6  924.04   19.08
   4  -4  -6  910.11   18.40
  -4   4   6  956.53   19.22
   4  -4  -5  242.50    5.88
   4  -4  -5  236.21    3.99
  -4   4   5  250.80    4.63
   4  -4  -4   14.42    1.01
   4  -4  -4   12.14    0.66
  -4   4   4   11.92    1.01
   4  -4  -3   51.07    2.33
   4  -4  -3   47.54    1.17
  -4   4   3   50.94    1.74
   4  -4  -2  231.47    4.31
   4  -4  -2  228.51    4.80
  -4   4   2  228.81    4.89
   4  -4  -1    9.38    1.54
   4  -4  -1   10.18    1.34
  -4   4   1    9.45    1.48
   4  -4   0  174.90    4.27
   4  -4   0  175.85    4.21
  -4   4   0  175.21    3.43
   4  -4   1 1045.47   22.67
   4  -4   1 1033.46   21.34
  -4   4  -1 1081.00   23.83
   4  -4   2  140.57    2.87
  -4   4  -2  145.40    3.19
   4  -4   3   43.11    1.47
  -4   4  -3   44.30    1.73
   4  -4   4   54.31    1.70
  -4   4  -4   58.23    2.00
   4  -4   5   50.43    2.13
   4  -4   5   51.13    1.70
  -4   4  -5   52.75    3.39
   4  -4   6  227.11    5.75
   4  -4   6  222.90    4.10
  -4   4  -6  227.17    4.87
   4  -4   7   33.42    1.59
   4  -4   7   35.00    2.45
  -4   4  -7   35.80    2.97
   4  -4   8    1.34    1.54
   4  -4   8    0.26    0.46
  -4   4  -8    0.23    1.93
   4  -4   9   90.52    3.66
   4  -4   9   88.42    2.35
  -4   4  -9   96.12    4.31
   4  -4  10    1.05    0.44
   4  -4  10    0.96    1.74
  -4   4 -10    1.21    2.13
   4  -4  11   24.96    2.61
   4  -4  11   24.05    1.26
  -4   4 -11   25.46    3.08
   4  -4  12   63.12    2.19
   4  -4  12   58.19    1.75
  -4   4 -12   65.63    2.55
   4  -3 -12   25.48    1.37
  -4   3  12   24.22    1.40
   4  -3 -11   50.99    2.74
  -4   3  11   46.64    1.74
   4  -3 -10   55.49    1.47
   4  -3 -10   58.77    2.83
   4  -3 -10   53.50    1.28
  -4   3  10   58.85    1.89
   4  -3  -9    0.40    0.60
   4  -3  -9    0.71    1.42
  -4   3   9    0.50    0.84
   4  -3  -8   72.82    1.78
   4  -3  -8   76.42    3.07
  -4   3   8   75.91    2.11
   4  -3  -7  228.92    4.40
   4  -3  -7  236.42    5.69
  -4   3   7  236.66    4.37
   4  -3  -6   47.44    1.62
   4  -3  -6   46.47    1.52
  -4   3   6   48.92    1.40
   4  -3  -5   25.44    0.85
   4  -3  -5   26.04    1.97
  -4   3   5   26.24    0.73
   4  -3  -4  344.15    6.90
   4  -3  -4  345.09    6.38
  -4   3   4  345.94    6.60
   4  -3  -3  263.86    5.58
   4  -3  -3  270.65    5.02
  -4   3   3  268.80    5.35
   4  -3  -2  931.52   19.77
   4  -3  -2  897.88   17.86
  -4   3   2  933.43   18.44
   4  -3  -1  306.84    6.52
   4  -3  -1  304.23    6.40
  -4   3   1  307.92    6.43
   4  -3   0   20.50    0.97
   4  -3   0   21.97    1.68
  -4   3   0   20.26    1.02
   4  -3   1  735.51   15.37
  -4   3  -1  739.89   14.38
   4  -3   2   45.38    1.42
  -4   3  -2   47.25    2.55
   4  -3   3    0.05    1.32
  -4   3  -3    0.65    0.84
   4  -3   4  308.22    6.62
   4  -3   4  304.67    5.72
  -4   3  -4  311.02    6.09
   4  -3   5   30.07    1.12
   4  -3   5   31.66    1.35
  -4   3  -5   32.55    2.76
   4  -3   6  134.50    3.52
   4  -3   6  132.53    4.00
  -4   3  -6  135.15    3.28
   4  -3   7    9.06    0.74
   4  -3   7    8.53    1.05
  -4   3  -7   10.08    2.37
   4  -3   8  173.82    3.66
   4  -3   8  171.36    4.00
  -4   3  -8  174.63    3.96
   4  -3   9 1243.78   29.35
   4  -3   9 1233.96   26.98
  -4   3  -9 1243.63   27.72
   4  -3  10   20.79    2.34
   4  -3  10   20.17    0.85
  -4   3 -10   21.10    1.60
   4  -3  11  170.79    5.14
   4  -3  11  167.97    3.79
  -4   3 -11  172.97    5.74
   4  -3  12   67.37    2.10
   4  -3  12   67.51    2.08
  -4   3 -12   73.20    3.87
   4  -3  13   94.64    2.56
   4  -3  13   98.82    2.70
  -4   3 -13  104.46    3.05
   4  -2 -12  102.50    2.34
   4  -2 -12  110.52    3.53
   4  -2 -11   52.26    1.60
   4  -2 -11   51.04    1.10
   4  -2 -11   47.64    1.38
   4  -2 -10  117.72    3.49
   4  -2 -10  112.75    2.04
   4  -2 -10  106.21    2.28
   4  -2  -9    3.67    0.80
   4  -2  -9    3.44    1.35
  -4   2   9    0.34    0.78
   4  -2  -8  162.28    3.39
   4  -2  -8  173.56    3.44
   4  -2  -7   65.85    1.93
   4  -2  -7   68.98    2.55
   4  -2  -6   11.05    1.20
   4  -2  -6   11.90    1.60
  -4   2   6   13.82    0.97
   4  -2  -5   18.49    1.70
   4  -2  -5   20.19    1.37
  -4   2   5   19.24    1.13
   4  -2  -4   20.20    1.67
   4  -2  -4   18.30    1.44
  -4   2   4   19.19    0.71
   4  -2  -3   18.86    1.58
   4  -2  -3   18.50    1.74
  -4   2   3   17.92    0.76
   4  -2  -2 4110.39  114.77
   4  -2  -2 4082.22  111.89
  -4   2   2 4077.52  113.40
   4  -2  -1   42.60    2.15
   4  -2  -1   42.80    2.17
  -4   2   1   45.55    1.27
   4  -2   0    6.68    1.40
  -4   2   0    5.10    1.34
   4  -2   1  733.53   14.11
  -4   2  -1  758.74   15.76
   4  -2   2  454.11    8.39
  -4   2  -2  471.30    9.94
   4  -2   3  540.33   11.40
  -4   2  -3  546.49   10.37
   4  -2   4  236.88    4.37
   4  -2   4  234.47    5.51
  -4   2  -4  241.71    4.69
   4  -2   5   15.03    1.62
   4  -2   5   14.86    1.05
  -4   2  -5   16.27    1.26
   4  -2   6    3.25    1.29
   4  -2   6    3.71    1.56
  -4   2  -6    3.63    1.05
   4  -2   7   14.37    0.90
   4  -2   7   13.21    1.09
  -4   2  -7   16.65    2.45
   4  -2   8    1.15    1.53
   4  -2   8    1.97    1.13
  -4   2  -8    1.28    1.89
   4  -2   9  205.69    4.18
   4  -2   9  212.77    4.79
  -4   2  -9  211.48    4.52
   4  -2  10  230.98    4.65
   4  -2  10  227.67    5.06
  -4   2 -10  233.68    4.96
   4  -2  11    0.70    1.48
   4  -2  11    0.94    0.99
  -4   2 -11    0.99    0.98
   4  -2  12   -0.01    0.97
   4  -2  12    1.13    0.80
  -4   2 -12    0.35    1.75
   4  -2  13   88.92    2.34
   4  -2  13   88.99    1.91
  -4   2 -13   93.04    3.99
   4  -1 -12    0.08    0.42
   4  -1 -12   -0.06    0.59
   4  -1 -12    0.74    0.70
   4  -1 -11   79.31    1.62
   4  -1 -11   83.50    2.71
   4  -1 -11   77.44    2.04
   4  -1 -10   26.74    1.74
   4  -1 -10   26.14    0.85
   4  -1 -10   24.29    1.26
   4  -1  -9   -0.14    0.52
   4  -1  -9   -0.02    0.42
   4  -1  -9    0.06    0.38
   4  -1  -8    0.20    0.85
   4  -1  -8    0.55    0.58
   4  -1  -7  126.37    2.49
   4  -1  -7  120.83    2.32
   4  -1  -6    0.89    0.59
   4  -1  -6    1.16    0.99
  -4   1   6    0.72    0.45
   4  -1  -5  105.16    2.13
   4  -1  -5  100.52    2.75
  -4   1   5  105.23    1.95
   4  -1  -4   37.05    1.12
   4  -1  -4   38.45    1.85
  -4   1   4   37.97    1.53
   4  -1  -3  255.33    5.44
   4  -1  -3  262.32    5.55
  -4   1   3  264.08    5.33
   4  -1  -2 1261.57   26.43
   4  -1  -2 1256.07   26.30
  -4   1   2 1297.95   28.46
   4  -1  -1  346.43    6.25
  -4   1   1  361.71    6.40
   4  -1   0  197.64    4.60
  -4   1   0  203.47    4.46
   4  -1   1   24.48    1.89
  -4   1  -1   24.98    1.06
   4  -1   2  755.32   14.71
  -4   1  -2  807.56   15.63
   4  -1   3  665.88   12.60
   4  -1   3  632.74   12.13
  -4   1  -3  673.13   14.07
   4  -1   4   86.91    2.75
   4  -1   4   86.22    2.95
  -4   1  -4   85.81    2.07
   4  -1   5   80.90    2.73
   4  -1   5   79.02    2.87
  -4   1  -5   79.67    2.09
   4  -1   6    8.31    0.80
   4  -1   6    8.17    1.68
  -4   1  -6    9.49    1.10
   4  -1   7   44.62    1.51
   4  -1   7   47.73    1.37
  -4   1  -7   47.03    2.94
   4  -1   8    8.20    0.92
   4  -1   8    7.10    0.81
  -4   1  -8    8.02    1.17
   4  -1   9   27.50    2.05
   4  -1   9   28.61    1.10
  -4   1  -9   27.07    2.47
   4  -1  10    3.95    0.84
   4  -1  10    4.46    0.70
  -4   1 -10    4.15    1.82
   4  -1  11    4.99    1.61
   4  -1  11    6.91    1.32
  -4   1 -11    8.73    1.92
   4  -1  12  186.99    3.82
   4  -1  12  190.59    4.58
  -4   1 -12  195.18    5.51
   4  -1  13  220.28    4.33
   4  -1  13  221.68    5.66
  -4   1 -13  223.21    4.76
   4  -1  14    0.21    1.36
   4  -1  14    0.31    1.11
  -4   1 -14    1.01    0.90
   4   0 -12    0.54    0.90
   4   0 -12    0.47    0.50
   4   0 -12    0.45    0.51
   4   0 -11   97.38    2.69
   4   0 -11  102.78    2.11
   4   0 -11   96.56    2.67
   4   0 -10   26.14    1.52
   4   0 -10   24.14    1.51
   4   0 -10   22.74    1.46
   4   0  -9    0.47    0.97
   4   0  -9    0.41    0.93
   4   0  -9    0.40    0.51
   4   0  -8  999.21   21.20
   4   0  -8 1062.30   23.60
   4   0  -7   12.80    1.42
   4   0  -7   12.94    0.76
   4   0  -6   10.07    0.80
   4   0  -6   10.83    0.71
   4   0  -5  104.25    2.67
   4   0  -5  101.75    2.91
  -4   0   5  102.52    2.01
   4   0  -4   63.32    2.27
   4   0  -4   65.70    1.45
  -4   0   4   66.33    2.09
   4   0  -3  333.15    6.00
   4   0  -3  344.27    6.82
  -4   0   3  332.27    5.91
   4   0  -2    5.12    1.25
   4   0  -2    4.10    0.62
  -4   0   2    4.34    1.10
   4   0  -1    2.15    1.20
  -4   0   1    1.78    0.57
   4   0   0   96.51    2.06
  -4   0   0   99.73    2.77
   4   0   1  118.50    3.48
  -4   0  -1  121.57    2.42
   4   0   2 2914.14   74.58
   4   0   2 2771.08   68.95
  -4   0  -2 2820.00   70.20
   4   0   3  409.70    7.43
   4   0   3  403.39    8.64
  -4   0  -3  399.79    7.34
   4   0   4   26.06    1.09
   4   0   4   24.43    1.13
  -4   0  -4   27.36    1.99
   4   0   5  111.72    3.16
   4   0   5  109.85    2.34
  -4   0  -5  115.20    3.49
   4   0   6  112.15    3.26
   4   0   6  110.73    2.40
  -4   0  -6  110.83    2.52
   4   0   7  230.88    4.41
   4   0   7  233.94    5.37
  -4   0  -7  240.12    4.79
  -4   0  -7  234.73    5.94
   4   0   8   20.65    1.09
   4   0   8   18.12    1.06
  -4   0  -8   22.10    2.25
  -4   0  -8   20.64    1.29
   4   0   9   89.35    2.08
   4   0   9   92.25    2.11
  -4   0  -9   93.78    3.46
  -4   0  -9   90.82    2.38
   4   0  10   97.33    3.14
   4   0  10   99.93    3.19
  -4   0 -10   99.13    2.41
  -4   0 -10   98.73    3.69
   4   0  11    0.28    1.23
   4   0  11    0.64    1.27
  -4   0 -11    1.19    1.52
  -4   0 -11    0.94    0.80
   4   0  12   84.40    2.85
   4   0  12   82.47    1.95
  -4   0 -12   81.49    2.15
  -4   0 -12   79.85    3.33
   4   0  13    1.92    1.31
   4   0  13    2.84    1.28
  -4   0 -13    1.68    1.51
  -4   0 -13    1.90    1.58
   4   0  14  174.58    3.56
   4   0  14  181.15    4.63
  -4   0 -14  186.19    5.07
  -4   0 -14  170.35    3.86
   4   1 -12    9.72    1.39
   4   1 -12   10.60    1.43
   4   1 -12   10.60    1.03
   4   1 -11   12.48    0.85
   4   1 -11   13.15    1.07
   4   1 -11   13.52    1.49
   4   1 -10    0.22    0.75
   4   1 -10    0.18    0.59
   4   1 -10    0.24    0.58
   4   1  -9  333.82    6.66
   4   1  -9  320.13    7.19
   4   1  -9  311.95    5.99
   4   1  -8  217.85    4.42
   4   1  -8  208.13    4.03
   4   1  -7    0.67    1.18
   4   1  -7    0.96    0.80
   4   1  -6  138.08    3.69
   4   1  -6  140.24    2.49
   4   1  -5   11.81    0.63
   4   1  -5   10.46    1.54
  -4  -1   5   13.59    1.41
   4   1  -4   20.19    1.01
   4   1  -4   22.35    1.32
  -4  -1   4   22.95    1.54
   4   1  -3  397.44    7.83
   4   1  -3  389.63    8.15
  -4  -1   3  397.61    8.16
   4   1  -2  276.62    6.04
  -4  -1   2  278.57    4.99
   4   1  -1    0.11    0.60
  -4  -1   1    0.17    0.55
   4   1   0    1.42    0.69
  -4  -1   0    1.83    1.15
   4   1   1  367.35    6.72
   4   1   1  378.27    6.75
  -4  -1  -1  387.82    7.85
   4   1   2   21.94    0.98
   4   1   2   21.67    1.87
  -4  -1  -2   22.43    1.70
   4   1   3 1507.58   34.09
   4   1   3 1530.65   34.81
  -4  -1  -3 1547.67   34.93
   4   1   4    0.14    1.08
   4   1   4   -0.20    0.63
  -4  -1  -4   -0.29    1.12
   4   1   5  207.25    3.86
   4   1   5  205.90    4.87
  -4  -1  -5  204.61    3.83
  -4  -1  -5  213.59    5.22
   4   1   6  158.44    3.10
   4   1   6  168.58    3.24
  -4  -1  -6  169.84    3.31
  -4  -1  -6  171.99    4.68
   4   1   7  159.13    4.19
   4   1   7  152.98    3.07
  -4  -1  -7  158.28    3.24
  -4  -1  -7  157.73    3.47
   4   1   8  136.17    3.92
   4   1   8  137.43    4.24
  -4  -1  -8  140.09    4.34
  -4  -1  -8  136.37    4.77
   4   1   9 2157.75   52.87
   4   1   9 2179.73   55.26
  -4  -1  -9 2220.19   57.07
  -4  -1  -9 2212.36   54.76
   4   1  10 2078.33   52.94
   4   1  10 2075.47   52.32
  -4  -1 -10 2104.04   53.13
  -4  -1 -10 2115.96   52.02
   4   1  11  214.65    4.34
   4   1  11  212.45    4.99
  -4  -1 -11  211.40    4.23
  -4  -1 -11  211.85    4.64
   4   1  12   74.91    2.88
   4   1  12   71.40    1.69
  -4  -1 -12   72.20    1.83
  -4  -1 -12   71.56    2.17
   4   1  13    2.44    1.42
   4   1  13    1.79    0.62
  -4  -1 -13    2.00    1.30
  -4  -1 -13    2.32    0.94
   4   1  14   17.85    1.12
   4   1  14   16.89    1.49
  -4  -1 -14   16.51    1.72
  -4  -1 -14   16.94    2.30
   4   2 -11   76.98    2.01
   4   2 -11   79.79    2.08
   4   2 -11   82.84    1.93
   4   2 -10   81.43    2.99
   4   2 -10   86.05    1.56
   4   2 -10   83.08    3.08
   4   2  -9   13.26    0.87
   4   2  -9   11.56    0.98
   4   2  -9   11.62    1.68
   4   2  -8  109.03    1.88
   4   2  -8  106.06    3.33
   4   2  -7   28.05    1.99
   4   2  -7   31.60    1.16
   4   2  -6   14.06    0.96
   4   2  -6   13.46    1.02
   4   2  -5  149.01    2.57
   4   2  -5  149.28    4.07
   4   2  -4  269.08    5.20
   4   2  -4  257.06    6.03
  -4  -2   4  272.69    6.11
   4   2  -3  826.36   16.56
   4   2  -3  875.32   17.90
  -4  -2   3  853.26   18.27
   4   2  -2   11.34    1.99
  -4  -2   2   13.73    1.83
   4   2  -1 7464.79  243.69
  -4  -2   1 8210.29  271.46
   4   2   0 3474.31   94.32
  -4  -2   0 3513.55   95.08
   4   2   1  622.00   13.23
  -4  -2  -1  709.32   14.47
   4   2   2  785.40   16.49
  -4  -2  -2  799.13   16.49
   4   2   3  120.23    3.13
   4   2   3  114.23    2.37
  -4  -2  -3  123.23    2.35
   4   2   4  109.36    3.03
   4   2   4  104.69    3.12
  -4  -2  -4  108.92    2.17
  -4  -2  -4  110.63    2.39
   4   2   5   57.31    1.57
   4   2   5   62.31    1.57
  -4  -2  -5   60.65    1.74
  -4  -2  -5   61.51    2.32
   4   2   6  611.54   12.83
   4   2   6  598.31   12.65
  -4  -2  -6  606.62   11.93
  -4  -2  -6  598.48   11.33
   4   2   7   25.97    1.23
   4   2   7   24.64    1.11
  -4  -2  -7   25.41    2.52
  -4  -2  -7   26.32    1.13
   4   2   8  394.35    9.03
   4   2   8  388.45    8.50
  -4  -2  -8  399.80    8.10
  -4  -2  -8  389.94    7.42
   4   2   9  739.84   14.95
   4   2   9  720.97   15.57
  -4  -2  -9  753.08   16.24
  -4  -2  -9  730.61   17.09
   4   2  10  153.20    4.44
   4   2  10  151.54    2.88
  -4  -2 -10  150.95    4.93
  -4  -2 -10  154.88    3.03
   4   2  11  112.51    3.77
   4   2  11  111.18    2.92
  -4  -2 -11  109.65    4.20
  -4  -2 -11  115.00    3.21
   4   2  12   23.19    1.28
   4   2  12   24.27    1.43
  -4  -2 -12   23.08    1.67
  -4  -2 -12   23.97    2.49
   4   2  13    0.78    0.81
   4   2  13    0.19    0.87
  -4  -2 -13    0.31    1.03
  -4  -2 -13    1.17    1.74
   4   2  14   81.09    2.34
   4   2  14   81.78    3.40
  -4  -2 -14   76.82    2.56
  -4  -2 -14   83.15    2.61
   4   3 -11  309.72    6.58
   4   3 -11  325.81    8.42
   4   3 -10    2.08    1.61
   4   3 -10    2.62    1.71
   4   3  -9  151.70    4.42
   4   3  -9  150.21    3.37
   4   3  -9  152.30    2.79
   4   3  -8    8.66    0.61
   4   3  -8    9.78    1.79
   4   3  -8    7.63    1.74
   4   3  -7    0.12    0.44
   4   3  -7    0.15    1.27
   4   3  -6    2.93    0.83
   4   3  -6    0.82    0.56
   4   3  -5  956.70   19.71
   4   3  -5  938.63   21.19
   4   3  -4  514.27    9.71
   4   3  -4  485.77    9.50
   4   3  -3  184.66    4.91
  -4  -3   3  191.48    4.86
   4   3  -2    7.64    1.69
  -4  -3   2    7.29    0.85
   4   3  -1   -0.21    0.66
  -4  -3   1    0.66    1.08
   4   3   0   62.44    2.60
  -4  -3   0   62.67    2.37
   4   3   1  112.35    2.36
  -4  -3  -1  113.64    2.24
   4   3   2   11.86    0.89
  -4  -3  -2   11.77    0.79
   4   3   3  315.83    6.82
  -4  -3  -3  332.00    6.73
  -4  -3  -3  331.19    6.10
   4   3   4   17.95    1.69
   4   3   4   17.29    0.92
  -4  -3  -4   18.97    1.90
  -4  -3  -4   18.68    1.47
   4   3   5   27.02    1.92
   4   3   5   29.47    1.15
  -4  -3  -5   28.83    1.02
  -4  -3  -5   29.12    2.24
   4   3   6   55.64    1.51
   4   3   6   55.14    2.45
  -4  -3  -6   55.67    2.91
  -4  -3  -6   60.36    2.15
   4   3   7  150.46    3.10
   4   3   7  147.12    3.79
  -4  -3  -7  153.84    3.40
  -4  -3  -7  154.93    3.72
   4   3   8  277.28    5.38
   4   3   8  270.51    5.93
  -4  -3  -8  296.92    7.45
  -4  -3  -8  285.36    6.07
   4   3   9   72.94    1.98
   4   3   9   71.98    1.57
  -4  -3  -9   72.49    3.48
  -4  -3  -9   75.25    2.30
   4   3  10   91.54    3.40
   4   3  10   91.93    2.43
  -4  -3 -10   92.09    2.50
  -4  -3 -10   89.48    2.50
   4   3  11   45.16    2.74
   4   3  11   46.96    1.13
  -4  -3 -11   49.03    3.14
  -4  -3 -11   47.87    1.82
   4   3  12   94.83    3.71
   4   3  12   98.59    2.46
  -4  -3 -12  102.52    4.19
  -4  -3 -12   99.14    2.60
   4   3  13  312.37    6.54
   4   3  13  313.81    6.28
  -4  -3 -13  307.57    8.42
  -4  -3 -13  323.13    6.60
   4   3  14   28.02    1.61
   4   3  14   28.81    0.88
  -4  -3 -14   29.76    1.80
  -4  -3 -14   29.26    1.51
   4   4 -10    0.14    0.82
   4   4 -10   -0.12    0.86
   4   4  -9   15.79    1.27
   4   4  -9   17.45    2.26
   4   4  -8   11.60    2.07
   4   4  -8   11.34    1.15
   4   4  -8   10.49    0.42
   4   4  -7   52.40    1.80
   4   4  -7   50.34    1.75
   4   4  -7   52.21    1.01
   4   4  -6    0.23    0.75
   4   4  -6   -0.13    0.32
   4   4  -5    0.15    0.39
   4   4  -5    0.16    1.42
   4   4  -4  137.00    2.49
   4   4  -4  123.76    2.89
   4   4  -3    4.37    0.43
   4   4  -2  162.65    4.51
  -4  -4   2  170.70    3.38
   4   4  -1   97.52    3.24
  -4  -4   1  105.43    3.11
   4   4   0    1.77    1.38
  -4  -4   0    1.94    0.68
   4   4   1  434.32    9.32
  -4  -4  -1  449.91    9.29
   4   4   2  495.32    9.39
  -4  -4  -2  502.35   10.69
  -4  -4  -2  506.67    9.35
   4   4   3 1370.00   29.73
  -4  -4  -3 1388.95   30.90
  -4  -4  -3 1385.91   30.17
   4   4   4  242.41    5.63
  -4  -4  -4  248.31    6.02
  -4  -4  -4  249.96    5.32
   4   4   5  498.56    9.51
  -4  -4  -5  516.68   11.41
  -4  -4  -5  525.07    9.69
   4   4   6  271.22    6.04
   4   4   6  278.71    6.36
  -4  -4  -6  276.57    6.88
  -4  -4  -6  282.08    5.81
   4   4   7  370.63    7.92
   4   4   7  381.64    8.46
  -4  -4  -7  392.54    7.86
  -4  -4  -7  387.91    7.70
   4   4   8  136.88    4.09
   4   4   8  138.91    3.40
  -4  -4  -8  138.54    4.62
  -4  -4  -8  143.60    3.23
   4   4   9  405.35    9.26
   4   4   9  398.68    8.02
  -4  -4  -9  406.68    9.72
  -4  -4  -9  420.71    8.27
   4   4  10    8.82    2.04
   4   4  10   10.32    1.07
  -4  -4 -10   12.10    2.31
  -4  -4 -10   12.01    0.63
   4   4  11   37.39    2.63
   4   4  11   35.65    1.37
  -4  -4 -11   33.85    2.98
  -4  -4 -11   35.33    1.41
   4   4  12   45.89    2.90
   4   4  12   44.26    1.43
  -4  -4 -12   40.73    3.22
  -4  -4 -12   42.93    1.46
   4   4  13  113.35    4.25
   4   4  13  114.50    2.52
  -4  -4 -13  109.91    4.81
  -4  -4 -13  111.89    2.05
   4   4  14   81.95    3.99
  -4  -4 -14   83.12    2.88
   4   5 -10   11.95    2.39
   4   5 -10   10.79    2.49
   4   5  -9   16.75    2.50
   4   5  -9   15.91    2.61
   4   5  -8  340.82    8.88
   4   5  -8  328.19    8.59
   4   5  -7  503.55   10.49
   4   5  -7  480.57   11.71
   4   5  -6   99.83    3.84
   4   5  -6   86.29    1.21
   4   5  -6  100.31    2.70
   4   5  -5  121.53    2.90
   4   5  -5  122.51    1.87
   4   5  -4   20.51    1.28
   4   5  -4   21.08    0.64
   4   5  -3    3.71    0.33
   4   5  -2  542.97   12.08
   4   5  -1    2.30    1.54
   4   5   0    2.66    1.46
  -4  -5   0    2.54    1.34
   4   5   1   42.65    1.43
  -4  -5  -1   46.06    2.07
   4   5   2  139.99    3.89
  -4  -5  -2  140.25    3.72
  -4  -5  -2  144.28    2.77
   4   5   3  363.27    7.94
  -4  -5  -3  369.16    6.96
  -4  -5  -3  370.55    6.73
   4   5   4  230.05    5.38
  -4  -5  -4  231.68    5.71
  -4  -5  -4  237.57    5.01
   4   5   5    9.79    0.87
  -4  -5  -5   10.28    1.91
  -4  -5  -5   12.94    1.22
   4   5   6  404.55    8.65
  -4  -5  -6  422.23    8.29
  -4  -5  -6  429.32    8.52
   4   5   7    7.94    1.28
   4   5   7    9.02    0.98
  -4  -5  -7    9.05    1.03
  -4  -5  -7    7.98    2.00
   4   5   8   42.73    1.53
   4   5   8   40.12    1.63
  -4  -5  -8   42.20    1.48
  -4  -5  -8   40.34    1.67
   4   5   9    0.95    0.88
   4   5   9    1.77    0.82
  -4  -5  -9    1.09    0.76
  -4  -5  -9    0.62    1.83
   4   5  10  239.41    6.35
   4   5  10  232.90    4.03
  -4  -5 -10  237.88    6.74
  -4  -5 -10  241.76    4.14
   4   5  11  119.10    4.27
   4   5  11  115.27    2.45
  -4  -5 -11  117.25    4.62
  -4  -5 -11  117.26    2.49
   4   5  12   11.75    0.84
   4   5  12   14.14    2.34
  -4  -5 -12   10.14    1.45
  -4  -5 -12   12.16    0.83
   4   5  13   16.14    2.48
  -4  -5 -13   13.42    1.58
   4   5  14   15.88    2.73
  -4  -5 -14   17.16    3.11
   4   6  -9    5.56    2.27
   4   6  -9    5.45    2.42
   4   6  -8   14.81    2.52
   4   6  -8   15.25    2.67
   4   6  -7    0.70    1.93
   4   6  -7    1.42    1.86
   4   6  -6   14.02    1.37
   4   6  -6   14.09    2.35
   4   6  -5  151.30    3.64
   4   6  -5  146.33    4.77
   4   6  -4   31.59    0.64
   4   6  -4   36.44    1.59
   4   6  -4   32.20    0.63
   4   6  -3  129.71    4.25
   4   6  -3  135.47    2.22
   4   6  -2   59.96    1.86
   4   6  -1    4.84    1.72
   4   6   0  320.12    7.41
   4   6   1   32.00    1.30
  -4  -6  -1   32.45    1.05
   4   6   2   54.78    2.52
  -4  -6  -2   55.93    1.46
  -4  -6  -2   60.00    2.27
   4   6   3  145.97    2.97
  -4  -6  -3  147.56    3.91
  -4  -6  -3  151.51    3.66
   4   6   4  307.52    6.83
   4   6   4  317.33    5.84
  -4  -6  -4  313.38    6.01
  -4  -6  -4  314.42    6.48
   4   6   5   42.54    1.98
   4   6   5   42.52    2.12
  -4  -6  -5   41.51    1.67
  -4  -6  -5   40.98    1.49
   4   6   6   76.47    1.71
  -4  -6  -6   75.03    3.13
  -4  -6  -6   77.84    1.57
   4   6   7  101.06    1.97
  -4  -6  -7  100.82    2.51
  -4  -6  -7  104.54    2.42
   4   6   8   13.28    1.14
  -4  -6  -8   13.12    2.16
  -4  -6  -8   13.08    0.98
   4   6   9   50.42    1.79
   4   6   9   46.82    1.54
  -4  -6  -9   45.29    3.10
  -4  -6  -9   49.21    1.04
   4   6  10  284.91    5.90
   4   6  10  278.59    5.38
  -4  -6 -10  287.90    6.09
  -4  -6 -10  299.73    5.54
   4   6  11    1.85    1.95
   4   6  11    1.83    0.60
  -4  -6 -11    2.43    1.17
  -4  -6 -11    3.26    0.60
   4   6  12   92.41    4.04
  -4  -6 -12   90.04    4.43
   4   6  13    0.69    1.98
  -4  -6 -13    0.37    2.21
   4   7  -7   10.98    1.40
   4   7  -7    8.47    2.63
   4   7  -6    4.03    2.24
   4   7  -6    4.16    2.16
   4   7  -5   43.53    3.21
   4   7  -5   43.62    3.12
   4   7  -4  273.99    7.39
   4   7  -4  264.27    7.18
   4   7  -3  236.29    3.57
   4   7  -3  265.08    5.42
   4   7  -3  231.03    3.67
   4   7  -2   80.75    1.41
   4   7  -2   87.63    3.47
   4   7  -1   22.33    2.13
   4   7  -1   20.67    0.78
   4   7   0    3.64    0.65
   4   7   0    3.67    1.58
   4   7   1  164.56    4.43
   4   7   1  163.38    2.80
  -4  -7  -1  171.53    3.76
   4   7   2   95.27    3.09
  -4  -7  -2   93.54    2.66
   4   7   3   28.47    1.87
  -4  -7  -3   26.47    1.05
   4   7   4  220.83    4.17
  -4  -7  -4  221.54    5.28
   4   7   5   35.23    1.78
  -4  -7  -5   35.82    2.23
  -4  -7  -5   34.24    1.01
   4   7   6   62.05    2.10
  -4  -7  -6   61.38    1.82
  -4  -7  -6   62.77    1.89
   4   7   7   34.18    1.57
  -4  -7  -7   34.40    2.56
  -4  -7  -7   35.59    1.37
   4   7   8   48.42    1.67
  -4  -7  -8   49.10    1.82
  -4  -7  -8   50.66    1.45
   4   7   9   55.14    2.95
   4   7   9   50.00    1.52
  -4  -7  -9   51.76    1.96
  -4  -7  -9   53.66    1.38
   4   7  10    1.18    1.73
   4   7  10    0.31    0.55
  -4  -7 -10    0.80    1.03
  -4  -7 -10    0.69    0.50
   4   7  11    2.90    1.12
  -4  -7 -11    2.49    1.20
   4   7  12    3.35    2.16
  -4  -7 -12    3.12    1.31
   4   8  -6   23.79    3.08
   4   8  -6   25.04    3.25
   4   8  -5    2.78    2.17
   4   8  -5    2.92    2.26
   4   8  -4   91.57    2.75
   4   8  -4   87.81    4.11
   4   8  -3   18.63    1.44
   4   8  -3   19.32    1.48
   4   8  -2   57.42    3.16
   4   8  -2   52.80    3.08
   4   8  -1    0.41    0.39
   4   8  -1    0.41    0.85
   4   8  -1    0.48    0.84
   4   8   0  128.80    2.52
   4   8   0  134.70    2.99
   4   8   1    0.24    0.61
   4   8   1   -0.04    0.71
  -4  -8  -1    0.11    0.75
   4   8   2  269.99    6.37
   4   8   2  276.15    4.89
  -4  -8  -2  276.46    5.89
   4   8   3  292.46    6.78
   4   8   3  306.20    6.33
  -4  -8  -3  296.91    5.69
   4   8   4  458.96   10.03
   4   8   4  470.75    9.92
  -4  -8  -4  457.41   10.20
   4   8   5  142.09    3.89
   4   8   5  142.10    3.68
  -4  -8  -5  139.73    4.24
   4   8   6   33.46    1.72
   4   8   6   34.70    1.38
  -4  -8  -6   32.77    1.47
   4   8   7   67.11    2.10
   4   8   7   70.89    3.04
  -4  -8  -7   66.20    3.13
   4   8   8    4.73    0.88
   4   8   8    4.22    1.83
  -4  -8  -8    5.10    1.06
   4   8   9   25.01    0.74
   4   8   9   31.72    1.52
  -4  -8  -9   29.15    1.59
   4   8  10   43.30    3.00
  -4  -8 -10   41.57    1.94
  -4  -8 -11    1.27    1.19
   4   9  -4   12.72    1.54
   4   9  -4   12.60    2.86
   4   9  -3    1.70    1.11
   4   9  -3    2.40    2.08
   4   9  -2    7.93    2.20
   4   9  -2   10.24    1.24
   4   9  -1   45.42    2.85
   4   9  -1   46.45    2.85
   4   9   0    3.52    1.78
   4   9   0    4.93    0.98
   4   9   0    3.95    0.57
   4   9   1    1.78    0.66
   4   9   1    2.37    0.87
   4   9   1    1.50    0.86
  -4  -9  -1    1.84    0.44
   4   9   2  131.41    2.99
   4   9   2  132.19    2.93
  -4  -9  -2  128.64    3.24
   4   9   3  965.52   21.65
   4   9   3  964.85   22.40
  -4  -9  -3  974.03   20.66
   4   9   4 1769.59   41.98
   4   9   4 1678.19   40.40
  -4  -9  -4 1735.34   43.05
   4   9   5   33.77    1.28
   4   9   5   32.16    1.19
  -4  -9  -5   33.62    1.43
   4   9   6  251.39    4.96
   4   9   6  235.22    4.48
  -4  -9  -6  239.71    4.92
   4   9   7   16.33    1.23
   4   9   7   17.18    1.15
  -4  -9  -7   14.83    2.10
   4   9   8    0.67    0.74
  -4  -9  -8    1.57    1.66
  -4  -9  -9   37.87    1.78
  -4  -9 -10   11.66    1.42
   4  10  -2    4.18    1.18
   4  10  -2    4.04    2.18
   4  10  -1   12.14    2.21
   4  10  -1   11.13    1.25
   4  10   0    0.90    0.91
   4  10   0    1.25    1.65
   4  10   1   28.50    1.39
   4  10   1   28.33    1.40
   4  10   2    6.91    0.92
   4  10   2    1.88    1.60
   4  10   2    5.30    0.87
  -4 -10  -2    5.52    0.97
   4  10   3   59.27    2.62
   4  10   3   62.33    2.53
   4  10   3   59.51    1.38
  -4 -10  -3   57.76    2.10
   4  10   4  200.89    5.00
   4  10   4  205.75    4.06
  -4 -10  -4  202.13    4.82
   4  10   5   21.65    1.59
   4  10   5   22.74    0.93
  -4 -10  -5   24.11    1.92
   4  10   6   29.21    1.55
   4  10   6   27.38    0.93
  -4 -10  -6   27.83    2.18
   4  10   7   68.48    2.15
   4  10   7   70.99    2.01
  -4 -10  -7   76.62    2.15
  -4 -10  -8   12.29    2.20
   5  -9  -5    3.68    2.11
   5  -9  -4   28.40    1.15
   5  -9  -4   31.70    1.65
  -5   9   4   33.09    1.40
   5  -9  -3    1.03    0.80
   5  -9  -3    1.39    1.74
  -5   9   3    1.11    0.53
   5  -9  -2   21.16    0.84
   5  -9  -2   22.18    2.26
  -5   9   2   22.04    0.98
   5  -9  -1    0.10    0.53
   5  -9  -1   -0.01    0.75
  -5   9   1    0.11    1.15
   5  -9   0  307.92    5.96
   5  -9   0  316.25    7.62
  -5   9   0  319.78    6.33
   5  -9   1   88.72    2.23
   5  -9   1   85.98    3.29
  -5   9  -1   90.11    2.50
   5  -9   2  656.63   15.05
   5  -9   2  668.37   15.39
  -5   9  -2  683.52   14.36
   5  -9   3  183.26    5.33
   5  -9   3  167.01    4.38
  -5   9  -3  187.08    6.12
   5  -9   4   60.61    2.30
   5  -9   4   67.70    2.20
  -5   9  -4   72.15    4.04
   5  -8  -7    0.49    1.98
   5  -8  -6  211.46    6.44
   5  -8  -5    0.83    0.56
   5  -8  -5    1.00    1.86
  -5   8   5    0.72    0.62
   5  -8  -4   11.78    0.91
   5  -8  -4   12.52    2.20
  -5   8   4   11.64    0.62
   5  -8  -3   12.17    1.06
   5  -8  -3   10.86    1.18
  -5   8   3   11.26    1.18
   5  -8  -2   20.73    1.36
   5  -8  -2   19.76    1.29
  -5   8   2   21.13    1.57
   5  -8  -1  209.53    4.35
   5  -8  -1  210.96    4.70
  -5   8   1  217.47    5.19
   5  -8   0   33.25    2.29
   5  -8   0   33.50    1.90
  -5   8   0   35.02    2.25
   5  -8   1    1.01    1.36
   5  -8   1    1.58    0.71
  -5   8  -1    1.04    0.87
   5  -8   2   36.17    1.36
   5  -8   2   40.08    2.30
  -5   8  -2   39.66    1.68
   5  -8   3    0.49    1.11
   5  -8   3    0.36    0.81
  -5   8  -3   -0.40    1.80
   5  -8   4   29.72    1.13
   5  -8   4   32.02    2.60
  -5   8  -4   33.42    3.07
   5  -8   5  100.40    2.92
   5  -8   5  116.24    2.98
   5  -8   5  110.61    3.07
  -5   8  -5  119.37    4.95
   5  -8   6   21.91    1.45
   5  -8   6   22.73    1.49
  -5   8  -6   27.86    1.92
   5  -7  -9  117.90    4.83
   5  -7  -8    0.85    1.99
   5  -7  -7    1.46    2.01
   5  -7  -6  185.03    3.34
   5  -7  -6  197.54    5.78
  -5   7   6  184.21    3.59
   5  -7  -5   64.92    1.65
   5  -7  -5   67.42    3.41
  -5   7   5   67.51    1.70
   5  -7  -4   54.60    3.02
   5  -7  -4   51.07    1.57
  -5   7   4   54.38    1.20
   5  -7  -3    5.87    1.91
   5  -7  -3    6.87    0.98
  -5   7   3    6.97    1.12
   5  -7  -2    0.35    1.50
   5  -7  -2    0.46    0.89
  -5   7   2    0.60    1.05
   5  -7  -1    4.40    1.68
   5  -7  -1    5.12    0.67
  -5   7   1    4.99    1.44
   5  -7   0   51.32    2.58
   5  -7   0   52.66    2.21
  -5   7   0   53.75    2.56
   5  -7   1    0.72    1.29
   5  -7   1    0.61    0.68
  -5   7  -1    0.23    1.50
   5  -7   2   11.64    1.80
   5  -7   2   10.65    0.95
  -5   7  -2   12.13    2.18
   5  -7   3    1.48    0.69
   5  -7   3    1.29    0.86
  -5   7  -3    1.17    1.88
   5  -7   4   14.09    2.11
  -5   7  -4   12.21    1.42
   5  -7   5  100.85    2.95
   5  -7   5  103.54    2.26
   5  -7   5  105.41    2.77
  -5   7  -5  113.64    4.70
   5  -7   6  326.37    7.03
   5  -7   6  302.26    6.81
   5  -7   6  332.16    6.89
  -5   7  -6  339.65    7.38
   5  -7   7  172.68    3.43
   5  -7   7  158.76    3.33
   5  -7   7  185.96    5.95
  -5   7  -7  187.18    4.68
   5  -7   8    1.42    0.89
   5  -7   8    2.13    1.00
   5  -7   8    2.21    2.23
  -5   7  -8    2.88    2.70
   5  -6  -9    9.83    1.34
   5  -6  -8   18.32    2.53
   5  -6  -7   10.53    0.68
   5  -6  -7   14.90    2.29
  -5   6   7   10.05    0.64
   5  -6  -6   25.98    2.59
   5  -6  -6   25.39    1.02
  -5   6   6   25.99    1.01
   5  -6  -5  465.36   10.95
   5  -6  -5  462.47    8.84
  -5   6   5  460.94    9.08
   5  -6  -4  477.96    9.57
   5  -6  -4  465.36    9.31
  -5   6   4  484.23    9.66
   5  -6  -3   14.20    1.21
   5  -6  -3   14.16    1.19
   5  -6  -2   11.11    1.07
   5  -6  -2    9.78    1.25
  -5   6   2    9.67    1.36
   5  -6  -1   69.49    1.92
   5  -6  -1   68.81    1.63
  -5   6   1   68.86    2.59
   5  -6   0    6.45    1.40
   5  -6   0    6.95    0.93
  -5   6   0    6.49    1.64
   5  -6   1   15.58    1.87
   5  -6   1   16.10    1.77
  -5   6  -1   18.23    1.20
   5  -6   2   27.43    1.21
   5  -6   2   28.90    1.30
  -5   6  -2   28.84    1.49
   5  -6   3  195.00    3.93
   5  -6   3  200.52    4.09
  -5   6  -3  205.22    4.43
   5  -6   4    4.19    0.74
   5  -6   4    5.41    1.80
  -5   6  -4    4.37    2.17
   5  -6   5   92.16    2.80
   5  -6   5   88.94    2.80
   5  -6   5   97.62    3.72
  -5   6  -5   92.54    2.78
   5  -6   6    4.11    1.17
   5  -6   6    3.40    1.21
   5  -6   6    5.42    1.13
  -5   6  -6    5.92    2.42
   5  -6   7  208.65    4.06
   5  -6   7  214.61    4.74
   5  -6   7  201.86    3.90
  -5   6  -7  224.39    5.21
   5  -6   8    1.22    0.86
   5  -6   8    1.90    1.04
   5  -6   8   -0.04    0.48
  -5   6  -8    0.82    1.24
   5  -6   9   24.71    1.72
   5  -6   9   20.27    1.34
  -5   6  -9   27.47    2.01
   5  -5 -10   10.93    2.36
   5  -5  -9   48.34    3.12
   5  -5  -8   71.99    1.66
   5  -5  -8   79.42    2.37
  -5   5   8   67.38    1.53
   5  -5  -7   44.82    1.76
   5  -5  -7   40.36    1.24
  -5   5   7   39.17    1.21
   5  -5  -6  125.51    4.21
   5  -5  -6  117.76    2.53
  -5   5   6  120.35    2.56
   5  -5  -5    5.38    1.90
   5  -5  -5    5.06    0.90
  -5   5   5    6.77    0.86
   5  -5  -4  130.27    2.97
   5  -5  -4  128.74    2.33
  -5   5   4  129.21    2.98
   5  -5  -3   82.91    3.24
   5  -5  -3   81.36    2.34
  -5   5   3   80.59    1.72
   5  -5  -2    7.07    1.24
   5  -5  -2    8.25    1.79
  -5   5   2    6.93    1.31
   5  -5  -1    0.05    0.75
   5  -5  -1    0.55    1.07
  -5   5   1   -0.01    1.17
   5  -5   0   80.88    1.99
   5  -5   0   82.73    2.15
  -5   5   0   82.58    3.23
   5  -5   1 1647.17   37.80
   5  -5   1 1675.36   38.18
  -5   5  -1 1705.60   39.20
   5  -5   2  111.89    4.00
   5  -5   2  105.41    2.73
  -5   5  -2  113.95    3.02
   5  -5   3 2362.18   59.99
   5  -5   3 2283.59   58.61
  -5   5  -3 2309.02   57.01
   5  -5   4  402.12    9.57
  -5   5  -4  411.48    8.44
   5  -5   5    0.15    1.09
   5  -5   5    0.13    1.52
  -5   5  -5    0.00    1.84
   5  -5   6    4.55    1.31
   5  -5   6    5.20    1.96
   5  -5   6    5.24    1.95
  -5   5  -6    4.62    1.30
   5  -5   7   12.08    0.83
   5  -5   7   14.26    2.29
  -5   5  -7   14.74    2.83
   5  -5   8   71.71    2.32
   5  -5   8   78.39    3.70
  -5   5  -8   79.23    4.34
   5  -5   9    0.26    1.75
   5  -5   9    0.30    0.87
  -5   5  -9    0.12    1.17
   5  -5  10   27.18    2.90
   5  -5  10   24.94    0.91
  -5   5 -10   24.62    2.00
   5  -4 -11   30.78    2.84
   5  -4 -10  246.38    6.92
   5  -4  -9  387.23    7.40
   5  -4  -9  393.62    8.27
   5  -4  -8  469.33    9.17
   5  -4  -8  488.61   11.99
   5  -4  -7 1411.95   31.93
   5  -4  -7 1425.26   32.37
  -5   4   7 1420.62   32.59
   5  -4  -6   13.42    1.27
   5  -4  -6   12.85    1.17
  -5   4   6   14.24    1.04
   5  -4  -5    4.45    1.78
   5  -4  -5    4.08    1.00
  -5   4   5    5.94    0.89
   5  -4  -4   88.36    2.23
   5  -4  -4   88.05    2.46
  -5   4   4   87.89    2.34
   5  -4  -3  455.17   10.11
   5  -4  -3  449.01    8.37
  -5   4   3  451.02    9.37
   5  -4  -2    1.66    0.87
   5  -4  -2    2.24    0.69
  -5   4   2    2.15    0.69
   5  -4  -1  518.55   11.49
   5  -4  -1  515.80    9.90
  -5   4   1  515.71    9.97
   5  -4   0  445.13   10.04
   5  -4   0  439.46    8.48
  -5   4   0  450.08    8.77
   5  -4   1  151.88    3.26
   5  -4   1  147.08    3.21
  -5   4  -1  153.82    4.79
   5  -4   2  335.03    8.19
  -5   4  -2  333.92    6.82
   5  -4   3 2506.87   64.75
  -5   4  -3 2452.14   61.36
   5  -4   4  208.70    4.23
   5  -4   4  219.69    5.89
  -5   4  -4  220.80    4.82
   5  -4   5   13.41    0.96
   5  -4   5   13.69    2.15
  -5   4  -5   14.40    1.44
   5  -4   6   40.32    2.09
   5  -4   6   40.91    2.73
  -5   4  -6   40.04    3.23
   5  -4   7   64.62    2.41
   5  -4   7   59.46    2.01
  -5   4  -7   63.16    2.34
   5  -4   8   49.24    2.10
   5  -4   8   49.08    1.87
  -5   4  -8   51.62    2.20
   5  -4   9    7.19    1.18
   5  -4   9    6.72    1.23
  -5   4  -9    7.24    1.40
   5  -4  10    7.59    1.20
   5  -4  10    6.47    0.68
  -5   4 -10    7.46    1.46
   5  -4  11   48.51    2.03
   5  -4  11   46.62    1.26
  -5   4 -11   50.46    2.39
   5  -3 -11  481.51   11.83
   5  -3 -10   22.10    1.42
   5  -3 -10   20.30    0.73
   5  -3  -9   26.66    2.49
   5  -3  -9   24.97    1.29
   5  -3  -8  414.00    8.32
   5  -3  -8  427.32    8.62
   5  -3  -7    7.29    0.60
   5  -3  -7    7.31    1.85
  -5   3   7    6.37    0.91
   5  -3  -6   79.98    2.28
   5  -3  -6   81.36    2.12
  -5   3   6   81.72    2.15
   5  -3  -5    6.83    1.18
   5  -3  -5    5.32    1.70
  -5   3   5    6.12    0.56
   5  -3  -4  156.12    3.26
   5  -3  -4  157.04    3.89
  -5   3   4  158.39    3.58
   5  -3  -3   24.36    1.84
   5  -3  -3   22.85    1.22
  -5   3   3   22.90    1.57
   5  -3  -2   -0.18    1.36
   5  -3  -2    0.63    1.25
  -5   3   2    0.25    0.60
   5  -3  -1    6.13    0.93
   5  -3  -1    6.11    0.89
  -5   3   1    5.19    1.53
   5  -3   0    3.19    1.59
   5  -3   0    3.25    0.87
  -5   3   0    3.42    1.58
   5  -3   1  151.24    4.36
  -5   3  -1  154.49    3.31
   5  -3   2   41.58    2.66
  -5   3  -2   41.80    2.88
   5  -3   3  412.41    8.06
  -5   3  -3  406.32    8.10
   5  -3   4  108.86    3.66
   5  -3   4  114.15    3.99
  -5   3  -4  111.61    2.98
   5  -3   5   37.81    2.29
   5  -3   5   40.01    2.70
  -5   3  -5   40.49    3.15
   5  -3   6    3.93    0.79
   5  -3   6    4.93    1.00
  -5   3  -6    3.69    2.18
   5  -3   7  242.17    4.67
   5  -3   7  242.04    4.96
  -5   3  -7  250.06    5.34
   5  -3   8  193.35    3.83
   5  -3   8  197.08    5.63
  -5   3  -8  199.76    4.55
   5  -3   9    6.81    2.11
   5  -3   9    6.37    0.79
  -5   3  -9    7.18    2.51
   5  -3  10   49.52    1.91
   5  -3  10   50.51    1.43
  -5   3 -10   52.39    3.71
   5  -3  11  293.49    6.19
   5  -3  11  286.97    5.60
  -5   3 -11  310.68    8.79
   5  -3  12    0.19    0.94
   5  -3  12   -0.42    0.53
  -5   3 -12    0.33    2.11
   5  -2 -11    0.65    0.75
   5  -2 -11   -0.13    1.35
   5  -2 -11    0.02    0.66
   5  -2 -10   16.14    1.12
   5  -2 -10   16.21    1.18
   5  -2  -9   50.44    1.81
   5  -2  -9   52.90    2.64
   5  -2  -8  123.47    2.39
   5  -2  -8  132.82    2.90
   5  -2  -7   -0.03    0.89
   5  -2  -7   -0.12    0.70
  -5   2   7    0.38    0.43
   5  -2  -6   39.66    1.15
   5  -2  -6   40.63    2.26
  -5   2   6   39.95    1.61
   5  -2  -5   28.61    1.10
   5  -2  -5   27.84    2.15
  -5   2   5   30.69    1.57
   5  -2  -4 1096.29   23.63
   5  -2  -4 1177.59   25.03
  -5   2   4 1165.81   24.62
   5  -2  -3   57.83    1.68
   5  -2  -3   61.03    1.75
  -5   2   3   60.71    2.24
   5  -2  -2   12.25    1.81
   5  -2  -2   10.96    1.80
  -5   2   2   13.03    0.86
   5  -2  -1   37.38    2.37
   5  -2  -1   36.27    2.28
  -5   2   1   34.41    1.26
   5  -2   0  844.00   17.04
  -5   2   0  846.68   18.49
   5  -2   1  131.23    4.08
  -5   2  -1  128.99    2.84
   5  -2   2  349.54    6.79
  -5   2  -2  356.37    8.30
   5  -2   3  122.61    4.08
  -5   2  -3  125.36    2.95
   5  -2   4   43.89    2.50
   5  -2   4   44.21    1.68
  -5   2  -4   45.27    3.05
   5  -2   5   25.19    2.22
   5  -2   5   29.70    2.47
  -5   2  -5   29.59    1.62
   5  -2   6   72.91    2.95
   5  -2   6   68.73    2.07
  -5   2  -6   73.57    2.37
   5  -2   7  558.83   12.28
   5  -2   7  570.82   12.92
  -5   2  -7  592.69   13.86
   5  -2   8   62.85    3.19
   5  -2   8   64.99    2.70
  -5   2  -8   67.22    2.28
   5  -2   9  167.03    3.71
   5  -2   9  168.34    4.42
  -5   2  -9  170.73    5.69
   5  -2  10   98.78    3.83
   5  -2  10   99.23    3.10
  -5   2 -10  105.14    4.40
   5  -2  11  231.44    4.95
   5  -2  11  235.60    5.58
  -5   2 -11  252.23    7.20
   5  -2  12    0.97    0.87
   5  -2  12    0.27    0.61
  -5   2 -12    0.24    1.95
   5  -2  13    1.29    1.72
   5  -2  13    1.09    0.64
  -5   2 -13    1.32    1.13
   5  -1 -11   85.43    2.48
   5  -1 -11   95.49    2.20
   5  -1 -11   81.38    2.32
   5  -1 -10  111.70    3.30
   5  -1 -10  107.76    2.83
   5  -1 -10   89.57    1.87
   5  -1  -9  113.27    3.00
   5  -1  -8   37.81    1.16
   5  -1  -8   41.69    2.10
   5  -1  -7    8.38    1.29
   5  -1  -7    8.71    0.83
  -5   1   7    7.76    0.67
   5  -1  -6    1.30    0.61
   5  -1  -6    1.32    0.67
  -5   1   6    1.26    0.96
   5  -1  -5   10.30    0.89
   5  -1  -5    9.30    0.87
  -5   1   5    9.04    1.30
   5  -1  -4  824.34   18.04
   5  -1  -4  853.51   17.17
  -5   1   4  827.24   16.71
   5  -1  -3  101.61    2.29
   5  -1  -3   99.77    2.33
  -5   1   3  104.35    2.98
   5  -1  -2    1.43    0.73
   5  -1  -2    0.80    0.77
  -5   1   2    0.94    1.18
   5  -1  -1    0.43    1.44
  -5   1   1    0.45    0.66
   5  -1   0  572.21   11.13
  -5   1   0  580.13   11.14
   5  -1   1    0.27    1.50
  -5   1  -1   -0.32    0.73
   5  -1   2  794.88   17.63
  -5   1  -2  800.50   17.55
   5  -1   3   68.23    1.90
   5  -1   3   65.67    1.99
  -5   1  -3   68.35    2.04
   5  -1   4  153.18    3.21
   5  -1   4  154.39    4.61
  -5   1  -4  159.96    4.83
   5  -1   5    0.49    0.87
   5  -1   5   10.05    1.05
  -5   1  -5    1.02    1.94
   5  -1   6   56.39    1.70
   5  -1   6   55.52    1.85
  -5   1  -6   57.82    3.37
   5  -1   7  143.83    4.19
   5  -1   7  146.16    4.48
  -5   1  -7  144.07    3.42
   5  -1   8  747.70   15.34
   5  -1   8  759.33   16.92
  -5   1  -8  783.72   18.05
   5  -1   9   15.98    2.04
   5  -1   9   16.51    1.79
  -5   1  -9   14.01    1.36
   5  -1  10    1.31    0.85
   5  -1  10    0.92    0.73
  -5   1 -10    1.20    1.00
   5  -1  11   68.94    3.02
   5  -1  11   65.49    1.80
  -5   1 -11   66.77    3.45
   5  -1  12    1.23    0.82
   5  -1  12    0.65    1.27
  -5   1 -12   -0.09    0.97
   5  -1  13   14.08    2.05
   5  -1  13   14.29    1.01
  -5   1 -13   14.46    1.41
   5   0 -11    5.55    1.23
   5   0 -11    4.14    1.19
   5   0 -11    4.50    0.66
   5   0 -10   19.44    1.59
   5   0 -10   20.47    1.53
   5   0 -10   18.78    0.92
   5   0  -9  254.89    5.70
   5   0  -9  248.43    5.73
   5   0  -8    0.66    1.12
   5   0  -8    0.65    1.04
   5   0  -7    5.33    0.75
   5   0  -7    4.03    1.22
   5   0  -6   74.64    2.66
   5   0  -6   79.44    2.54
  -5   0   6   80.13    1.80
   5   0  -5   58.67    1.68
   5   0  -5   63.36    2.34
  -5   0   5   62.44    1.55
   5   0  -4  327.95    6.32
   5   0  -4  343.83    7.33
  -5   0   4  338.31    6.37
   5   0  -3   79.63    2.04
   5   0  -3   83.47    1.91
  -5   0   3   83.21    2.70
   5   0  -2   22.80    2.10
   5   0  -2   24.29    1.08
  -5   0   2   25.54    1.78
   5   0  -1  110.01    3.67
  -5   0   1  112.63    3.28
   5   0   0  180.65    3.71
  -5   0   0  186.46    4.67
   5   0   1  360.53    6.94
  -5   0  -1  375.04    8.22
   5   0   2  144.89    4.41
   5   0   2  141.53    2.98
  -5   0  -2  147.67    3.08
   5   0   3   93.91    3.67
   5   0   3   92.74    3.34
  -5   0  -3   91.25    2.30
   5   0   4 1155.67   26.02
   5   0   4 1149.37   24.46
  -5   0  -4 1155.15   24.46
   5   0   5   34.08    2.34
   5   0   5   30.77    1.50
  -5   0  -5   33.76    2.59
   5   0   6   -0.06    0.73
   5   0   6    0.36    0.79
  -5   0  -6    0.39    1.60
   5   0   7    0.30    1.47
   5   0   7   -0.03    0.74
  -5   0  -7    0.46    0.88
   5   0   8  145.69    4.30
   5   0   8  146.77    4.25
  -5   0  -8  149.72    4.64
   5   0   9   16.14    1.11
   5   0   9   18.14    1.12
  -5   0  -9   17.08    1.25
   5   0  10   55.85    2.65
   5   0  10   55.91    1.72
  -5   0 -10   58.65    3.04
   5   0  11    0.16    1.34
   5   0  11    0.34    1.36
  -5   0 -11    0.87    1.55
   5   0  12   75.85    2.01
   5   0  12   77.93    2.07
  -5   0 -12   80.94    3.39
   5   0  13   44.55    2.40
   5   0  13   42.89    2.48
  -5   0 -13   45.59    2.78
   5   1 -11   13.92    1.64
   5   1 -11   12.61    1.66
   5   1 -11   15.28    1.20
   5   1 -10  387.11    8.04
   5   1 -10  359.18    8.37
   5   1 -10  379.43    8.66
   5   1  -9   34.48    1.56
   5   1  -9   30.32    2.05
   5   1  -8    1.86    1.33
   5   1  -8    1.47    0.95
   5   1  -7  258.18    5.10
   5   1  -7  271.45    4.95
   5   1  -6   19.42    1.88
   5   1  -6   18.05    1.36
   5   1  -5   18.14    1.13
   5   1  -5   20.38    0.88
  -5  -1   5   19.89    1.75
   5   1  -4   20.45    1.19
   5   1  -4   20.96    1.55
  -5  -1   4   20.89    1.80
   5   1  -3  149.58    2.86
   5   1  -3  151.51    4.33
  -5  -1   3  148.46    3.96
   5   1  -2   49.87    1.64
  -5  -1   2   51.43    1.46
   5   1  -1   76.91    2.08
  -5  -1   1   81.81    1.92
   5   1   0  395.82    8.95
  -5  -1   0  401.27    7.48
   5   1   1   65.07    1.94
  -5  -1  -1   70.58    1.79
   5   1   2    0.09    0.75
   5   1   2   -0.09    0.64
  -5  -1  -2    0.02    1.20
   5   1   3    3.86    0.99
   5   1   3    5.00    1.59
  -5  -1  -3    4.77    0.87
   5   1   4    1.60    0.91
   5   1   4    1.32    0.80
  -5  -1  -4    1.64    1.50
   5   1   5   13.94    1.06
   5   1   5   13.14    2.11
  -5  -1  -5   14.65    1.12
   5   1   6   79.68    3.38
   5   1   6   81.07    3.17
  -5  -1  -6   80.26    2.14
   5   1   7   20.27    2.19
   5   1   7   19.47    1.25
  -5  -1  -7   20.20    1.31
   5   1   8   12.30    1.90
   5   1   8   14.34    2.01
  -5  -1  -8   11.85    2.06
  -5  -1  -8   12.33    1.34
   5   1   9  130.38    4.00
   5   1   9  127.73    3.01
  -5  -1  -9  127.06    2.99
  -5  -1  -9  129.69    4.86
   5   1  10   45.80    2.85
   5   1  10   44.27    2.46
  -5  -1 -10   46.70    2.74
  -5  -1 -10   45.51    3.25
   5   1  11  197.76    4.23
   5   1  11  193.71    3.89
  -5  -1 -11  198.27    4.52
  -5  -1 -11  202.24    5.33
   5   1  12   22.85    1.10
  -5  -1 -12   23.79    1.22
  -5  -1 -12   23.59    1.52
   5   1  13   55.14    1.82
   5   1  13   55.26    2.40
  -5  -1 -13   51.40    2.09
  -5  -1 -13   55.68    1.73
   5   1  14   28.41    2.38
   5   1  14   28.48    1.90
  -5  -1 -14   29.96    2.18
  -5  -1 -14   27.23    2.88
   5   2 -10    1.14    0.73
   5   2 -10    2.26    1.46
   5   2 -10    1.46    1.44
   5   2  -9    0.18    1.31
   5   2  -9    0.28    0.67
   5   2  -9    0.28    0.72
   5   2  -8   11.09    1.80
   5   2  -8   12.46    0.60
   5   2  -7    0.73    1.30
   5   2  -7   -0.28    0.70
   5   2  -6   54.76    1.74
   5   2  -6   58.90    1.82
   5   2  -5  401.58    9.33
   5   2  -5  418.75    8.45
  -5  -2   5  416.82    8.17
   5   2  -4   47.91    1.27
   5   2  -4   44.77    1.73
  -5  -2   4   47.83    2.57
   5   2  -3  445.37    8.86
   5   2  -3  473.46    9.78
  -5  -2   3  464.67   10.36
   5   2  -2   30.92    1.49
  -5  -2   2   31.62    1.36
   5   2  -1    0.95    0.89
  -5  -2   1    1.18    0.75
   5   2   0    4.81    1.87
  -5  -2   0    5.49    1.59
   5   2   1   25.53    1.35
  -5  -2  -1   23.56    1.17
   5   2   2   51.81    2.82
  -5  -2  -2   51.60    1.53
   5   2   3    9.46    1.59
   5   2   3    4.90    1.92
  -5  -2  -3    8.83    1.62
   5   2   4    0.18    0.65
   5   2   4   -0.18    1.40
  -5  -2  -4   -0.21    0.66
   5   2   5   24.18    2.34
   5   2   5   25.25    2.14
  -5  -2  -5   26.07    1.21
   5   2   6    4.10    1.00
   5   2   6    4.46    1.87
  -5  -2  -6    5.06    1.20
  -5  -2  -6    4.43    1.77
   5   2   7 2148.89   54.91
   5   2   7 2140.45   54.96
  -5  -2  -7 2131.16   52.70
  -5  -2  -7 2111.26   53.91
   5   2   8 2687.86   69.39
   5   2   8 2641.82   68.06
  -5  -2  -8 2670.67   69.28
  -5  -2  -8 2773.08   75.39
   5   2   9    0.43    1.79
   5   2   9    1.02    0.79
  -5  -2  -9    0.79    1.50
  -5  -2  -9    0.37    1.14
   5   2  10  249.72    6.73
   5   2  10  242.22    4.77
  -5  -2 -10  251.16    6.13
  -5  -2 -10  251.25    5.59
   5   2  11  210.69    4.46
   5   2  11  211.40    4.10
  -5  -2 -11  219.44    5.37
  -5  -2 -11  209.31    4.80
   5   2  12    2.99    1.00
   5   2  12    3.66    0.69
  -5  -2 -12    3.02    1.36
  -5  -2 -12    3.22    1.16
   5   2  13   21.19    2.44
   5   2  13   22.50    0.98
  -5  -2 -13   23.91    1.82
  -5  -2 -13   20.56    1.62
   5   2  14   98.53    3.96
   5   2  14   93.96    2.82
  -5  -2 -14   96.78    3.16
  -5  -2 -14   96.81    2.98
   5   3 -10   17.69    2.20
   5   3 -10   17.70    1.30
   5   3  -9   29.41    2.39
   5   3  -9   29.20    2.44
   5   3  -8   24.76    0.99
   5   3  -8   26.54    2.32
   5   3  -7   12.88    2.07
   5   3  -7   13.97    0.86
   5   3  -6   33.67    1.24
   5   3  -6   34.48    2.52
   5   3  -5  266.28    5.52
   5   3  -5  279.45    4.91
   5   3  -4  131.63    2.53
   5   3  -4  124.81    4.98
  -5  -3   4  133.84    3.38
   5   3  -3 6059.73  194.78
   5   3  -3 5985.30  187.80
  -5  -3   3 6347.15  204.57
   5   3  -2 1038.22   22.60
  -5  -3   2 1083.05   23.33
   5   3  -1  445.90   10.59
  -5  -3   1  450.27   10.21
   5   3   0  264.15    6.69
  -5  -3   0  270.31    5.20
   5   3   1   93.52    2.37
  -5  -3  -1   94.66    3.16
   5   3   2    5.19    1.80
  -5  -3  -2    4.79    0.83
   5   3   3  120.38    3.98
  -5  -3  -3  125.18    3.58
   5   3   4   27.00    2.37
  -5  -3  -4   28.14    1.19
   5   3   5  293.09    7.16
   5   3   5  293.53    6.81
  -5  -3  -5  299.25    7.62
  -5  -3  -5  300.91    6.83
   5   3   6   19.79    2.18
   5   3   6   17.56    1.20
  -5  -3  -6   17.46    2.58
  -5  -3  -6   19.05    1.91
   5   3   7  437.42    8.59
   5   3   7  415.70    8.16
  -5  -3  -7  445.63    9.06
  -5  -3  -7  447.23    9.79
   5   3   8   11.54    1.97
   5   3   8    9.41    0.92
  -5  -3  -8    9.32    2.39
  -5  -3  -8    9.98    1.56
   5   3   9  248.56    6.45
   5   3   9  240.56    5.58
  -5  -3  -9  246.35    5.41
  -5  -3  -9  246.20    4.70
   5   3  10    7.26    1.99
   5   3  10    5.62    1.35
  -5  -3 -10    6.24    1.27
  -5  -3 -10    7.07    1.38
   5   3  11   59.35    1.98
   5   3  11   57.97    1.48
  -5  -3 -11   55.08    3.58
  -5  -3 -11   59.12    1.53
   5   3  12   44.12    1.80
   5   3  12   43.18    1.21
  -5  -3 -12   41.64    3.33
  -5  -3 -12   43.40    1.29
   5   3  13   38.00    1.77
   5   3  13   38.16    1.74
  -5  -3 -13   35.86    2.00
  -5  -3 -13   36.85    1.90
   5   4  -9    2.30    1.92
   5   4  -9    3.13    1.90
   5   4  -8    2.77    1.05
   5   4  -8    3.78    1.88
   5   4  -7    0.52    1.68
   5   4  -7    0.62    0.45
   5   4  -6    6.35    1.13
   5   4  -6    5.28    0.63
   5   4  -5    4.43    0.69
   5   4  -5    5.34    1.08
   5   4  -4   15.93    0.60
   5   4  -4   15.07    2.31
   5   4  -3   14.89    1.12
   5   4  -3    0.62    0.50
   5   4  -2  196.84    4.30
  -5  -4   2  205.30    4.22
   5   4  -1    5.78    1.09
  -5  -4   1    4.93    1.73
   5   4   0  156.46    3.49
  -5  -4   0  156.16    3.31
   5   4   1    4.04    1.84
  -5  -4  -1    4.24    0.83
   5   4   2   38.60    1.57
  -5  -4  -2   40.50    2.25
   5   4   3   71.23    3.17
  -5  -4  -3   70.18    1.83
   5   4   4  539.74   12.36
  -5  -4  -4  564.99   10.85
  -5  -4  -4  556.69   12.82
   5   4   5   96.16    3.63
  -5  -4  -5   98.26    3.94
  -5  -4  -5  101.62    3.19
   5   4   6  348.60    6.84
   5   4   6  361.80    8.29
  -5  -4  -6  373.19    9.13
  -5  -4  -6  375.78    8.12
   5   4   7  140.48    2.94
   5   4   7  146.82    4.38
  -5  -4  -7  142.98    3.39
  -5  -4  -7  146.47    3.70
   5   4   8   29.04    2.44
   5   4   8   31.76    1.90
  -5  -4  -8   32.55    1.09
  -5  -4  -8   31.21    2.81
  -5  -4  -8   30.73    2.78
   5   4   9   61.78    1.97
   5   4   9   60.27    1.53
  -5  -4  -9   63.90    2.24
  -5  -4  -9   61.03    1.51
   5   4  10   17.46    1.31
   5   4  10   16.50    1.43
  -5  -4 -10   15.34    1.53
  -5  -4 -10   16.16    1.41
   5   4  11   13.44    1.32
   5   4  11   14.15    1.27
  -5  -4 -11   12.52    1.51
  -5  -4 -11   13.19    1.29
   5   4  12   13.15    1.34
   5   4  12   13.73    1.21
  -5  -4 -12   13.44    1.57
  -5  -4 -12   12.95    0.73
   5   4  13   22.36    1.63
   5   4  13   24.01    1.35
  -5  -4 -13   22.42    1.44
  -5  -4 -13   20.44    1.87
   5   5  -8   18.92    1.53
   5   5  -8   18.24    1.52
   5   5  -7    0.34    0.93
   5   5  -7   -0.26    0.92
   5   5  -6   96.80    2.78
   5   5  -5  221.45    3.81
   5   5  -5  219.36    6.39
   5   5  -4  105.05    2.12
   5   5  -4   98.89    2.73
   5   5  -3   24.95    1.93
   5   5  -3    1.19    0.39
   5   5  -2    7.54    1.09
   5   5  -1    3.39    0.98
  -5  -5   1    3.37    1.66
   5   5   0   29.56    1.50
  -5  -5   0   30.47    2.21
   5   5   1  491.45    9.76
  -5  -5  -1  486.48    9.40
   5   5   2    0.55    1.60
  -5  -5  -2    0.71    0.72
   5   5   3  174.78    5.09
  -5  -5  -3  181.41    3.60
   5   5   4  688.81   14.17
  -5  -5  -4  720.25   14.76
  -5  -5  -4  736.28   14.51
   5   5   5  270.38    5.35
  -5  -5  -5  275.21    6.14
  -5  -5  -5  278.09    5.67
   5   5   6  381.68    8.54
  -5  -5  -6  388.17    7.83
  -5  -5  -6  393.80    8.40
   5   5   7  360.29    7.91
  -5  -5  -7  359.24    7.44
  -5  -5  -7  370.63    6.90
   5   5   8  100.29    2.18
   5   5   8  105.31    2.62
  -5  -5  -8  102.86    2.85
  -5  -5  -8  104.21    2.11
   5   5   9   35.36    1.61
   5   5   9   35.27    1.80
  -5  -5  -9   33.27    3.05
  -5  -5  -9   34.62    1.64
   5   5  10   99.92    2.68
   5   5  10   97.41    1.98
  -5  -5 -10   98.82    2.91
  -5  -5 -10  100.81    2.01
   5   5  11    1.86    1.05
   5   5  11    1.68    0.90
  -5  -5 -11    1.86    1.19
  -5  -5 -11    1.40    0.88
   5   5  12    8.87    1.34
   5   5  12   10.78    1.03
  -5  -5 -12   10.86    1.55
  -5  -5 -12   10.21    1.01
   5   5  13   62.60    2.36
  -5  -5 -13   59.15    2.60
  -5  -5 -13   58.78    1.78
   5   6  -7   36.86    3.24
   5   6  -7   37.31    1.93
   5   6  -6   10.86    1.37
   5   6  -6    7.75    1.37
   5   6  -5   15.24    1.48
   5   6  -4  100.46    4.17
   5   6  -4   92.29    1.68
   5   6  -3   36.40    1.69
   5   6  -3   36.21    0.79
   5   6  -2   54.23    3.10
   5   6  -1  226.56    4.75
   5   6   0    2.24    0.94
   5   6   1    0.98    1.55
  -5  -6  -1    0.63    1.37
   5   6   2   13.50    1.97
  -5  -6  -2   13.66    1.73
   5   6   3    4.31    0.91
  -5  -6  -3    4.19    1.44
  -5  -6  -3    5.85    1.49
   5   6   4  320.95    6.31
  -5  -6  -4  345.61    7.98
  -5  -6  -4  349.59    7.58
   5   6   5    1.74    1.38
  -5  -6  -5    1.73    1.61
  -5  -6  -5    2.31    1.17
   5   6   6   23.80    1.10
  -5  -6  -6   23.07    2.38
  -5  -6  -6   24.62    0.98
   5   6   7   -0.28    0.56
  -5  -6  -7    0.06    1.59
  -5  -6  -7    0.25    0.48
   5   6   8  290.60    6.42
  -5  -6  -8  291.95    7.91
  -5  -6  -8  301.78    6.20
   5   6   9  180.47    5.43
   5   6   9  177.35    4.09
  -5  -6  -9  183.29    4.32
  -5  -6  -9  180.64    3.30
   5   6  10    0.17    1.85
   5   6  10    1.43    0.49
  -5  -6 -10    1.55    2.13
  -5  -6 -10    1.69    0.83
   5   6  11    0.29    1.02
   5   6  11    0.59    0.76
  -5  -6 -11    2.32    2.15
  -5  -6 -11    0.59    0.73
   5   6  12   58.84    2.28
  -5  -6 -12   58.56    4.13
  -5  -6 -12   56.50    1.68
   5   7  -6    1.55    2.19
   5   7  -6    1.62    2.21
   5   7  -5    3.74    1.28
   5   7  -5    3.36    2.32
   5   7  -4   63.64    1.98
   5   7  -4    1.08    1.51
   5   7  -3   20.84    2.68
   5   7  -2  533.88   11.14
   5   7  -1  105.61    4.12
   5   7   0    2.64    1.77
   5   7   1   57.45    2.97
   5   7   2  190.20    4.02
   5   7   3   17.44    1.94
  -5  -7  -3   14.54    1.68
  -5  -7  -3   14.72    1.00
   5   7   4   89.08    2.21
  -5  -7  -4   94.11    2.31
  -5  -7  -4   91.43    2.09
   5   7   5   16.15    1.72
  -5  -7  -5   13.49    1.12
  -5  -7  -5   12.70    1.48
   5   7   6   62.93    2.49
  -5  -7  -6   59.89    1.96
  -5  -7  -6   61.62    2.17
   5   7   7    0.14    0.55
  -5  -7  -7   -0.89    1.56
  -5  -7  -7   -0.29    0.86
   5   7   8  276.89    6.15
  -5  -7  -8  287.50    6.12
  -5  -7  -8  287.79    5.96
   5   7   9    1.98    1.00
  -5  -7  -9    3.57    2.16
  -5  -7  -9    3.91    0.89
   5   7  10   19.16    0.76
  -5  -7 -10   25.05    2.97
  -5  -7 -10   20.11    1.13
   5   7  11   98.22    4.26
  -5  -7 -11   93.23    4.81
  -5  -7 -11   92.55    1.75
   5   7  12    5.21    1.36
  -5  -7 -12    5.61    2.83
   5   8  -5    9.54    2.68
   5   8  -5    6.49    2.72
   5   8  -4   39.54    2.04
   5   8  -4   41.19    3.45
   5   8  -3   52.12    2.15
   5   8  -3   50.13    3.47
   5   8  -2   56.41    2.09
   5   8  -1   19.62    2.53
   5   8   0  127.28    4.38
   5   8   1    0.78    0.87
   5   8   2    2.21    1.64
   5   8   3   69.32    2.98
  -5  -8  -3   69.71    2.61
   5   8   4   29.17    1.31
  -5  -8  -4   29.80    1.25
   5   8   5  132.92    2.88
  -5  -8  -5  133.05    3.04
   5   8   6   14.22    0.93
  -5  -8  -6   13.18    1.19
   5   8   7   32.22    1.14
  -5  -8  -7   31.32    2.65
   5   8   8   22.77    1.51
  -5  -8  -8   23.05    1.54
  -5  -8  -8   24.23    0.85
   5   8   9   64.48    2.08
  -5  -8  -9   67.71    3.82
  -5  -8  -9   67.73    1.93
  -5  -8 -10   56.38    3.90
  -5  -8 -10   54.19    1.62
   5   9  -3    2.03    2.25
   5   9  -3    2.39    2.28
   5   9  -2   20.77    1.62
   5   9  -2   21.03    2.78
   5   9  -1   24.19    1.60
   5   9  -1   24.99    2.71
   5   9   0    1.07    1.30
   5   9   0   58.98    1.80
   5   9   1  148.76    2.70
   5   9   1  159.27    3.73
   5   9   2  362.32    7.52
   5   9   2  368.18    7.43
   5   9   3   12.62    1.98
  -5  -9  -3    9.93    1.51
   5   9   4   11.66    1.89
  -5  -9  -4   10.42    0.99
   5   9   5  778.68   18.03
  -5  -9  -5  790.55   17.01
   5   9   6  290.68    6.88
  -5  -9  -6  302.77    6.38
   5   9   7    1.13    1.11
  -5  -9  -7    1.50    1.73
   5   9   8   16.28    1.36
  -5  -9  -8   17.41    1.42
  -5  -9  -9    0.23    1.87
   5  10   1  283.70    6.12
   5  10   1  289.22    7.83
   5  10   2  236.13    5.24
   5  10   2  246.86    5.36
   5  10   3  142.83    3.37
  -5 -10  -3  137.88    3.63
   5  10   4  131.72    4.06
  -5 -10  -4  127.10    3.75
   5  10   5   17.49    1.04
  -5 -10  -5   16.37    1.87
   5  10   6   22.67    1.06
  -5 -10  -6   24.47    2.22
   6  -8  -5    0.16    1.06
   6  -8  -4  128.74    2.50
   6  -8  -4  136.98    3.51
  -6   8   4  131.71    3.17
   6  -8  -3   10.66    1.32
   6  -8  -3    9.92    0.69
  -6   8   3    9.95    0.75
   6  -8  -2   63.88    3.35
   6  -8  -2   61.90    1.53
  -6   8   2   64.15    1.67
   6  -8  -1   81.46    3.70
   6  -8  -1   78.53    1.89
  -6   8   1   82.44    3.05
   6  -8   0  294.90    7.77
   6  -8   0  301.00    7.06
  -6   8   0  306.87    6.22
   6  -8   1  203.20    4.55
   6  -8   1  201.53    5.37
  -6   8  -1  211.11    5.98
   6  -8   2  142.39    4.53
   6  -8   2  145.02    3.29
  -6   8  -2  152.14    5.12
   6  -8   3   84.60    3.29
   6  -8   3   92.14    3.69
  -6   8  -3   96.62    2.85
   6  -8   4   16.13    1.39
   6  -8   4   12.98    1.85
  -6   8  -4   19.56    2.93
   6  -7  -7   35.09    1.99
   6  -7  -6   -0.45    1.96
   6  -7  -5   27.55    1.30
   6  -7  -5   30.90    2.92
  -6   7   5   28.30    1.30
   6  -7  -4   88.54    3.97
   6  -7  -4   83.62    2.28
  -6   7   4   86.77    1.83
   6  -7  -3    0.22    0.91
   6  -7  -3    0.08    0.47
  -6   7   3    0.40    0.93
   6  -7  -2    4.46    1.07
   6  -7  -2    3.17    1.14
  -6   7   2    2.94    1.29
   6  -7  -1    4.94    1.07
   6  -7  -1    3.47    1.32
  -6   7   1    4.64    0.83
   6  -7   0  106.52    2.69
   6  -7   0  106.00    2.39
  -6   7   0  108.43    3.63
   6  -7   1   86.25    3.22
   6  -7   1   87.05    2.45
  -6   7  -1   88.71    2.40
   6  -7   2  152.44    4.62
   6  -7   2  155.04    3.41
  -6   7  -2  155.12    3.63
   6  -7   3  160.50    4.64
   6  -7   3  173.95    5.10
  -6   7  -3  178.76    5.70
   6  -7   4  129.77    2.97
   6  -7   4  136.78    4.69
  -6   7  -4  146.25    5.33
   6  -7   5    6.76    1.50
   6  -7   5    5.92    1.55
   6  -7   5    8.76    1.30
  -6   7  -5    6.91    1.51
   6  -7   6   63.58    1.75
   6  -7   6   64.47    2.62
   6  -7   6   72.76    3.90
  -6   7  -6   79.25    4.64
   6  -6  -8   20.19    1.67
   6  -6  -7   92.51    2.80
   6  -6  -6    1.59    1.08
   6  -6  -6    1.68    0.74
  -6   6   6    0.78    0.71
   6  -6  -5    2.56    1.97
   6  -6  -5    1.15    0.82
  -6   6   5    2.47    0.83
   6  -6  -4   48.16    3.14
   6  -6  -4   46.51    1.76
  -6   6   4   45.96    1.21
   6  -6  -3  346.52    8.63
   6  -6  -3  332.63    6.24
  -6   6   3  338.93    7.37
   6  -6  -2   53.36    3.03
   6  -6  -2   51.01    2.13
  -6   6   2   51.55    2.28
   6  -6  -1   38.39    1.30
   6  -6  -1   39.36    2.74
  -6   6   1   38.82    2.22
   6  -6   0    2.58    1.74
   6  -6   0    2.98    1.42
  -6   6   0    2.65    1.60
   6  -6   1   23.55    2.25
   6  -6   1   23.46    2.07
  -6   6  -1   23.97    1.37
   6  -6   2   48.83    2.66
   6  -6   2   50.21    1.68
  -6   6  -2   53.13    3.11
   6  -6   3   23.20    2.08
   6  -6   3   26.18    2.42
  -6   6  -3   25.75    2.77
   6  -6   4   51.85    1.71
   6  -6   4   58.71    3.12
  -6   6  -4   58.08    2.22
   6  -6   5    3.53    1.47
   6  -6   5    3.88    1.51
   6  -6   5    6.58    1.16
  -6   6  -5    4.67    2.46
   6  -6   6   10.64    1.65
   6  -6   6   12.72    1.66
   6  -6   6   13.58    1.43
  -6   6  -6   15.07    1.69
   6  -6   7  195.77    4.06
   6  -6   7  202.60    5.04
   6  -6   7  213.79    4.88
  -6   6  -7  232.21    7.55
   6  -6   8    4.38    0.77
   6  -6   8    7.84    1.32
   6  -6   8    7.46    2.46
  -6   6  -8    7.57    3.02
   6  -5  -9   12.63    2.47
   6  -5  -8    0.76    1.90
   6  -5  -7  134.75    3.33
   6  -5  -7  126.58    2.81
  -6   5   7  123.10    2.79
   6  -5  -6    9.70    1.30
   6  -5  -6   11.17    1.04
  -6   5   6    8.44    1.00
   6  -5  -5    3.56    2.00
   6  -5  -5    3.46    0.57
  -6   5   5    3.92    0.95
   6  -5  -4  167.45    5.10
   6  -5  -4  159.63    3.79
  -6   5   4  161.10    3.74
   6  -5  -3    9.01    1.17
   6  -5  -3    9.86    0.78
  -6   5   3    9.95    1.37
   6  -5  -2    1.74    1.24
   6  -5  -2    1.90    0.98
  -6   5   2    1.90    1.26
   6  -5  -1    2.83    1.00
   6  -5  -1    3.39    1.39
  -6   5   1    2.79    0.80
   6  -5   0   53.74    1.86
   6  -5   0   55.16    1.70
  -6   5   0   56.81    1.78
   6  -5   1   47.94    2.80
   6  -5   1   43.45    1.62
  -6   5  -1   47.01    2.87
   6  -5   2  129.23    4.32
   6  -5   2  130.64    4.35
  -6   5  -2  137.96    4.70
   6  -5   3  172.99    4.97
   6  -5   3  183.16    5.35
  -6   5  -3  191.23    5.84
   6  -5   4   12.97    1.07
   6  -5   4   12.15    1.12
   6  -5   4   14.92    2.25
  -6   5  -4   13.89    2.60
   6  -5   5    2.80    1.52
   6  -5   5    3.39    1.94
  -6   5  -5    3.37    1.28
   6  -5   6    5.22    1.55
   6  -5   6    6.34    2.17
  -6   5  -6    5.98    2.56
   6  -5   7   68.69    2.81
   6  -5   7   78.75    3.84
  -6   5  -7   77.58    2.78
   6  -5   8   10.96    1.51
   6  -5   8   12.20    1.44
  -6   5  -8   14.44    3.04
   6  -5   9    1.00    1.12
   6  -5   9    0.40    1.12
  -6   5  -9    0.88    2.51
   6  -4  -9   49.97    2.06
   6  -4  -8   31.18    1.43
   6  -4  -8   33.26    1.72
  -6   4   8   29.11    1.32
   6  -4  -7   29.28    2.69
   6  -4  -7   26.37    1.42
  -6   4   7   25.35    1.29
   6  -4  -6    0.04    0.94
   6  -4  -6    1.13    0.51
  -6   4   6    0.94    0.84
   6  -4  -5    5.56    1.96
   6  -4  -5    6.22    1.18
  -6   4   5    5.32    0.60
   6  -4  -4    1.13    1.57
   6  -4  -4    0.22    0.57
  -6   4   4    0.20    0.91
   6  -4  -3    2.38    1.01
   6  -4  -3    3.29    0.72
  -6   4   3    2.55    0.65
   6  -4  -2   56.66    3.03
   6  -4  -2   54.33    2.42
  -6   4   2   53.67    1.54
   6  -4  -1  298.52    7.56
  -6   4   1  297.02    5.88
   6  -4   0  403.02    8.45
   6  -4   0  400.00    9.72
  -6   4   0  409.81    9.82
   6  -4   1 3027.62   80.74
   6  -4   1 3084.02   84.49
  -6   4  -1 3071.21   81.62
   6  -4   2  376.57    7.90
   6  -4   2  371.48    9.39
  -6   4  -2  379.30    9.70
   6  -4   3  126.53    4.50
  -6   4  -3  128.57    4.81
  -6   4  -3  128.47    4.78
   6  -4   4  126.51    4.19
   6  -4   4  126.95    4.49
  -6   4  -4  134.17    4.97
   6  -4   5  224.44    4.62
   6  -4   5  236.89    6.47
  -6   4  -5  236.78    5.22
   6  -4   6  203.55    4.22
   6  -4   6  210.82    6.04
  -6   4  -6  211.52    4.87
   6  -4   7  138.01    3.04
   6  -4   7  142.74    4.99
  -6   4  -7  144.16    5.64
   6  -4   8   69.73    2.72
   6  -4   8   74.64    3.79
  -6   4  -8   77.78    4.33
   6  -4   9   29.36    2.93
   6  -4   9   25.84    1.90
  -6   4  -9   27.77    1.98
   6  -4  10   65.34    2.40
   6  -4  10   62.65    2.55
  -6   4 -10   70.76    2.79
   6  -3 -10  985.27   24.59
   6  -3 -10  906.83   20.36
   6  -3  -9 1190.95   27.46
   6  -3  -9 1258.20   29.12
   6  -3  -8   24.89    1.62
   6  -3  -8   28.52    2.80
  -6   3   8   23.14    1.48
   6  -3  -7   41.26    1.21
   6  -3  -7   42.79    1.75
  -6   3   7   43.30    1.72
   6  -3  -6  100.67    2.93
   6  -3  -6  107.20    3.92
  -6   3   6  103.34    2.78
   6  -3  -5  312.62    6.94
   6  -3  -5  326.14    6.56
  -6   3   5  321.50    6.91
   6  -3  -4  104.41    2.32
   6  -3  -4  112.28    3.94
  -6   3   4  105.53    2.22
   6  -3  -3    0.05    1.24
   6  -3  -3    0.55    0.84
  -6   3   3    0.81    1.08
   6  -3  -2   10.16    1.94
   6  -3  -2    7.79    1.68
  -6   3   2    6.74    1.51
   6  -3  -1    6.79    1.11
   6  -3  -1    7.33    1.81
  -6   3   1    7.29    1.70
   6  -3   0  622.34   14.16
   6  -3   0  583.22   11.79
  -6   3   0  609.25   12.27
   6  -3   1  450.98    9.03
  -6   3  -1  462.30   10.80
   6  -3   2  164.41    3.68
  -6   3  -2  164.53    3.75
   6  -3   3   25.20    1.47
  -6   3  -3   25.79    2.74
   6  -3   4   53.86    1.78
   6  -3   4   55.31    3.11
  -6   3  -4   53.04    3.36
   6  -3   5    9.59    1.89
   6  -3   5   10.28    2.21
  -6   3  -5    9.46    1.35
   6  -3   6  252.74    6.42
   6  -3   6  269.43    7.19
  -6   3  -6  267.52    5.79
   6  -3   7    0.99    1.45
   6  -3   7    0.43    1.00
  -6   3  -7    1.54    2.11
   6  -3   8    4.16    1.57
   6  -3   8    6.52    1.19
  -6   3  -8    6.26    2.53
   6  -3   9   42.82    3.08
   6  -3   9   41.61    1.46
  -6   3  -9   42.59    2.12
   6  -3  10   16.35    2.52
   6  -3  10   14.58    1.02
  -6   3 -10   16.07    1.71
   6  -3  11    3.29    2.15
   6  -3  11    2.54    1.37
  -6   3 -11    3.58    2.59
   6  -2 -10   43.52    2.65
   6  -2 -10   38.10    1.83
   6  -2  -9    1.03    1.06
   6  -2  -9    1.35    1.63
   6  -2  -8    5.91    1.25
   6  -2  -8    6.25    0.99
   6  -2  -7  114.25    2.43
   6  -2  -7  121.77    3.99
  -6   2   7  116.38    3.08
   6  -2  -6    0.14    1.09
   6  -2  -6   -0.19    0.77
  -6   2   6   -0.25    0.52
   6  -2  -5   61.48    1.83
   6  -2  -5   57.46    2.46
  -6   2   5   58.75    2.23
   6  -2  -4  171.53    3.51
   6  -2  -4  184.70    5.03
  -6   2   4  178.56    4.33
   6  -2  -3   12.20    1.06
   6  -2  -3   13.67    1.17
  -6   2   3   13.34    1.62
   6  -2  -2  336.80    6.71
   6  -2  -2  363.81    8.44
  -6   2   2  356.13    7.92
   6  -2  -1   45.28    1.72
   6  -2  -1   48.36    2.80
  -6   2   1   47.94    2.57
   6  -2   0    5.90    1.11
  -6   2   0    5.09    1.82
   6  -2   1  337.45    8.41
  -6   2  -1  342.98    6.84
   6  -2   2   82.75    3.80
  -6   2  -2   84.79    3.72
   6  -2   3    2.10    0.96
   6  -2   3    1.46    1.01
  -6   2  -3    1.39    1.05
   6  -2   4   17.16    1.24
   6  -2   4   20.64    1.39
  -6   2  -4   17.25    1.45
   6  -2   5   54.59    2.87
   6  -2   5   56.53    3.15
  -6   2  -5   55.02    2.06
   6  -2   6  233.41    6.02
   6  -2   6  236.41    5.02
  -6   2  -6  248.97    6.95
   6  -2   7   13.05    1.15
   6  -2   7   13.09    1.35
  -6   2  -7   14.22    1.53
   6  -2   8  409.86    8.34
   6  -2   8  430.10   10.64
  -6   2  -8  432.16   11.16
   6  -2   9  466.97    9.71
   6  -2   9  466.57   10.95
  -6   2  -9  493.66   10.41
   6  -2  10  114.85    3.03
   6  -2  10  116.23    3.76
  -6   2 -10  118.27    3.30
   6  -2  11   -0.06    1.82
   6  -2  11    1.00    0.76
  -6   2 -11    0.62    2.16
   6  -2  12   24.88    2.70
   6  -2  12   20.62    2.02
  -6   2 -12   25.87    3.19
   6  -1 -10   60.98    2.65
   6  -1 -10   54.74    2.23
   6  -1  -9    2.23    0.66
   6  -1  -9    1.35    1.43
   6  -1  -8   37.99    1.26
   6  -1  -8   39.11    1.40
   6  -1  -7   42.96    2.22
   6  -1  -7   45.09    1.55
  -6   1   7   48.33    2.08
   6  -1  -6  189.81    3.85
   6  -1  -6  201.47    5.16
  -6   1   6  197.04    4.75
   6  -1  -5   12.45    1.72
   6  -1  -5   12.68    1.81
  -6   1   5   11.21    0.87
   6  -1  -4   34.80    2.26
   6  -1  -4   35.00    2.31
  -6   1   4   34.09    1.23
   6  -1  -3   76.78    2.08
   6  -1  -3   72.59    3.18
  -6   1   3   76.90    1.93
   6  -1  -2 1237.37   26.90
   6  -1  -2 1186.93   28.02
  -6   1   2 1207.78   26.37
   6  -1  -1  122.10    4.41
  -6   1   1  124.87    2.82
   6  -1   0  205.27    5.99
  -6   1   0  211.94    5.64
   6  -1   1  138.44    3.36
  -6   1  -1  140.67    3.20
   6  -1   2  399.46    8.14
   6  -1   2  400.55    8.05
  -6   1  -2  415.45    9.82
   6  -1   3   24.02    2.51
   6  -1   3   25.20    2.74
  -6   1  -3   25.05    1.53
   6  -1   4   92.06    2.45
   6  -1   4   95.46    2.65
  -6   1  -4   97.25    2.63
   6  -1   5   34.82    2.58
   6  -1   5   34.45    2.86
  -6   1  -5   37.72    1.71
   6  -1   6    4.58    1.79
   6  -1   6    5.41    1.10
  -6   1  -6    4.77    1.17
   6  -1   7   22.26    1.30
   6  -1   7   23.46    2.50
  -6   1  -7   23.63    2.71
   6  -1   8    0.79    0.93
   6  -1   8   -0.03    1.53
  -6   1  -8    0.46    1.04
   6  -1   9  149.42    4.93
   6  -1   9  155.80    4.60
  -6   1  -9  158.86    5.44
   6  -1  10  148.96    4.82
   6  -1  10  146.26    3.32
  -6   1 -10  156.02    3.81
   6  -1  11   36.28    1.69
   6  -1  11   38.30    2.48
  -6   1 -11   39.16    1.89
   6  -1  12   50.95    3.04
   6  -1  12   48.94    1.69
  -6   1 -12   49.68    2.11
   6   0 -10   -0.37    1.11
   6   0 -10    1.49    1.18
   6   0  -9    1.53    1.28
   6   0  -9    1.00    1.19
   6   0  -8    8.30    0.90
   6   0  -8    8.68    0.84
   6   0  -7   71.79    2.83
   6   0  -7   73.11    1.83
   6   0  -6    8.23    0.84
   6   0  -6    7.71    1.65
  -6   0   6    6.62    1.50
   6   0  -5   63.56    2.80
   6   0  -5   65.51    1.75
  -6   0   5   64.24    2.54
   6   0  -4    1.09    0.80
   6   0  -4    0.49    0.71
  -6   0   4    1.23    1.27
   6   0  -3  129.19    3.01
   6   0  -3  137.51    2.94
  -6   0   3  130.10    2.85
   6   0  -2  277.48    5.40
   6   0  -2  253.77    5.30
  -6   0   2  265.28    5.23
   6   0  -1  111.30    2.87
  -6   0   1  112.51    2.64
   6   0   0  564.33   11.48
  -6   0   0  593.74   13.21
   6   0   1  255.75    7.10
   6   0   1  248.05    5.19
  -6   0  -1  253.19    5.15
   6   0   2  313.95    6.50
   6   0   2  317.57    7.80
  -6   0  -2  325.07    7.95
   6   0   3   33.12    3.02
   6   0   3   32.17    1.53
  -6   0  -3   32.68    1.58
   6   0   4   -0.07    1.58
   6   0   4    0.39    0.96
  -6   0  -4    0.10    0.90
   6   0   5   78.41    2.24
   6   0   5   78.91    3.75
  -6   0  -5   83.52    3.67
   6   0   6  226.59    6.00
   6   0   6  225.85    4.77
  -6   0  -6  232.71    4.83
   6   0   7   18.43    1.28
   6   0   7   18.91    2.35
  -6   0  -7   18.69    1.39
   6   0   8   23.23    2.39
   6   0   8   23.52    2.34
  -6   0  -8   22.62    2.60
   6   0   9    4.39    1.03
   6   0   9    4.84    1.01
  -6   0  -9    4.44    1.15
   6   0  10   15.91    2.17
   6   0  10   14.65    2.18
  -6   0 -10   16.62    2.43
   6   0  11   67.19    2.06
   6   0  11   71.77    2.11
  -6   0 -11   71.15    3.53
   6   0  12  298.70    7.70
   6   0  12  292.82    7.60
  -6   0 -12  303.53    8.24
   6   0  13  115.88    2.92
   6   0  13  118.50    2.99
  -6   0 -13  120.39    4.59
   6   1  -9   16.22    1.14
   6   1  -9   18.42    1.46
   6   1  -8  285.79    7.11
   6   1  -8  302.77    5.78
   6   1  -7    8.99    1.85
   6   1  -7    9.48    0.77
   6   1  -6   60.70    2.29
   6   1  -6   58.63    1.84
  -6  -1   6   62.01    1.78
   6   1  -5    2.15    1.64
   6   1  -5    2.50    1.22
  -6  -1   5    2.23    0.80
   6   1  -4   73.21    2.58
   6   1  -4   69.89    2.02
  -6  -1   4   74.34    2.92
   6   1  -3   41.89    2.17
   6   1  -3   37.39    1.60
  -6  -1   3   40.14    2.35
   6   1  -2   18.33    2.31
  -6  -1   2   17.79    1.13
   6   1  -1    2.32    1.08
  -6  -1   1    2.45    0.87
   6   1   0   25.12    1.58
  -6  -1   0   26.99    2.33
   6   1   1  363.86    9.36
  -6  -1  -1  373.25    7.34
   6   1   2 1094.58   23.94
   6   1   2 1136.76   24.46
  -6  -1  -2 1186.85   27.35
   6   1   3    0.46    1.83
   6   1   3   -0.16    1.56
  -6  -1  -3   -0.18    0.84
   6   1   4    0.29    0.97
   6   1   4    0.16    0.84
  -6  -1  -4    0.08    0.84
   6   1   5   57.62    1.90
   6   1   5   59.33    3.34
  -6  -1  -5   59.68    1.94
   6   1   6  321.89    7.87
   6   1   6  317.66    7.93
  -6  -1  -6  323.46    6.52
   6   1   7   62.39    1.98
   6   1   7   66.38    2.04
  -6  -1  -7   65.98    2.02
   6   1   8    8.76    2.01
   6   1   8    9.63    2.07
  -6  -1  -8    9.38    2.06
   6   1   9   81.41    3.40
   6   1   9   81.76    2.38
  -6  -1  -9   81.98    2.30
   6   1  10   49.05    1.73
   6   1  10   51.97    3.03
  -6  -1 -10   50.40    2.97
   6   1  11   74.70    3.11
   6   1  11   73.20    2.24
  -6  -1 -11   74.72    2.20
   6   1  12   12.89    1.30
   6   1  12   12.52    1.86
  -6  -1 -12   12.74    1.21
   6   1  13   62.15    3.30
   6   1  13   59.53    1.85
  -6  -1 -13   62.30    2.04
   6   2  -9  224.52    4.27
   6   2  -9  228.01    6.20
   6   2  -8   18.26    1.27
   6   2  -8   17.87    1.28
   6   2  -7    0.75    0.87
   6   2  -7    0.46    0.88
   6   2  -6   73.46    2.28
   6   2  -6   71.41    3.32
   6   2  -5   47.71    1.81
   6   2  -5   54.60    2.07
  -6  -2   5   55.50    2.81
   6   2  -4   -0.09    0.52
   6   2  -4    0.57    1.51
  -6  -2   4    0.24    0.72
   6   2  -3  222.65    5.19
   6   2  -3  216.59    4.63
  -6  -2   3  219.47    5.84
   6   2  -2    0.06    0.90
  -6  -2   2    0.51    1.44
   6   2  -1   10.14    1.26
  -6  -2   1    9.49    1.07
   6   2   0   16.27    1.42
  -6  -2   0   18.12    2.13
   6   2   1   82.86    3.98
  -6  -2  -1   88.34    2.30
   6   2   2   95.40    2.74
  -6  -2  -2   99.56    3.70
   6   2   3  335.71    8.74
  -6  -2  -3  349.23    8.25
   6   2   4   91.45    2.64
   6   2   4   93.50    3.59
  -6  -2  -4   91.61    2.39
   6   2   5   13.17    1.22
   6   2   5   16.99    2.40
  -6  -2  -5   15.29    1.21
   6   2   6  110.96    4.13
   6   2   6  109.09    2.73
  -6  -2  -6  109.39    2.67
   6   2   7  516.35   12.26
   6   2   7  503.54   11.84
  -6  -2  -7  506.01   10.21
   6   2   8  100.44    2.95
   6   2   8   98.43    2.70
  -6  -2  -8   99.43    4.12
   6   2   9 1601.05   37.89
   6   2   9 1543.31   36.43
  -6  -2  -9 1613.93   37.90
   6   2  10  345.76    9.04
   6   2  10  349.42    8.63
  -6  -2 -10  358.83    8.79
   6   2  11   33.03    2.79
   6   2  11   32.12    2.20
  -6  -2 -11   31.79    1.39
  -6  -2 -11   30.56    1.90
   6   2  12    0.23    0.88
   6   2  12   -0.66    1.18
  -6  -2 -12   -0.02    0.70
  -6  -2 -12    0.51    1.05
   6   2  13   20.38    1.52
   6   2  13   20.22    1.85
  -6  -2 -13   20.55    1.21
  -6  -2 -13   20.81    1.78
   6   3  -9    7.24    2.06
   6   3  -9    7.01    1.16
   6   3  -8   37.40    2.88
   6   3  -8   39.03    1.41
   6   3  -7   34.29    1.69
   6   3  -7   34.29    0.96
   6   3  -6   21.63    1.30
   6   3  -6   19.99    1.53
   6   3  -5  315.26    8.47
   6   3  -5  329.29    6.93
   6   3  -4    0.77    0.94
   6   3  -4   -0.03    0.99
  -6  -3   4    0.57    1.66
   6   3  -3  177.63    4.22
   6   3  -3  161.42    5.40
  -6  -3   3  166.05    3.74
   6   3  -2  251.57    7.30
  -6  -3   2  266.68    7.15
   6   3  -1 1696.14   42.24
  -6  -3   1 1687.85   39.39
   6   3   0   33.72    3.11
  -6  -3   0   34.98    2.68
   6   3   1    0.83    1.83
  -6  -3  -1    0.50    1.50
   6   3   2  109.48    2.88
  -6  -3  -2  114.00    2.69
   6   3   3   25.07    2.68
  -6  -3  -3   25.01    1.31
   6   3   4    7.59    1.21
  -6  -3  -4    8.38    1.86
   6   3   5  529.30   10.97
   6   3   5  569.17   12.13
  -6  -3  -5  554.92   12.58
   6   3   6  696.55   16.42
   6   3   6  713.49   16.53
  -6  -3  -6  727.82   16.50
   6   3   7  220.12    4.76
   6   3   7  212.47    6.07
  -6  -3  -7  226.18    5.98
   6   3   8   11.63    1.39
   6   3   8   13.20    2.14
  -6  -3  -8   13.26    1.13
  -6  -3  -8   11.92    1.65
   6   3   9  410.24    8.56
   6   3   9  413.92    9.70
  -6  -3  -9  423.34    9.72
  -6  -3  -9  416.79   11.22
   6   3  10   -0.36    1.73
   6   3  10   -0.07    1.26
  -6  -3 -10    0.75    1.10
  -6  -3 -10   -0.13    1.25
   6   3  11   -0.41    1.66
   6   3  11    0.00    1.13
  -6  -3 -11   -0.25    1.17
  -6  -3 -11    0.12    1.07
   6   3  12   41.38    3.10
   6   3  12   36.53    2.06
  -6  -3 -12   37.57    2.15
  -6  -3 -12   37.72    2.11
   6   3  13   19.58    1.60
   6   3  13   19.01    1.68
  -6  -3 -13   21.31    1.10
  -6  -3 -13   19.61    1.87
   6   4  -8    4.06    1.12
   6   4  -8   -0.36    1.07
   6   4  -7   29.12    1.74
   6   4  -6   83.83    2.80
   6   4  -6   83.71    1.70
   6   4  -5 1342.29   34.25
   6   4  -5 1454.50   34.88
   6   4  -4   11.31    0.69
   6   4  -4   11.30    1.45
   6   4  -3   44.94    1.24
   6   4  -3   44.03    3.31
  -6  -4   3   48.10    3.11
   6   4  -2   18.52    2.62
  -6  -4   2   16.84    2.32
   6   4  -1   30.41    1.64
  -6  -4   1   31.02    1.53
   6   4   0    0.63    1.00
  -6  -4   0    1.00    0.86
   6   4   1   88.63    3.85
  -6  -4  -1   93.67    3.50
   6   4   2   22.83    2.53
  -6  -4  -2   24.16    2.16
   6   4   3   70.12    2.18
  -6  -4  -3   69.36    1.96
   6   4   4   54.96    3.05
  -6  -4  -4   54.98    1.71
   6   4   5   50.46    2.98
  -6  -4  -5   52.84    1.66
   6   4   6   22.74    1.35
  -6  -4  -6   24.22    1.20
   6   4   7   58.92    1.86
   6   4   7   62.57    3.15
  -6  -4  -7   60.40    3.63
  -6  -4  -7   61.66    2.63
   6   4   8   71.07    3.44
   6   4   8   73.14    1.99
  -6  -4  -8   72.29    2.54
  -6  -4  -8   71.92    2.79
   6   4   9  143.27    4.82
   6   4   9  140.67    3.08
  -6  -4  -9  138.54    5.46
  -6  -4  -9  143.43    3.02
   6   4  10   -0.81    1.61
   6   4  10    0.29    1.08
  -6  -4 -10   -0.10    1.90
  -6  -4 -10    0.14    1.04
   6   4  11  145.69    5.20
   6   4  11  147.94    3.91
  -6  -4 -11  147.08    4.05
  -6  -4 -11  147.83    3.04
   6   4  12   10.08    2.58
   6   4  12   10.73    1.46
  -6  -4 -12   11.47    1.72
  -6  -4 -12   12.59    1.49
   6   5  -7   14.68    2.71
   6   5  -6    3.00    2.26
   6   5  -5   20.42    0.95
   6   5  -5   22.47    1.70
   6   5  -4   46.46    1.50
   6   5  -4   46.52    2.04
   6   5  -3    8.62    0.60
   6   5  -3   10.69    2.41
   6   5  -2  162.19    5.56
  -6  -5   2  171.08    3.93
   6   5  -1   11.57    1.38
  -6  -5   1   13.69    1.23
   6   5   0   99.83    2.73
  -6  -5   0  102.24    2.56
   6   5   1   17.90    1.43
  -6  -5  -1   19.65    2.27
   6   5   2  502.07   12.09
  -6  -5  -2  509.72   11.76
   6   5   3  415.28    8.56
  -6  -5  -3  466.30   10.49
   6   5   4   16.45    2.29
  -6  -5  -4   15.99    1.97
   6   5   5   97.46    2.52
  -6  -5  -5  101.30    3.33
   6   5   6  113.04    2.73
  -6  -5  -6  121.38    3.63
  -6  -5  -6  120.76    4.59
   6   5   7   14.46    1.93
  -6  -5  -7   14.31    1.43
  -6  -5  -7   14.54    0.99
   6   5   8    6.57    1.67
  -6  -5  -8    7.09    2.43
  -6  -5  -8    8.22    1.45
   6   5   9  142.88    3.45
   6   5   9  140.40    2.98
  -6  -5  -9  144.91    3.83
  -6  -5  -9  152.23    3.92
   6   5  10   49.40    3.28
   6   5  10   49.44    1.44
  -6  -5 -10   49.56    3.74
  -6  -5 -10   49.67    2.12
   6   5  11    0.37    1.87
   6   5  11    0.14    1.01
  -6  -5 -11    0.02    2.20
  -6  -5 -11    0.36    0.97
   6   5  12   60.98    3.86
   6   5  12   58.67    2.19
  -6  -5 -12   58.15    4.41
  -6  -5 -12   56.99    2.12
   6   6  -6   23.53    1.79
   6   6  -5   87.66    4.40
   6   6  -4   21.23    2.84
   6   6  -3   -0.22    0.58
   6   6  -3    0.35    0.97
   6   6  -2  172.45    5.69
   6   6  -1  117.78    4.60
   6   6   0   27.27    2.86
  -6  -6   0   30.97    2.61
   6   6   1    5.07    2.12
  -6  -6  -1    5.39    1.90
   6   6   2  206.30    5.98
  -6  -6  -2  206.09    5.58
   6   6   3   19.18    2.43
  -6  -6  -3   20.92    1.23
   6   6   4  125.76    4.33
  -6  -6  -4  127.65    2.91
   6   6   5   40.03    1.62
  -6  -6  -5   40.65    1.73
  -6  -6  -5   43.02    1.45
   6   6   6  179.29    5.02
  -6  -6  -6  177.45    4.15
  -6  -6  -6  184.44    4.76
   6   6   7    0.09    1.24
  -6  -6  -7   -0.05    1.69
  -6  -6  -7   -0.08    1.05
   6   6   8   67.28    2.72
  -6  -6  -8   65.20    2.41
  -6  -6  -8   66.37    1.71
   6   6   9   14.36    1.63
  -6  -6  -9   14.29    2.82
  -6  -6  -9   13.97    1.45
   6   6  10  129.10    3.38
   6   6  10  126.26    2.67
  -6  -6 -10  129.26    3.67
  -6  -6 -10  131.81    3.37
   6   6  11    3.82    1.24
   6   6  11    2.91    1.12
  -6  -6 -11    3.92    1.46
  -6  -6 -11    4.17    1.06
   6   7  -5   32.35    1.81
   6   7  -5    1.87    1.56
   6   7  -4   28.82    3.25
   6   7  -3   98.55    4.49
   6   7  -2    7.60    2.41
   6   7  -1   27.43    1.68
   6   7   0   38.32    2.99
   6   7   1   -0.44    1.75
   6   7   2  110.48    4.19
  -6  -7  -2  111.73    2.79
   6   7   3    8.10    1.13
  -6  -7  -3    8.05    1.01
   6   7   4  135.92    4.47
  -6  -7  -4  137.17    4.05
   6   7   5    2.04    0.92
  -6  -7  -5    2.71    1.77
  -6  -7  -5    3.36    1.42
   6   7   6  255.20    6.54
  -6  -7  -6  259.17    5.62
  -6  -7  -6  266.53    5.29
   6   7   7   69.91    2.81
  -6  -7  -7   67.03    2.33
  -6  -7  -7   69.42    2.59
   6   7   8    0.81    1.26
  -6  -7  -8    0.47    2.00
  -6  -7  -8    0.76    0.60
   6   7   9    1.69    0.66
  -6  -7  -9    0.99    1.20
  -6  -7  -9    1.30    1.04
   6   7  10  113.51    3.20
  -6  -7 -10  117.97    3.52
  -6  -7 -10  119.97    3.03
   6   8  -3   24.43    3.24
   6   8  -2   10.78    1.49
   6   8  -1   20.52    2.77
   6   8   0    9.51    2.37
   6   8   1   75.61    2.40
   6   8   2   88.11    2.56
   6   8   3  103.85    4.02
   6   8   4   82.46    3.47
   6   8   5    8.76    1.95
  -6  -8  -5   10.97    2.00
  -6  -8  -5   11.71    1.01
   6   8   6   73.35    2.08
  -6  -8  -6   74.16    3.49
  -6  -8  -6   79.71    2.81
   6   8   7   -0.10    1.23
  -6  -8  -7    1.03    0.95
  -6  -8  -7    0.00    0.58
   6   8   8   26.31    1.88
  -6  -8  -8   25.44    2.92
  -6  -8  -8   27.68    1.66
   6   8   9   35.50    1.24
  -6  -8  -9   36.64    2.02
  -6  -8  -9   40.38    1.72
   6   9   0   26.29    1.74
   6   9   1   72.61    2.49
   6   9   2   80.07    2.58
   6   9   3  399.90    8.59
   6   9   4   53.46    3.07
   6   9   5   79.95    3.39
  -6  -9  -5   78.04    3.41
   6   9   6   12.99    1.87
  -6  -9  -6   10.69    2.20
   7  -7  -3   14.14    2.76
   7  -7  -3   17.08    1.48
  -7   7   3   15.40    1.60
   7  -7  -2  106.68    4.53
   7  -7  -2  101.31    3.12
  -7   7   2  100.64    2.38
   7  -7  -1   91.04    4.14
   7  -7  -1   86.23    3.05
  -7   7   1   89.88    3.36
   7  -7   0   59.42    2.16
   7  -7   0   59.33    2.75
  -7   7   0   59.69    1.98
   7  -7   1    9.95    1.95
   7  -7   1    9.44    1.28
  -7   7  -1   10.21    2.22
   7  -7   2   50.49    3.11
   7  -7   2   53.01    2.98
  -7   7  -2   53.09    3.41
   7  -7   3    0.89    1.66
   7  -7   3    1.43    1.03
  -7   7  -3    2.00    2.15
   7  -7   4    0.34    1.56
   7  -7   4    0.24    0.81
   7  -7   4    0.12    1.89
  -7   7  -4    1.17    1.20
   7  -6  -5  155.95    5.53
   7  -6  -5  139.74    2.81
  -7   6   5  139.94    2.88
   7  -6  -4    2.07    1.19
   7  -6  -4    2.28    0.62
  -7   6   4    2.36    1.09
   7  -6  -3    1.36    1.11
   7  -6  -3    0.70    1.14
  -7   6   3    0.81    1.16
   7  -6  -2   12.96    1.41
   7  -6  -2   13.69    0.93
  -7   6   2   11.97    1.69
   7  -6  -1   21.02    1.93
   7  -6  -1   22.27    1.56
  -7   6   1   20.72    1.19
   7  -6   0  101.51    4.21
   7  -6   0  101.95    2.49
  -7   6   0  103.45    3.78
   7  -6   1   41.35    3.03
   7  -6   1   42.42    2.64
  -7   6  -1   42.46    2.89
   7  -6   2   83.98    3.68
   7  -6   2   82.83    2.36
  -7   6  -2   83.15    2.54
   7  -6   3   27.55    1.50
   7  -6   3   31.14    1.64
  -7   6  -3   31.41    1.79
   7  -6   4    7.23    2.02
   7  -6   4    7.96    1.12
   7  -6   4    7.86    2.38
  -7   6  -4    7.55    2.69
   7  -6   5  196.82    5.65
   7  -6   5  192.98    4.41
   7  -6   5  206.56    6.62
  -7   6  -5  217.47    7.33
   7  -6   6  283.33    6.10
   7  -6   6  285.14    7.42
   7  -6   6  303.33    6.83
  -7   6  -6  309.89    7.29
   7  -5  -6    0.87    2.01
   7  -5  -6    0.52    0.94
  -7   5   6    0.00    0.84
   7  -5  -5  632.01   15.51
   7  -5  -5  593.80   13.03
  -7   5   5  584.70   13.22
   7  -5  -4   44.74    2.05
   7  -5  -4   43.73    2.12
  -7   5   4   42.29    2.08
   7  -5  -3   20.06    1.53
   7  -5  -3   19.34    1.74
  -7   5   3   16.77    1.69
   7  -5  -2   12.46    1.67
   7  -5  -2   11.49    1.37
  -7   5   2    8.20    1.67
   7  -5  -1    6.92    1.24
   7  -5  -1    8.44    0.94
  -7   5   1    6.34    0.95
   7  -5   0    3.22    1.11
   7  -5   0    3.00    1.69
  -7   5   0    3.41    1.72
   7  -5   1    9.30    1.23
   7  -5   1   11.31    2.03
  -7   5  -1    9.87    1.19
   7  -5   2   39.66    1.76
   7  -5   2   39.09    1.72
  -7   5  -2   41.94    1.83
   7  -5   3   41.30    1.72
   7  -5   3   39.68    1.76
  -7   5  -3   40.55    1.92
   7  -5   4   42.93    2.87
   7  -5   4   41.33    2.89
   7  -5   4   44.66    3.21
  -7   5  -4   47.29    2.07
   7  -5   5  172.87    3.98
   7  -5   5  186.90    5.91
  -7   5  -5  192.34    6.48
   7  -5   6   37.50    2.65
   7  -5   6   42.03    3.38
  -7   5  -6   42.34    3.87
   7  -5   7   37.72    2.52
   7  -5   7   43.94    3.51
  -7   5  -7   43.61    4.04
   7  -5   8    3.28    0.86
   7  -5   8    3.64    2.41
  -7   5  -8    3.82    1.55
   7  -4  -7   33.67    1.81
   7  -4  -7   30.03    1.71
  -7   4   7   29.65    1.54
   7  -4  -6  101.32    2.88
   7  -4  -6   97.48    2.95
  -7   4   6   95.53    2.13
   7  -4  -5    0.01    1.71
   7  -4  -5    0.05    0.56
  -7   4   5    0.01    0.95
   7  -4  -4   24.10    1.59
   7  -4  -4   24.06    1.84
  -7   4   4   25.46    1.74
   7  -4  -3   19.15    1.49
   7  -4  -3   17.78    1.09
  -7   4   3   18.32    1.73
   7  -4  -2   15.29    2.64
   7  -4  -2   18.36    2.00
  -7   4   2   19.59    1.91
   7  -4  -1   24.79    2.88
   7  -4  -1   23.69    2.32
  -7   4   1   26.01    1.35
   7  -4   0  498.15   12.40
   7  -4   0  479.22    9.89
  -7   4   0  487.07   11.76
   7  -4   1  598.66   14.70
   7  -4   1  588.30   12.40
  -7   4  -1  596.81   12.55
   7  -4   2  548.68   13.54
   7  -4   2  518.69   10.99
  -7   4  -2  531.63   11.29
   7  -4   3  532.38   11.16
  -7   4  -3  551.89   11.68
   7  -4   4   18.62    1.42
   7  -4   4   20.86    1.53
  -7   4  -4   21.31    1.66
   7  -4   5   25.11    2.46
   7  -4   5   27.09    2.88
  -7   4  -5   28.04    1.81
   7  -4   6   40.17    1.66
   7  -4   6   43.68    3.31
  -7   4  -6   42.30    3.66
   7  -4   7   23.56    2.28
   7  -4   7   26.49    2.96
  -7   4  -7   25.03    1.93
   7  -4   8    4.78    1.72
   7  -4   8    6.54    1.36
  -7   4  -8    4.59    2.90
   7  -4   9  157.33    3.62
   7  -4   9  164.09    4.26
  -7   4  -9  171.77    6.83
   7  -3  -8  329.04    6.62
   7  -3  -8  361.38    7.76
  -7   3   8  321.34    7.47
   7  -3  -7   80.53    2.81
   7  -3  -7   91.00    4.07
  -7   3   7   82.91    2.69
   7  -3  -6   12.13    1.59
   7  -3  -6   12.23    1.34
  -7   3   6   11.90    0.83
   7  -3  -5   15.80    1.00
   7  -3  -5   14.92    2.38
  -7   3   5   15.66    0.89
   7  -3  -4    1.52    1.40
   7  -3  -4    2.55    1.88
  -7   3   4    0.96    1.22
   7  -3  -3   28.61    2.29
   7  -3  -3   30.89    1.67
  -7   3   3   30.90    1.27
   7  -3  -2   98.10    4.28
   7  -3  -2   90.21    2.47
  -7   3   2   95.22    2.39
   7  -3  -1 1146.12   27.65
   7  -3  -1 1089.34   23.99
  -7   3   1 1121.16   26.93
   7  -3   0   50.88    2.20
   7  -3   0   49.85    2.03
  -7   3   0   54.14    3.22
   7  -3   1   77.83    2.58
   7  -3   1   73.72    3.81
  -7   3  -1   74.21    3.76
   7  -3   2  862.89   20.80
  -7   3  -2  880.20   19.04
   7  -3   3  360.72    7.74
   7  -3   3  377.16    9.77
  -7   3  -3  374.94    7.90
   7  -3   4  184.43    5.74
   7  -3   4  191.65    4.39
  -7   3  -4  200.74    4.62
   7  -3   5  157.97    3.71
   7  -3   5  166.78    4.00
  -7   3  -5  169.03    4.16
   7  -3   6   33.41    2.69
   7  -3   6   35.36    1.82
  -7   3  -6   37.10    3.45
   7  -3   7   43.18    1.76
   7  -3   7   45.34    2.04
  -7   3  -7   47.32    2.20
   7  -3   8   -0.42    0.78
   7  -3   8    0.37    1.03
  -7   3  -8   -0.62    2.16
   7  -3   9   75.53    3.26
   7  -3   9   77.47    4.09
  -7   3  -9   81.32    2.94
   7  -3  10    6.71    2.58
   7  -3  10    6.46    1.03
  -7   3 -10    8.72    1.67
   7  -2  -8   34.07    2.10
   7  -2  -8   38.60    2.78
   7  -2  -7   14.28    1.71
   7  -2  -7   14.85    1.29
  -7   2   7   12.31    0.89
   7  -2  -6   90.29    2.23
   7  -2  -6   96.87    3.82
  -7   2   6   90.83    2.19
   7  -2  -5    0.20    0.81
   7  -2  -5    0.34    1.22
  -7   2   5   -0.13    0.60
   7  -2  -4   47.41    1.65
   7  -2  -4   50.46    2.99
  -7   2   4   48.00    1.53
   7  -2  -3    0.17    0.82
   7  -2  -3    0.60    0.93
  -7   2   3    1.30    1.32
   7  -2  -2   67.66    3.23
   7  -2  -2   69.16    3.45
  -7   2   2   67.86    2.92
   7  -2  -1    1.97    1.81
   7  -2  -1    2.02    1.80
   7  -2  -1    1.85    1.03
  -7   2   1    0.85    1.61
   7  -2   0    1.24    1.92
   7  -2   0    2.30    1.07
  -7   2   0    2.62    0.96
   7  -2   1   20.27    2.61
  -7   2  -1   22.89    2.46
   7  -2   2  144.89    5.03
  -7   2  -2  145.44    4.88
   7  -2   3   23.10    1.53
   7  -2   3   25.38    2.76
  -7   2  -3   24.77    2.71
   7  -2   4  252.74    6.93
   7  -2   4  256.37    5.56
  -7   2  -4  268.04    7.35
   7  -2   5    0.16    0.92
   7  -2   5    0.34    1.02
  -7   2  -5    0.45    1.95
   7  -2   6   85.76    3.73
   7  -2   6   87.02    4.15
  -7   2  -6   88.46    4.39
   7  -2   7   77.07    2.34
   7  -2   7   83.46    4.09
  -7   2  -7   85.91    2.78
   7  -2   8   73.07    3.44
   7  -2   8   75.87    4.02
  -7   2  -8   80.13    4.41
   7  -2   9   39.08    1.94
   7  -2   9   38.46    1.65
  -7   2  -9   40.05    2.15
   7  -2  10    1.69    1.15
   7  -2  10    1.06    1.66
  -7   2 -10    1.81    1.33
   7  -1  -8   29.05    1.29
   7  -1  -8   27.41    2.37
   7  -1  -7   33.83    2.26
   7  -1  -7   37.84    2.47
  -7   1   7   34.06    1.29
   7  -1  -6   68.86    2.96
   7  -1  -6   73.75    2.09
  -7   1   6   69.71    1.90
   7  -1  -5   11.32    1.11
   7  -1  -5   12.91    2.11
  -7   1   5   12.02    1.76
   7  -1  -4  496.24   11.74
   7  -1  -4  530.89   12.47
  -7   1   4  508.26   11.64
   7  -1  -3    0.33    1.67
   7  -1  -3    0.73    0.92
  -7   1   3    1.51    1.45
   7  -1  -2    1.08    1.67
   7  -1  -2    0.49    1.67
  -7   1   2    0.47    0.79
   7  -1  -1    9.73    2.17
   7  -1  -1    8.66    1.19
  -7   1   1    6.61    1.87
   7  -1   0  132.32    4.68
  -7   1   0  139.45    4.44
   7  -1   1   45.14    3.16
  -7   1  -1   46.57    2.90
   7  -1   2  193.36    5.82
   7  -1   2  198.94    6.00
  -7   1  -2  198.81    4.33
   7  -1   3    0.29    0.84
   7  -1   3    0.37    1.68
  -7   1  -3   -0.39    0.85
   7  -1   4   -0.09    1.54
   7  -1   4   -0.14    0.93
  -7   1  -4    0.63    1.66
   7  -1   5    2.47    1.86
   7  -1   5    1.65    1.13
  -7   1  -5    1.70    1.12
   7  -1   6  336.71    7.14
   7  -1   6  345.44    9.17
  -7   1  -6  351.62    7.44
   7  -1   7  220.88    6.41
   7  -1   7  226.15    5.12
  -7   1  -7  242.36    7.31
   7  -1   8  209.85    4.68
   7  -1   8  212.17    4.93
  -7   1  -8  218.34    5.08
   7  -1   9    2.14    2.04
   7  -1   9    1.14    1.83
  -7   1  -9    1.85    2.24
   7  -1  10   22.94    1.62
   7  -1  10   23.85    1.46
  -7   1 -10   23.72    1.80
   7  -1  11  299.45    6.61
   7  -1  11  298.64    8.06
  -7   1 -11  310.50    7.11
   7   0  -8   15.47    1.15
   7   0  -8   17.36    1.83
   7   0  -7    8.31    1.83
   7   0  -7    9.06    1.67
  -7   0   7    9.48    0.98
   7   0  -6   29.31    2.38
   7   0  -6   30.77    2.18
  -7   0   6   28.58    2.15
   7   0  -5  126.88    3.08
   7   0  -5  138.07    3.12
  -7   0   5  131.33    4.17
   7   0  -4  295.35    7.71
   7   0  -4  314.28    6.35
  -7   0   4  306.73    6.26
   7   0  -3   13.79    2.35
   7   0  -3   16.48    2.12
  -7   0   3   13.42    1.14
   7   0  -2   43.46    2.69
   7   0  -2   37.14    2.93
  -7   0   2   40.45    2.59
   7   0  -1    1.25    1.02
  -7   0   1    1.16    0.89
   7   0   0  208.98    4.62
  -7   0   0  217.55    5.87
   7   0   1    0.84    1.98
   7   0   1    1.26    1.86
  -7   0  -1    1.20    0.94
   7   0   2  356.37    9.21
   7   0   2  344.79    7.08
  -7   0  -2  358.65    8.84
   7   0   3  109.36    3.02
   7   0   3  115.66    2.90
  -7   0  -3  117.70    4.32
   7   0   4    0.28    1.71
   7   0   4    0.22    1.01
  -7   0  -4    0.65    1.72
   7   0   5    2.36    1.06
   7   0   5    2.42    2.07
  -7   0  -5    2.31    1.99
   7   0   6   76.28    2.29
   7   0   6   74.12    2.41
  -7   0  -6   78.65    3.86
   7   0   7   13.61    2.33
   7   0   7   10.72    1.40
  -7   0  -7   11.41    1.43
   7   0   8  432.47   10.99
   7   0   8  432.01    9.07
  -7   0  -8  454.46   11.46
   7   0   9   38.85    1.82
   7   0   9   38.87    2.93
  -7   0  -9   38.30    1.90
   7   0  10   55.21    3.32
   7   0  10   54.17    3.28
  -7   0 -10   55.75    3.59
   7   0  11   44.56    1.90
   7   0  11   42.07    1.89
  -7   0 -11   43.93    3.41
   7   1  -8   14.59    2.15
   7   1  -8   15.19    1.57
   7   1  -7   20.95    2.28
   7   1  -7   20.03    1.71
   7   1  -6   22.43    1.78
   7   1  -6   20.46    1.36
  -7  -1   6   23.35    2.20
   7   1  -5   54.07    3.10
   7   1  -5   55.89    2.53
  -7  -1   5   54.09    1.81
   7   1  -4   90.04    2.58
   7   1  -4   97.12    3.32
  -7  -1   4   93.84    3.62
   7   1  -3   76.30    3.71
   7   1  -3   83.18    3.15
  -7  -1   3   75.26    3.35
   7   1  -2   68.83    3.70
   7   1  -2   75.84    2.09
  -7  -1   2   71.99    2.12
   7   1  -1  191.93    5.99
  -7  -1   1  192.01    5.61
   7   1   0  174.79    5.68
  -7  -1   0  180.24    3.97
   7   1   1   12.14    2.48
  -7  -1  -1   11.20    1.22
   7   1   2   11.91    2.57
  -7  -1  -2   12.97    2.21
   7   1   3  179.11    4.22
   7   1   3  180.37    5.43
  -7  -1  -3  189.44    5.51
   7   1   4   49.03    3.35
   7   1   4   48.21    3.10
  -7  -1  -4   52.13    3.09
   7   1   5    5.56    1.11
   7   1   5    4.59    2.26
  -7  -1  -5    4.91    2.07
   7   1   6   24.10    2.54
   7   1   6   22.24    1.60
  -7  -1  -6   22.92    2.62
   7   1   7    3.54    2.11
   7   1   7    2.96    2.05
  -7  -1  -7    4.01    2.07
   7   1   8  164.92    3.92
   7   1   8  166.55    3.92
  -7  -1  -8  173.44    4.02
   7   1   9   64.84    3.47
   7   1   9   64.76    2.25
  -7  -1  -9   67.57    3.57
   7   1  10   88.87    3.86
   7   1  10   94.63    4.07
  -7  -1 -10   92.47    2.70
   7   1  11    1.54    0.97
   7   1  11    1.68    1.06
  -7  -1 -11    0.97    1.05
   7   1  12   13.05    1.48
   7   1  12   13.22    2.23
  -7  -1 -12   15.68    2.45
   7   2  -7   19.18    2.55
   7   2  -7   21.45    1.55
   7   2  -6    7.29    1.31
   7   2  -6    6.80    2.17
   7   2  -5    0.79    0.97
   7   2  -5    0.15    1.09
  -7  -2   5    0.04    0.87
   7   2  -4   10.43    1.59
   7   2  -4   12.36    2.42
  -7  -2   4   11.34    2.11
   7   2  -3  150.55    4.17
   7   2  -3  139.07    3.54
  -7  -2   3  145.25    4.82
   7   2  -2   19.04    1.54
  -7  -2   2   19.72    1.40
   7   2  -1  122.95    4.81
  -7  -2   1  123.57    4.35
   7   2   0  146.77    5.27
  -7  -2   0  149.55    3.50
   7   2   1   40.46    3.25
  -7  -2  -1   41.70    2.86
   7   2   2   11.51    1.41
  -7  -2  -2   13.22    2.18
   7   2   3   39.14    1.85
  -7  -2  -3   40.10    2.78
   7   2   4   87.90    4.11
  -7  -2  -4   83.72    2.46
   7   2   5    8.63    1.32
   7   2   5    8.47    2.12
  -7  -2  -5    7.10    1.20
   7   2   6   93.65    4.00
   7   2   6   92.27    4.20
  -7  -2  -6   95.34    4.01
   7   2   7   -0.29    0.97
   7   2   7    0.63    0.98
  -7  -2  -7   -0.03    1.68
   7   2   8    0.99    1.07
   7   2   8    0.29    1.90
  -7  -2  -8    0.82    0.99
   7   2   9    6.90    1.33
   7   2   9    7.08    2.11
  -7  -2  -9    6.10    2.14
   7   2  10   85.24    4.07
   7   2  10   81.81    2.37
  -7  -2 -10   84.51    2.44
   7   2  11    9.15    2.44
   7   2  11    9.97    1.97
  -7  -2 -11    7.70    2.07
   7   2  12   38.43    1.93
   7   2  12   38.08    2.57
  -7  -2 -12   37.90    2.73
   7   3  -7   -0.02    0.99
   7   3  -7   -0.07    0.78
   7   3  -6    0.69    0.96
   7   3  -6   -0.31    2.00
   7   3  -5  469.86   12.39
   7   3  -5  492.82   11.03
   7   3  -4   30.03    1.89
   7   3  -4   26.14    1.88
  -7  -3   4   27.83    1.73
   7   3  -3  106.01    2.44
   7   3  -3  101.78    4.70
  -7  -3   3  102.18    2.96
   7   3  -2    0.34    1.99
  -7  -3   2    0.26    1.80
   7   3  -1   39.86    3.28
  -7  -3   1   39.24    1.76
   7   3   0   24.26    1.69
  -7  -3   0   25.80    1.53
   7   3   1   66.88    3.78
  -7  -3  -1   66.01    3.30
   7   3   2   14.57    2.58
  -7  -3  -2   12.98    2.22
   7   3   3    8.24    2.38
  -7  -3  -3    7.69    2.02
   7   3   4   16.44    1.48
  -7  -3  -4   18.07    2.32
   7   3   5  336.74    9.12
  -7  -3  -5  343.32    8.82
   7   3   6  244.20    5.66
   7   3   6  240.27    5.55
  -7  -3  -6  245.09    7.41
   7   3   7 2132.10   54.67
   7   3   7 2205.66   59.57
  -7  -3  -7 2243.06   60.22
   7   3   8  699.71   15.45
   7   3   8  682.31   17.22
  -7  -3  -8  715.40   15.47
   7   3   9   56.66    3.64
   7   3   9   52.42    1.96
  -7  -3  -9   53.27    3.07
   7   3  10    0.48    1.78
   7   3  10    0.00    1.44
  -7  -3 -10    0.02    0.78
   7   3  11   12.00    2.50
   7   3  11    8.96    1.88
  -7  -3 -11   10.06    1.89
   7   4  -6   10.41    1.08
   7   4  -6   13.74    2.85
   7   4  -5   94.73    4.94
   7   4  -5   93.80    2.84
   7   4  -4  550.76   12.84
   7   4  -4  554.88   12.52
   7   4  -3 2212.07   58.38
   7   4  -3 2132.11   58.56
  -7  -4   3 2213.05   60.46
   7   4  -2    4.46    2.72
  -7  -4   2    4.05    1.36
   7   4  -1    2.25    1.21
  -7  -4   1    1.70    1.10
   7   4   0   13.95    1.51
  -7  -4   0   17.20    2.35
   7   4   1   26.39    1.67
  -7  -4  -1   26.91    2.55
   7   4   2    8.64    1.31
  -7  -4  -2    5.92    1.99
   7   4   3    2.14    2.10
  -7  -4  -3    2.22    1.77
   7   4   4    0.44    1.94
  -7  -4  -4    0.69    1.66
   7   4   5  118.39    3.15
  -7  -4  -5  125.68    4.41
   7   4   6  111.66    4.51
  -7  -4  -6  113.00    4.23
   7   4   7  132.99    4.87
  -7  -4  -7  137.19    3.27
   7   4   8   72.60    3.86
   7   4   8   73.84    2.27
  -7  -4  -8   77.00    3.24
   7   4   9   12.32    2.58
   7   4   9   12.67    1.19
  -7  -4  -9   14.00    1.93
   7   4  10    0.28    1.91
   7   4  10   -0.08    1.38
  -7  -4 -10    0.40    1.31
   7   4  11    1.31    2.13
   7   4  11    0.95    1.42
  -7  -4 -11    1.07    0.77
   7   5  -5    0.76    1.28
   7   5  -4    3.74    2.71
   7   5  -4    5.04    0.99
   7   5  -3   34.49    1.71
   7   5  -3   34.92    2.09
   7   5  -2   12.56    2.86
  -7  -5   2   14.14    2.68
   7   5  -1    3.50    1.29
  -7  -5   1    2.87    2.11
   7   5   0   37.99    1.91
  -7  -5   0   34.14    2.91
   7   5   1   -0.02    1.00
  -7  -5  -1   -0.35    1.64
   7   5   2   41.16    1.94
  -7  -5  -2   41.94    2.88
   7   5   3   17.09    1.51
  -7  -5  -3   15.95    2.33
   7   5   4   55.37    3.47
  -7  -5  -4   54.52    3.03
   7   5   5   22.24    1.52
  -7  -5  -5   22.01    2.28
   7   5   6   74.36    3.64
  -7  -5  -6   74.59    2.15
   7   5   7  118.83    2.99
  -7  -5  -7  125.37    4.04
   7   5   8    0.87    0.86
  -7  -5  -8    0.41    1.41
   7   5   9   92.82    2.78
   7   5   9   88.98    3.49
  -7  -5  -9   96.03    2.38
   7   5  10   15.28    1.50
   7   5  10   11.75    1.89
  -7  -5 -10   13.96    1.83
  -7  -5 -10   13.68    1.76
   7   6  -4   35.72    2.15
   7   6  -3    6.12    0.93
   7   6  -3    6.61    1.48
   7   6  -2    1.77    1.26
   7   6  -1    4.60    2.44
   7   6   0   49.89    2.22
  -7  -6   0   51.32    3.37
   7   6   1  287.73    6.42
  -7  -6  -1  302.26    8.00
   7   6   2   52.07    2.14
  -7  -6  -2   51.03    3.19
   7   6   3    2.36    2.10
  -7  -6  -3    1.89    1.83
   7   6   4  305.90    8.38
  -7  -6  -4  319.20    8.04
   7   6   5    6.92    1.17
  -7  -6  -5    5.43    1.03
   7   6   6   21.92    2.47
  -7  -6  -6   22.08    2.16
   7   6   7  144.44    3.42
  -7  -6  -7  150.14    4.50
   7   6   8  103.10    2.64
  -7  -6  -8  103.45    2.48
   7   6   9    2.67    1.66
  -7  -6  -9    4.32    1.47
  -7  -6  -9    4.41    1.43
   7   6  10   52.32    2.60
  -7  -6 -10   54.18    4.32
  -7  -6 -10   54.04    2.41
   7   7  -2   16.47    3.06
   7   7  -1   61.55    2.47
   7   7   0    2.40    2.29
   7   7   1    2.94    2.26
  -7  -7  -1    2.75    1.12
   7   7   2    2.60    2.17
  -7  -7  -2    2.79    1.93
   7   7   3    1.18    2.00
  -7  -7  -3    1.72    1.78
   7   7   4  100.63    4.27
  -7  -7  -4  105.30    2.69
   7   7   5    2.61    1.08
  -7  -7  -5    3.25    0.94
   7   7   6    5.45    1.93
  -7  -7  -6    3.14    1.66
   7   7   7   10.48    2.10
  -7  -7  -7   11.76    1.04
   7   7   8  230.46    5.08
  -7  -7  -8  243.42    5.88
  -7  -7  -8  249.40    6.18
   7   8   1    0.59    1.13
   7   8   2   81.40    2.67
   7   8   3   16.47    1.52
   7   8   4  153.14    3.89
  -7  -8  -4  169.96    3.92
   7   8   5   19.38    2.59
  -7  -8  -5   22.34    2.27
   7   8   6   15.27    1.31
  -7  -8  -6   15.67    1.16
   8  -6   0   39.34    3.47
   8  -6   0   38.66    2.70
  -8   6   0   38.72    2.85
   8  -6   1   82.40    4.25
   8  -6   1   85.30    2.51
  -8   6  -1   86.39    3.98
   8  -6   2    0.47    1.10
   8  -6   2    1.00    1.86
  -8   6  -2    0.61    2.00
   8  -5  -3  106.76    3.23
   8  -5  -3  100.85    3.54
  -8   5   3  101.46    2.50
   8  -5  -2   23.42    2.15
   8  -5  -2   23.00    1.81
  -8   5   2   19.32    2.12
   8  -5  -1    0.11    1.10
   8  -5  -1    0.51    1.49
  -8   5   1    0.36    1.50
   8  -5   0    9.36    1.44
   8  -5   0    9.10    2.07
  -8   5   0    8.65    2.13
   8  -5   1   11.78    1.53
   8  -5   1   15.13    1.35
  -8   5  -1   15.71    1.39
   8  -5   2   51.07    3.58
   8  -5   2   49.97    3.35
  -8   5  -2   52.34    2.14
   8  -5   3   88.28    2.91
   8  -5   3   90.30    4.44
   8  -5   3   96.76    4.40
  -8   5  -3   96.08    3.03
   8  -5   4   53.88    2.22
   8  -5   4   51.63    3.60
   8  -5   4   52.12    3.78
  -8   5  -4   56.89    2.49
   8  -5   5    3.10    2.18
   8  -5   5    4.32    1.23
   8  -5   5    3.33    1.38
  -8   5  -5    3.47    2.77
   8  -4  -5    3.26    2.46
   8  -4  -5    6.22    1.49
  -8   4   5    3.34    1.34
   8  -4  -4   46.11    3.53
   8  -4  -4   41.77    1.54
  -8   4   4   40.32    2.32
   8  -4  -3    0.70    1.12
   8  -4  -3    0.30    1.40
  -8   4   3   -0.14    0.71
   8  -4  -2   43.61    2.14
   8  -4  -2   41.68    1.64
  -8   4   2   40.49    2.61
   8  -4  -1   14.38    1.62
   8  -4  -1   17.60    2.26
  -8   4   1   15.12    2.23
   8  -4   0   77.73    2.68
   8  -4   0   75.16    2.39
  -8   4   0   75.00    3.73
   8  -4   1    2.14    1.20
   8  -4   1    0.69    1.08
  -8   4  -1    1.05    1.08
   8  -4   2   34.80    1.98
   8  -4   2   36.90    3.20
  -8   4  -2   38.65    1.92
   8  -4   3    0.98    1.13
   8  -4   3    0.96    2.08
   8  -4   3    1.92    2.08
  -8   4  -3    0.83    1.16
   8  -4   4    6.31    2.35
   8  -4   4    6.03    2.52
  -8   4  -4    7.73    1.44
   8  -4   5   30.06    1.76
   8  -4   5   31.88    3.25
  -8   4  -5   33.47    3.54
   8  -4   6    3.80    2.13
   8  -4   6    3.84    2.49
  -8   4  -6    3.56    2.77
   8  -4   7   37.70    1.80
   8  -4   7   38.72    2.17
  -8   4  -7   42.66    2.39
   8  -3  -5   26.49    1.30
   8  -3  -5   25.97    2.99
  -8   3   5   23.94    1.99
   8  -3  -4    1.37    1.57
   8  -3  -4    1.52    2.16
  -8   3   4    1.56    1.42
   8  -3  -3   31.59    1.88
   8  -3  -3   28.28    1.49
  -8   3   3   29.51    1.42
   8  -3  -2  387.88    8.61
   8  -3  -2  367.09    9.40
  -8   3   2  382.89    9.49
   8  -3  -1  124.44    3.77
   8  -3  -1  122.47    5.12
  -8   3   1  124.88    3.37
   8  -3   0 1166.80   30.54
   8  -3   0 1137.77   26.20
  -8   3   0 1160.41   29.39
   8  -3   1 1132.16   29.01
   8  -3   1 1073.78   24.56
  -8   3  -1 1109.43   25.43
   8  -3   2    0.46    1.54
   8  -3   2    5.67    2.59
  -8   3  -2   10.07    1.39
   8  -3   3    0.86    1.12
   8  -3   3    0.86    2.10
  -8   3  -3    0.60    1.13
   8  -3   4   40.00    1.91
   8  -3   4   37.77    3.39
  -8   3  -4   39.73    2.06
   8  -3   5    2.64    2.09
   8  -3   5    3.18    2.35
  -8   3  -5    3.71    1.33
   8  -3   6   20.54    1.53
   8  -3   6   19.61    3.03
  -8   3  -6   22.25    3.27
   8  -3   7   23.13    2.75
   8  -3   7   24.44    3.24
  -8   3  -7   24.35    1.99
   8  -3   8   24.85    2.69
   8  -3   8   29.36    3.41
  -8   3  -8   27.76    3.76
   8  -2  -6   14.74    2.02
   8  -2  -6   15.11    2.48
  -8   2   6   13.96    1.78
   8  -2  -5   38.71    1.80
   8  -2  -5   35.56    2.54
  -8   2   5   36.57    2.31
   8  -2  -4   15.81    2.19
   8  -2  -4   18.82    2.61
  -8   2   4   15.43    1.13
   8  -2  -3   72.30    3.47
   8  -2  -3   79.32    3.97
  -8   2   3   72.50    2.18
   8  -2  -2    4.27    2.07
   8  -2  -2    4.25    1.28
  -8   2   2    3.00    1.89
   8  -2  -1    4.11    1.24
   8  -2  -1    3.51    2.55
  -8   2   1    3.89    1.14
   8  -2   0  801.84   20.06
   8  -2   0  742.11   16.24
  -8   2   0  773.78   18.93
   8  -2   1   19.55    1.71
  -8   2  -1   18.25    2.88
   8  -2   2   55.21    3.76
   8  -2   2   53.23    2.26
  -8   2  -2   56.01    2.18
   8  -2   3   22.73    2.98
   8  -2   3   23.36    1.71
  -8   2  -3   23.53    1.69
   8  -2   4   17.59    1.57
   8  -2   4   18.61    1.64
  -8   2  -4   19.94    1.65
   8  -2   5   81.23    2.69
   8  -2   5   87.49    2.81
  -8   2  -5   90.17    4.46
   8  -2   6   84.37    4.09
   8  -2   6   89.73    2.91
  -8   2  -6   91.95    4.72
   8  -2   7    7.50    1.28
   8  -2   7    7.80    1.49
  -8   2  -7    8.72    1.54
   8  -2   8    0.03    1.75
   8  -2   8   -0.15    1.15
  -8   2  -8   -0.97    2.24
   8  -2   9   29.33    3.30
   8  -2   9   23.88    2.80
  -8   2  -9   28.47    2.12
   8  -1  -6    2.72    1.77
   8  -1  -6    3.17    1.04
  -8   1   6    2.20    1.56
   8  -1  -5   40.63    2.90
   8  -1  -5   38.06    2.73
  -8   1   5   39.19    2.51
   8  -1  -4   26.25    1.54
   8  -1  -4   29.82    1.63
  -8   1   4   29.45    1.42
   8  -1  -3    1.86    1.86
   8  -1  -3    1.77    1.91
  -8   1   3    0.54    1.65
   8  -1  -2   73.92    3.80
   8  -1  -2   78.46    2.56
  -8   1   2   77.83    2.32
   8  -1  -1    1.80    1.13
   8  -1  -1    1.98    1.13
  -8   1   1    1.40    1.83
   8  -1   0   39.54    1.95
  -8   1   0   38.70    1.77
   8  -1   1   57.54    2.28
   8  -1   1   60.51    3.74
  -8   1  -1   62.77    3.46
   8  -1   2   94.46    4.41
   8  -1   2   97.29    2.95
  -8   1  -2  102.44    4.27
   8  -1   3    0.41    2.12
   8  -1   3    2.03    1.24
  -8   1  -3    1.88    2.09
   8  -1   4   38.14    3.24
   8  -1   4   40.67    2.04
  -8   1  -4   38.15    3.33
   8  -1   5    5.23    1.29
   8  -1   5    6.33    1.39
  -8   1  -5    5.65    2.52
   8  -1   6  124.34    3.41
   8  -1   6  126.74    5.23
  -8   1  -6  133.10    3.64
   8  -1   7  109.53    4.65
   8  -1   7  112.93    5.07
  -8   1  -7  113.58    3.46
   8  -1   8  200.78    4.79
   8  -1   8  202.91    5.00
  -8   1  -8  220.83    7.36
   8  -1   9   67.42    2.57
   8  -1   9   64.96    3.77
  -8   1  -9   72.05    4.45
   8   0  -6  175.00    5.54
   8   0  -6  185.33    5.44
  -8   0   6  177.67    5.28
   8   0  -5    0.45    0.93
   8   0  -5    0.38    0.86
  -8   0   5   -0.04    0.83
   8   0  -4    9.61    2.30
  -8   0   4    9.63    2.06
   8   0  -3  120.94    3.27
   8   0  -3  129.28    3.20
  -8   0   3  130.81    4.54
   8   0  -2  122.93    4.88
   8   0  -2  132.46    4.74
  -8   0   2  127.51    4.58
   8   0  -1   64.92    3.87
   8   0  -1   69.30    2.38
  -8   0   1   67.22    2.26
   8   0   0  214.88    5.06
   8   0   0  214.94    6.67
  -8   0   0  226.38    6.57
   8   0   1    0.58    1.14
   8   0   1   -0.19    1.90
  -8   0  -1    0.30    0.99
   8   0   2   97.97    3.04
   8   0   2   95.34    4.30
  -8   0  -2  100.56    2.88
   8   0   3    6.18    2.58
   8   0   3    5.43    2.34
  -8   0  -3    6.90    1.30
   8   0   4  182.26    5.88
   8   0   4  181.44    6.25
  -8   0  -4  188.83    4.47
   8   0   5   11.35    1.47
   8   0   5   12.08    2.86
  -8   0  -5   14.68    1.49
   8   0   6   31.84    1.79
   8   0   6   33.00    1.93
  -8   0  -6   32.25    3.29
   8   0   7    0.44    1.84
   8   0   7    0.11    1.08
  -8   0  -7   -0.12    2.03
   8   0   8    3.83    2.38
   8   0   8    4.35    2.25
  -8   0  -8    3.52    1.34
   8   0   9  100.90    4.67
   8   0   9   95.14    2.93
  -8   0  -9  104.77    4.84
   8   0  10   49.37    2.21
   8   0  10   48.70    3.52
  -8   0 -10   51.12    3.87
   8   1  -6    0.95    1.05
   8   1  -6    1.76    1.43
  -8  -1   6    1.28    1.75
   8   1  -5   17.12    1.48
   8   1  -5   18.93    2.03
  -8  -1   5   16.66    1.33
   8   1  -4    0.41    1.84
   8   1  -4   -0.19    0.77
  -8  -1   4   -0.38    1.61
   8   1  -3   62.06    3.75
   8   1  -3   62.64    3.18
  -8  -1   3   63.27    2.13
   8   1  -2   24.26    1.73
   8   1  -2   27.08    2.51
  -8  -1   2   27.87    2.68
   8   1  -1    0.44    2.06
  -8  -1   1    0.36    1.77
   8   1   0  293.76    8.57
   8   1   0  285.55    6.33
  -8  -1   0  292.96    6.38
   8   1   1  340.95    9.55
   8   1   1  326.67    7.02
  -8  -1  -1  348.43    7.43
   8   1   2    4.50    2.62
  -8  -1  -2    7.44    2.29
   8   1   3    6.08    2.59
  -8  -1  -3    6.29    2.27
   8   1   4   37.66    2.02
   8   1   4   37.32    1.85
  -8  -1  -4   40.65    3.16
   8   1   5   -0.18    0.97
   8   1   5    0.71    1.08
  -8  -1  -5   -0.42    1.87
   8   1   6  229.62    5.21
   8   1   6  233.55    7.38
  -8  -1  -6  248.02    5.58
   8   1   7    7.95    2.46
   8   1   7    8.95    2.57
  -8  -1  -7    8.98    1.39
   8   1   8    2.60    1.24
   8   1   8    4.07    2.22
  -8  -1  -8    3.81    2.24
   8   1   9    7.86    2.46
   8   1   9    8.75    1.38
  -8  -1  -9    7.12    1.41
   8   1  10   17.96    1.61
   8   1  10   18.51    1.67
  -8  -1 -10   18.50    2.95
   8   2  -5   28.75    1.83
   8   2  -5   32.03    2.16
  -8  -2   5   28.96    1.70
   8   2  -4    1.05    2.12
   8   2  -4    0.89    0.77
  -8  -2   4    1.24    1.01
   8   2  -3   43.25    2.12
   8   2  -3   46.68    1.71
  -8  -2   3   45.95    3.21
   8   2  -2   37.00    3.43
   8   2  -2   38.60    1.61
  -8  -2   2   36.59    1.80
   8   2  -1   38.61    2.04
  -8  -2   1   38.32    1.85
   8   2   0   17.23    1.73
  -8  -2   0   17.38    2.70
   8   2   1  289.04    6.64
  -8  -2  -1  302.12    8.33
   8   2   2  136.18    3.75
  -8  -2  -2  143.19    5.25
   8   2   3    6.66    1.43
  -8  -2  -3    5.83    2.30
   8   2   4    4.48    2.45
  -8  -2  -4    3.97    2.14
   8   2   5   24.31    3.20
   8   2   5   23.40    2.83
  -8  -2  -5   28.22    2.93
   8   2   6  365.22    9.73
   8   2   6  360.42    8.06
  -8  -2  -6  376.21    9.95
   8   2   7    8.80    2.61
   8   2   7    8.71    2.54
  -8  -2  -7    9.58    1.41
   8   2   8    8.45    2.52
   8   2   8    6.34    2.51
  -8  -2  -8    8.15    2.45
   8   2   9   66.49    3.96
   8   2   9   63.45    2.36
  -8  -2  -9   69.61    3.80
   8   2  10   -0.35    1.11
   8   2  10    0.32    1.82
  -8  -2 -10   -0.31    1.82
   8   3  -5   49.48    3.89
   8   3  -5   46.70    2.29
   8   3  -4    7.16    1.53
   8   3  -4    7.44    1.57
  -8  -3   4    8.52    1.37
   8   3  -3   57.96    4.04
   8   3  -3   57.45    2.74
  -8  -3   3   56.77    2.27
   8   3  -2   14.28    1.69
   8   3  -2   15.40    1.15
  -8  -3   2   14.23    2.66
   8   3  -1   12.15    1.59
  -8  -3   1   11.12    2.54
   8   3   0   14.74    1.68
  -8  -3   0   16.91    1.50
   8   3   1    2.91    2.38
  -8  -3  -1    2.43    1.13
   8   3   2   21.99    3.09
  -8  -3  -2   20.57    1.54
   8   3   3   10.58    1.53
  -8  -3  -3    9.50    1.37
   8   3   4   53.18    2.36
  -8  -3  -4   55.54    2.19
   8   3   5  121.60    3.53
  -8  -3  -5  125.97    3.34
   8   3   6    0.02    2.18
  -8  -3  -6    0.49    1.96
   8   3   7  211.40    7.07
   8   3   7  211.37    5.22
  -8  -3  -7  223.59    7.07
   8   3   8  401.84   11.30
   8   3   8  402.05   11.09
  -8  -3  -8  422.64    9.24
   8   3   9  199.69    5.00
   8   3   9  198.74    4.84
  -8  -3  -9  212.72    6.52
   8   3  10   20.41    1.77
   8   3  10   20.34    2.65
  -8  -3 -10   22.10    1.50
   8   4  -4   28.74    2.11
   8   4  -4   26.97    1.87
   8   4  -3    1.65    2.43
   8   4  -3    0.03    1.24
  -8  -4   3    1.71    2.20
   8   4  -2   88.69    3.14
  -8  -4   2   89.95    2.94
   8   4  -1  117.78    3.66
  -8  -4   1  131.45    3.57
   8   4   0    5.06    2.67
  -8  -4   0    6.23    1.28
   8   4   1   17.97    3.06
  -8  -4  -1   17.77    1.53
   8   4   2    0.32    2.10
  -8  -4  -2    0.26    0.99
   8   4   3   54.62    3.95
  -8  -4  -3   52.51    2.12
   8   4   4  155.48    6.28
  -8  -4  -4  165.45    4.26
   8   4   5  874.07   20.03
  -8  -4  -5  925.06   20.67
   8   4   6  129.28    5.71
  -8  -4  -6  131.55    5.35
   8   4   7  146.48    3.97
  -8  -4  -7  156.34    5.55
   8   4   8   42.17    2.13
   8   4   8   42.10    3.37
  -8  -4  -8   43.36    1.89
   8   4   9   33.92    1.94
   8   4   9   32.51    1.79
  -8  -4  -9   35.30    2.79
   8   5  -2    2.63    2.50
   8   5  -2    0.49    0.66
  -8  -5   2    2.46    2.22
   8   5  -1    7.55    1.60
  -8  -5   1    7.81    2.60
   8   5   0   18.75    3.34
  -8  -5   0   27.50    2.95
   8   5   1   17.02    3.13
  -8  -5  -1   16.20    2.78
   8   5   2   21.99    3.22
  -8  -5  -2   22.13    2.85
   8   5   3    1.42    2.30
  -8  -5  -3    1.24    2.00
   8   5   4   56.30    3.97
  -8  -5  -4   61.53    2.23
   8   5   5   11.56    1.56
  -8  -5  -5   11.70    1.37
   8   5   6   83.73    4.35
  -8  -5  -6   88.74    3.94
   8   5   7    2.15    2.13
  -8  -5  -7    2.01    1.84
   8   5   8    0.91    1.95
  -8  -5  -8    1.45    0.95
   8   6  -1    0.01    2.39
  -8  -6   1    0.48    1.18
   8   6   0   99.12    3.39
  -8  -6   0  106.20    3.26
   8   6   1   29.55    2.11
  -8  -6  -1   34.30    3.22
   8   6   2  178.12    6.66
  -8  -6  -2  187.63    6.33
   8   6   3  100.82    5.07
  -8  -6  -3  111.37    4.67
   8   6   4   -0.37    1.15
  -8  -6  -4   -0.44    0.98
   8   6   5   18.27    1.62
  -8  -6  -5   17.96    1.43
   8   6   6   29.98    3.02
  -8  -6  -6   27.13    2.64
   8   6   7    0.60    1.09
  -8  -6  -7    2.03    0.95
   9  -3  -1   17.88    3.43
   9  -3  -1   17.91    1.68
  -9   3   1   17.28    2.74
   9  -3   0  526.18   14.64
   9  -3   0  499.30   13.44
  -9   3   0  519.24   11.60
   9  -3   1    6.03    3.22
   9  -3   1   10.53    1.88
   9  -3   1    7.19    2.92
  -9   3  -1    8.14    1.56
   9  -3   2  225.39    5.75
   9  -3   2  246.65    8.26
   9  -3   2  232.32    5.71
  -9   3  -2  247.34    7.76
   9  -3   3   11.04    1.59
   9  -3   3    0.73    1.57
   9  -3   3   10.12    1.56
  -9   3  -3   10.26    2.79
   9  -3   4   12.14    1.64
   9  -3   4   10.70    3.04
  -9   3  -4   13.45    1.68
   9  -2  -2  495.43   13.46
   9  -2  -2  530.97   14.99
  -9   2   2  521.67   13.62
   9  -2  -1  478.47   13.67
   9  -2  -1  436.16   10.03
  -9   2   1  458.28   12.29
   9  -2   0    1.17    2.71
   9  -2   0    1.44    2.47
  -9   2   0    1.12    1.22
   9  -2   1    1.05    2.82
   9  -2   1    3.36    2.83
   9  -2   1    3.14    2.57
  -9   2  -1    2.10    1.31
   9  -2   2  384.72   11.30
   9  -2   2  406.49   11.47
  -9   2  -2  407.93    9.19
   9  -2   3    1.61    2.55
   9  -2   3    2.94    1.42
  -9   2  -3    2.44    1.40
   9  -2   4    1.99    2.48
   9  -2   4    1.97    1.39
  -9   2  -4    2.73    1.35
   9  -2   5   81.88    4.54
   9  -2   5   87.23    3.08
  -9   2  -5   89.98    3.16
   9  -1  -2  111.82    5.07
   9  -1  -2  117.17    3.54
  -9   1   2  112.57    3.16
   9  -1  -1   12.29    1.63
   9  -1  -1   13.30    2.97
  -9   1   1   12.72    2.61
   9  -1   0    0.81    1.23
   9  -1   0    0.91    2.30
   9  -1   0    0.58    2.32
  -9   1   0    0.44    2.00
   9  -1   1    2.91    2.49
   9  -1   1    4.06    2.53
  -9   1  -1    3.09    1.25
   9  -1   2   60.09    4.15
   9  -1   2   67.27    4.30
  -9   1  -2   64.42    2.50
   9  -1   3   38.01    3.61
   9  -1   3   38.76    3.81
  -9   1  -3   40.69    2.12
   9  -1   4  126.24    5.57
   9  -1   4  132.31    5.86
  -9   1  -4  136.00    3.88
   9  -1   5   14.20    3.04
   9  -1   5   13.15    3.27
  -9   1  -5   17.21    3.13
   9  -1   6   90.58    4.67
   9  -1   6   92.61    5.05
  -9   1  -6   96.64    5.08
   9   0  -3   -0.78    1.92
   9   0  -3    0.56    1.73
  -9   0   3    0.02    1.68
   9   0  -2    4.00    1.42
   9   0  -2    3.72    1.33
   9   0  -2    4.47    1.30
  -9   0   2    6.53    1.20
   9   0  -1    0.15    2.23
   9   0  -1    0.39    1.11
   9   0  -1    0.71    1.13
  -9   0   1    0.81    1.94
   9   0   0   23.47    3.27
   9   0   0   19.84    3.01
  -9   0   0   23.90    2.85
   9   0   1    3.11    1.42
   9   0   1    3.70    2.35
  -9   0  -1    3.86    2.30
   9   0   2   10.70    1.68
   9   0   2   10.58    2.70
  -9   0  -2   14.75    2.66
   9   0   3   -0.11    1.05
   9   0   3    0.42    1.14
  -9   0  -3   -0.72    1.90
   9   0   4    8.44    1.51
   9   0   4    8.80    1.64
  -9   0  -4    7.84    2.74
   9   0   5   45.36    3.83
   9   0   5   43.24    2.45
  -9   0  -5   47.38    3.96
   9   0   6  283.40    8.69
   9   0   6  287.78    6.98
  -9   0  -6  304.96    7.14
   9   0   7    5.38    2.68
   9   0   7    7.83    1.63
  -9   0  -7    6.31    1.62
   9   1  -2   49.00    3.94
   9   1  -2   43.36    3.32
   9   1  -2   46.92    3.34
  -9  -1   2   49.84    3.48
   9   1  -1   20.56    1.88
   9   1  -1   20.64    1.60
   9   1  -1   22.27    1.66
  -9  -1   1   19.82    1.64
   9   1   0   28.12    2.07
   9   1   0   28.75    1.81
  -9  -1   0   36.02    1.89
   9   1   1   -0.16    2.32
  -9  -1  -1   -0.48    2.04
   9   1   2  111.83    5.42
  -9  -1  -2  115.22    4.95
   9   1   3   43.02    3.97
  -9  -1  -3   45.34    3.59
   9   1   4    8.98    3.04
   9   1   4    8.35    2.66
  -9  -1  -4    9.85    1.48
   9   1   5    8.77    2.68
   9   1   5   10.03    3.01
  -9  -1  -5   10.45    1.57
   9   1   6   43.98    3.57
   9   1   6   45.27    4.08
  -9  -1  -6   43.41    3.77
   9   1   7    1.17    2.35
   9   1   7    1.90    1.37
  -9  -1  -7    1.60    2.40
   9   2  -2   39.74    2.38
   9   2  -2   41.86    1.90
  -9  -2   2   41.98    3.55
   9   2  -1  227.41    7.98
  -9  -2   1  237.77    7.58
   9   2   0   21.45    3.51
  -9  -2   0   19.85    3.02
   9   2   1    0.50    1.28
  -9  -2  -1    0.20    1.10
   9   2   2   14.43    1.86
  -9  -2  -2   18.45    1.63
   9   2   3   17.06    1.90
  -9  -2  -3   20.18    1.72
   9   2   4   10.89    1.75
  -9  -2  -4   13.05    2.78
   9   2   5    0.92    2.50
  -9  -2  -5    0.94    2.20
   9   2   6    2.27    2.39
   9   2   6    2.75    2.69
  -9  -2  -6    3.63    1.33
   9   2   7    0.40    2.21
   9   2   7   -0.29    2.03
  -9  -2  -7   -0.14    1.09
   9   3  -1   76.04    4.95
  -9  -3   1   75.61    2.79
   9   3   0   24.75    3.71
  -9  -3   0   26.59    3.26
   9   3   1    9.18    1.75
  -9  -3  -1    9.57    2.70
   9   3   2   -0.55    1.30
  -9  -3  -2    0.09    2.07
   9   3   3   18.77    1.95
  -9  -3  -3   19.96    1.73
   9   3   4  178.65    4.92
  -9  -3  -4  186.58    4.81
   9   3   5    4.24    1.59
  -9  -3  -5    3.56    1.41
   9   3   6   43.45    4.16
  -9  -3  -6   47.97    3.90
   9   4   1    3.86    1.62
  -9  -4  -1    4.33    2.48
   9   4   2    2.24    1.52
  -9  -4  -2    1.61    2.38
   9   4   3   63.24    2.85
  -9  -4  -3   65.61    4.16
   9   4   4   13.64    1.92
  -9  -4  -4   14.28    3.01
   9   4   5  193.11    5.44
  -9  -4  -5  196.40    5.24
;
_shelx_hkl_checksum     65001
_shelx_res_file
;
    shelxl.res created by SHELXL-2014/7
TITL 05111517
CELL  0.71075 7.40560 9.04160 11.71860 80.420 81.035 87.663
ZERR  1 0.00390 0.00350 0.00440 0.017 0.021 0.022
LATT 1
SFAC C H O N
UNIT 36 42 6 2
SHEL 99999.000000 0.000000
OMIT    -4  -5   3
OMIT    -4  -4   3
L.S. 30
FMAP 2
PLAN -20
WPDB -2
HTAB
BOND $H
CONF
LIST 4
TEMP -180.0
ACTA
SIZE 0.450 0.280 0.100
WGHT    0.082300    0.076100
FVAR       1.46440
O1    3    0.631711    0.222910    0.130604    11.00000    0.03475    0.01718 =
         0.02099   -0.00813   -0.00818    0.00878
O2    3    0.743014    0.193774    0.300268    11.00000    0.03196    0.01774 =
         0.02728   -0.00525   -0.01243    0.00743
O3    3    0.358903    0.845947    0.259406    11.00000    0.02528    0.01275 =
         0.01934   -0.00595   -0.00748    0.00606
N1    4    0.777761   -0.033708    0.093552    11.00000    0.02010    0.01340 =
         0.02076   -0.00436   -0.00099    0.00133
C1    1    0.582869    0.420400    0.238816    11.00000    0.01565    0.01306 =
         0.01623   -0.00252    0.00014   -0.00006
C2    1    0.485718    0.497879    0.154030    11.00000    0.02203    0.01604 =
         0.01333   -0.00396   -0.00123    0.00070
AFIX  43
H2    2    0.467678    0.451885    0.089542    11.00000   -1.20000
AFIX   0
C3    1    0.415218    0.640283    0.162075    11.00000    0.02134    0.01562 =
         0.01481   -0.00170   -0.00386    0.00259
AFIX  43
H3    2    0.351478    0.692288    0.102755    11.00000   -1.20000
AFIX   0
C4    1    0.438150    0.707456    0.257941    11.00000    0.01579    0.01205 =
         0.01735   -0.00264   -0.00071    0.00049
C5    1    0.534736    0.631449    0.343687    11.00000    0.01747    0.01615 =
         0.01747   -0.00567   -0.00407    0.00030
AFIX  43
H5    2    0.551467    0.676859    0.408723    11.00000   -1.20000
AFIX   0
C6    1    0.606482    0.488607    0.333375    11.00000    0.01565    0.01558 =
         0.01773   -0.00209   -0.00390    0.00083
AFIX  43
H6    2    0.672433    0.437073    0.391713    11.00000   -1.20000
AFIX   0
C7    1    0.661503    0.267964    0.227651    11.00000    0.01732    0.01463 =
         0.01754   -0.00309   -0.00059   -0.00003
C8    1    0.372846    0.919035    0.357749    11.00000    0.01935    0.01387 =
         0.01769   -0.00502   -0.00507    0.00237
AFIX  23
H8A   2    0.499944    0.951490    0.354220    11.00000   -1.20000
H8B   2    0.338866    0.849035    0.431862    11.00000   -1.20000
AFIX   0
C9    1    0.244062    1.053853    0.352573    11.00000    0.01965    0.01281 =
         0.01854   -0.00428   -0.00572    0.00371
AFIX  23
H9A   2    0.118861    1.021454    0.350020    11.00000   -1.20000
H9B   2    0.283325    1.126131    0.280507    11.00000   -1.20000
AFIX   0
C10   1    0.243762    1.129760    0.459970    11.00000    0.02384    0.01501 =
         0.01738   -0.00433   -0.00564    0.00467
AFIX  23
H10A  2    0.233902    1.051627    0.530593    11.00000   -1.20000
H10B  2    0.362057    1.180317    0.452698    11.00000   -1.20000
AFIX   0
C11   1    0.088890    1.244970    0.477051    11.00000    0.02297    0.01750 =
         0.01912   -0.00430    0.00010    0.00386
AFIX  23
H11A  2   -0.029202    1.195313    0.481247    11.00000   -1.20000
H11B  2    0.089666    1.279346    0.552887    11.00000   -1.20000
AFIX   0
C12   1    0.101026    1.380690    0.381014    11.00000    0.02101    0.01660 =
         0.02744   -0.00228   -0.00104    0.00454
AFIX 137
H12A  2    0.219062    1.429070    0.374451    11.00000   -1.50000
H12B  2    0.001938    1.451852    0.400034    11.00000   -1.50000
H12C  2    0.089922    1.348881    0.306475    11.00000   -1.50000
AFIX   0
C13   1    0.868236   -0.116352    0.172383    11.00000    0.02249    0.01777 =
         0.01900   -0.00774   -0.00178    0.00123
AFIX  43
H13   2    0.881571   -0.077533    0.241072    11.00000   -1.20000
AFIX   0
C14   1    0.943458   -0.256087    0.158448    11.00000    0.02090    0.01727 =
         0.01778   -0.00374   -0.00471    0.00321
AFIX  43
H14   2    1.006659   -0.311253    0.216792    11.00000   -1.20000
AFIX   0
C15   1    0.925939   -0.315537    0.058149    11.00000    0.01684    0.01327 =
         0.01756   -0.00365   -0.00078    0.00067
C16   1    0.832930   -0.227735   -0.024407    11.00000    0.02739    0.01528 =
         0.01919   -0.00576   -0.00646    0.00384
AFIX  43
H16   2    0.818881   -0.262892   -0.094486    11.00000   -1.20000
AFIX   0
C17   1    0.761354   -0.089412   -0.003755    11.00000    0.02599    0.01483 =
         0.02152   -0.00345   -0.00567    0.00422
AFIX  43
H17   2    0.697935   -0.031282   -0.060671    11.00000   -1.20000
AFIX   0
C18   1    1.003750   -0.464687    0.044977    11.00000    0.02245    0.01346 =
         0.01925   -0.00306   -0.00525    0.00441
AFIX  43
H18   2    1.064881   -0.515247    0.106119    11.00000   -1.20000
AFIX   0
H1    2    0.689408    0.120911    0.120614    11.00000    0.09162
HKLF 4
REM  05111517
REM R1 =  0.0416 for    3146 Fo > 4sig(Fo)  and  0.0443 for all    3500 data
REM    204 parameters refined using      0 restraints
END
WGHT      0.0823      0.0761
REM Instructions for potential hydrogen bonds
HTAB O1 N1
REM Highest difference peak  0.215,  deepest hole -0.487,  1-sigma level  0.113
Q1    1   0.3219  1.1649  0.2253  11.00000  0.05    0.21
Q2    1   1.0322 -0.0047  0.0237  11.00000  0.05    0.21
Q3    1   0.6504  0.6333  0.1419  11.00000  0.05    0.21
Q4    1   0.4649  1.2711  0.4042  11.00000  0.05    0.20
Q5    1   0.2721  1.3934  0.3175  11.00000  0.05    0.20
Q6    1   0.7237  0.4060  0.0560  11.00000  0.05    0.20
Q7    1   0.2770  1.4917  0.3970  11.00000  0.05    0.19
Q8    1   0.3672  1.2461  0.3202  11.00000  0.05    0.19
Q9    1   0.2116  1.3620  0.2835  11.00000  0.05    0.19
Q10   1   0.2509  1.4642  0.4194  11.00000  0.05    0.19
Q11   1   0.5076  0.9037  0.1857  11.00000  0.05    0.19
Q12   1   0.0856  0.9544  0.5855  11.00000  0.05    0.19
Q13   1   0.2517  1.5983  0.4303  11.00000  0.05    0.18
Q14   1   0.8846  0.3099  0.1033  11.00000  0.05    0.18
Q15   1   0.6634  0.5490  0.0776  11.00000  0.05    0.18
Q16   1   0.2197  0.7720  0.0244  11.00000  0.05    0.18
Q17   1   0.3440  0.5008  0.4358  11.00000  0.05    0.18
Q18   1   0.5263  0.8539  0.1073  11.00000  0.05    0.18
Q19   1  -0.0226  0.9358  0.4228  11.00000  0.05    0.18
Q20   1   0.9644  0.2130  0.0999  11.00000  0.05    0.18
;
_shelx_res_checksum     40949
data_II
_database_code_depnum_ccdc_archive 'CCDC 1515165'
_chemical_name_systematic
;\
4-(<i>n</i>-Hexyloxy)benzoic acid--\
(<i>E</i>)-1,2-bis(pyridin-4-yl)ethene
;
_chemical_formula_moiety     '2(C13 H18 O3), C12 H10 N2'
_chemical_formula_sum     'C38 H46 N2 O6'
_chemical_formula_iupac     '2C13 H18 O3, C12 H10 N2'
_chemical_formula_weight     626.79
_chemical_melting_point     ?
_shelx_space_group_comment
;
The symmetry employed for this shelxl refinement is uniquely defined
by the following loop, which should always be used as a source of
symmetry information in preference to the above space-group names.
They are only intended as comments.
;
_space_group_crystal_system     triclinic
_space_group_name_H-M_alt     'P -1'
_space_group_name_Hall     '-P 1'
loop_
    _space_group_symop_operation_xyz
    'x, y, z'
    '-x, -y, -z'
_cell_length_a     9.107(3)
_cell_length_b     12.020(5)
_cell_length_c     16.672(6)
_cell_angle_alpha     81.584(16)
_cell_angle_beta     88.416(15)
_cell_angle_gamma     67.905(15)
_cell_volume     1672.2(11)
_cell_formula_units_Z     2
_cell_measurement_reflns_used     15048
_cell_measurement_theta_min     3.29
_cell_measurement_theta_max     30.00
_cell_measurement_temperature     93.0(10)
_exptl_crystal_description     platelet
_exptl_crystal_colour     colorless
_exptl_crystal_size_max     0.55
_exptl_crystal_size_mid     0.24
_exptl_crystal_size_min     0.07
_exptl_crystal_density_diffrn     1.245
_exptl_crystal_density_meas     ?
_exptl_crystal_density_method     'not measured'
_exptl_crystal_F_000     672.00
_exptl_absorpt_coefficient_mu     0.084
_exptl_absorpt_correction_type     multi-scan
_exptl_absorpt_process_details
;
(<i>ABSCOR</i>; Higashi, 1995)
;
_exptl_absorpt_correction_T_min     0.819
_exptl_absorpt_correction_T_max     0.994
_diffrn_ambient_temperature     93(2)
_diffrn_radiation_type     'Mo K\a'
_diffrn_radiation_wavelength     0.71075
_diffrn_measurement_device_type     'Rigaku R-AXIS RAPIDII'
_diffrn_measurement_method     \w
_diffrn_detector_area_resol_mean     10.000
_diffrn_reflns_number     16796
_diffrn_reflns_av_R_equivalents     0.0312
_diffrn_reflns_theta_min     3.297
_diffrn_reflns_theta_max     27.483
_diffrn_reflns_theta_full     25.242
_diffrn_measured_fraction_theta_max     0.995
_diffrn_measured_fraction_theta_full     0.997
_diffrn_reflns_limit_h_min     -11
_diffrn_reflns_limit_h_max     11
_diffrn_reflns_limit_k_min     -15
_diffrn_reflns_limit_k_max     15
_diffrn_reflns_limit_l_min     -21
_diffrn_reflns_limit_l_max     21
_diffrn_standards_number     0
_diffrn_standards_interval_count     .
_diffrn_standards_decay_%     ?
_refine_special_details
;
 Reflections were merged by SHELXL according to the crystal
 class for the calculation of statistics and refinement.
 _reflns_Friedel_fraction is defined as the number of unique
 Friedel pairs measured divided by the number that would be
 possible theoretically, ignoring centric projections and
 systematic absences.
;
_reflns_number_total     7635
_reflns_number_gt     5611
_reflns_threshold_expression     'I > 2\s(I)'
_refine_ls_structure_factor_coef     Fsqd
_refine_ls_matrix_type     full
_refine_ls_R_factor_all     0.0601
_refine_ls_R_factor_gt     0.0425
_refine_ls_wR_factor_gt     0.1027
_refine_ls_wR_factor_ref     0.1101
_refine_ls_goodness_of_fit_ref     1.014
_refine_ls_restrained_S_all     1.015
_refine_ls_number_reflns     7635
_refine_ls_number_parameters     482
_refine_ls_number_restraints     24
_refine_ls_hydrogen_treatment     mixed
_refine_ls_weighting_scheme     calc
_refine_ls_weighting_details
                      'w=1/[\s^2^(Fo^2^)+(0.0639P)^2^] where P=(Fo^2^+2Fc^2^)/3'
_atom_sites_solution_hydrogens     mixed
_atom_sites_solution_primary     direct
_atom_sites_solution_secondary     difmap
_refine_ls_shift/su_max     0.001
_refine_ls_shift/su_mean     0.000
_refine_diff_density_max     0.253
_refine_diff_density_min     -0.288
_refine_ls_extinction_method     none
_refine_ls_extinction_coef     .
loop_
    _atom_type_symbol
    _atom_type_description
    _atom_type_scat_dispersion_real
    _atom_type_scat_dispersion_imag
    _atom_type_scat_source
    'C' 'C' 0.0033 0.0016
                         'International Tables Vol C Tables 4.2.6.8 and 6.1.1.4'
    'H' 'H' 0.0000 0.0000
                         'International Tables Vol C Tables 4.2.6.8 and 6.1.1.4'
    'O' 'O' 0.0106 0.0060
                         'International Tables Vol C Tables 4.2.6.8 and 6.1.1.4'
    'N' 'N' 0.0061 0.0033
                         'International Tables Vol C Tables 4.2.6.8 and 6.1.1.4'
_computing_data_collection
;
RAPID-AUTO (Rigaku, 2006)
;
_computing_cell_refinement
;
RAPID-AUTO (Rigaku, 2006)
;
_computing_data_reduction
;
RAPID-AUTO (Rigaku, 2006)
;
_computing_structure_solution
;
<i>Il Milione</i> (Burla <i>et al</i>., 2007)
;
_computing_structure_refinement
;
SHELXL2014 (Sheldrick, 2015)
;
_computing_molecular_graphics
;
ORTEP-3 for Windows (Farrugia, 2012)
;
_computing_publication_material
;
CrystalStructure (Rigaku, 2010) and PLATON (Spek, 2015)
;
loop_
    _atom_site_type_symbol
    _atom_site_label
    _atom_site_fract_x
    _atom_site_fract_y
    _atom_site_fract_z
    _atom_site_U_iso_or_equiv
    _atom_site_adp_type
    _atom_site_calc_flag
    _atom_site_occupancy
    _atom_site_disorder_assembly
    _atom_site_disorder_group
    O O1 1.42505(10) 0.09185(8) 0.27424(5) 0.0333(2) Uani d 1 . .
    O O2 1.54109(10) -0.04491(8) 0.19145(5) 0.0330(2) Uani d 1 . .
    O O3 2.12484(9) -0.06159(8) 0.40308(5) 0.02806(19) Uani d 1 . .
    O O4 -0.15865(10) 0.35829(8) -0.05256(5) 0.0309(2) Uani d 1 . .
    O O5 -0.09887(11) 0.20320(9) -0.12240(6) 0.0434(2) Uani d 1 . .
    O O6 -0.84790(9) 0.48165(8) -0.18372(5) 0.0302(2) Uani d 1 . .
    C C1 1.70210(13) -0.00882(10) 0.28693(7) 0.0238(2) Uani d 1 . .
    C C2 1.84421(13) -0.08040(10) 0.25625(7) 0.0241(2) Uani d 1 . .
    H H2 1.8423 -0.1160 0.2092 0.029 Uiso calc 1 . .
    C C3 1.98902(13) -0.10090(10) 0.29294(7) 0.0239(2) Uani d 1 . .
    H H3 2.0854 -0.1497 0.2713 0.029 Uiso calc 1 . .
    C C4 1.99056(13) -0.04879(10) 0.36184(7) 0.0237(2) Uani d 1 . .
    C C5 1.84909(13) 0.02307(11) 0.39347(7) 0.0279(3) Uani d 1 . .
    H H5 1.8508 0.0581 0.4408 0.033 Uiso calc 1 . .
    C C6 1.70629(13) 0.04319(11) 0.35578(7) 0.0267(2) Uani d 1 . .
    H H6 1.6100 0.0930 0.3770 0.032 Uiso calc 1 . .
    C C7 1.54990(14) 0.01020(11) 0.24567(7) 0.0257(2) Uani d 1 . .
    C C8 2.27479(13) -0.13955(11) 0.37704(7) 0.0251(2) Uani d 1 . .
    H H8A 2.2963 -0.1067 0.3219 0.030 Uiso calc 1 . .
    H H8B 2.2751 -0.2217 0.3759 0.030 Uiso calc 1 . .
    C C9 2.39862(13) -0.14475(11) 0.43723(7) 0.0278(3) Uani d 1 . .
    H H9A 2.3721 -0.1744 0.4921 0.033 Uiso calc 1 . .
    H H9B 2.3957 -0.0616 0.4376 0.033 Uiso calc 1 . .
    C C10 2.56564(12) -0.22644(11) 0.41889(7) 0.0246(2) Uani d 1 . .
    H H10A 2.5926 -0.1971 0.3640 0.029 Uiso calc 1 . .
    H H10B 2.5693 -0.3098 0.4189 0.029 Uiso calc 1 . .
    C C11 2.68871(13) -0.22971(11) 0.48033(7) 0.0275(3) Uani d 1 . .
    H H11A 2.6810 -0.1458 0.4822 0.033 Uiso calc 1 . .
    H H11B 2.6643 -0.2626 0.5348 0.033 Uiso calc 1 . .
    C C12 2.85704(14) -0.30597(13) 0.46084(8) 0.0363(3) Uani d 1 . .
    H H12A 2.8792 -0.2761 0.4051 0.044 Uiso calc 1 . .
    H H12B 2.8663 -0.3910 0.4622 0.044 Uiso calc 1 . .
    C C13 2.98061(17) -0.30353(16) 0.51899(10) 0.0512(4) Uani d 1 . .
    H H13A 2.9707 -0.2195 0.5190 0.077 Uiso calc 1 . .
    H H13B 3.0867 -0.3511 0.5018 0.077 Uiso calc 1 . .
    H H13C 2.9643 -0.3385 0.5738 0.077 Uiso calc 1 . .
    C C14 -0.36643(13) 0.34302(10) -0.12446(6) 0.0224(2) Uani d 1 . .
    C C15 -0.47394(13) 0.44362(10) -0.09367(6) 0.0229(2) Uani d 1 . .
    H H15 -0.4367 0.4830 -0.0582 0.027 Uiso calc 1 . .
    C C16 -0.63337(13) 0.48683(10) -0.11394(7) 0.0242(2) Uani d 1 . .
    H H16 -0.7056 0.5541 -0.0914 0.029 Uiso calc 1 . .
    C C17 -0.68806(13) 0.43144(10) -0.16751(7) 0.0247(2) Uani d 1 . .
    C C18 -0.58315(14) 0.33190(11) -0.19980(7) 0.0274(3) Uani d 1 . .
    H H18 -0.6201 0.2945 -0.2368 0.033 Uiso calc 1 . .
    C C19 -0.42317(14) 0.28783(11) -0.17712(7) 0.0265(2) Uani d 1 . .
    H H19 -0.3514 0.2187 -0.1980 0.032 Uiso calc 1 . .
    C C20 -0.19545(13) 0.29410(11) -0.10047(7) 0.0253(2) Uani d 1 . .
    C C21 -0.91312(14) 0.43395(12) -0.24144(7) 0.0313(3) Uani d 1 . .
    H H21A -0.8930 0.3473 -0.2229 0.038 Uiso calc 1 . .
    H H21B -0.8647 0.4412 -0.2949 0.038 Uiso calc 1 . .
    C C22 -1.08930(14) 0.50807(11) -0.24760(7) 0.0295(3) Uani d 1 . .
    H H22A -1.1062 0.5951 -0.2607 0.035 Uiso calc 1 . .
    H H22B -1.1358 0.4961 -0.1942 0.035 Uiso calc 1 . .
    C C23 -1.17552(14) 0.47520(11) -0.31134(7) 0.0292(3) Uani d 1 . .
    H H23A -1.1569 0.3878 -0.2990 0.035 Uiso calc 1 . .
    H H23B -1.1310 0.4891 -0.3650 0.035 Uiso calc 1 . .
    C C24 -1.35357(13) 0.54865(11) -0.31559(7) 0.0264(2) Uani d 1 . .
    H H24A -1.3991 0.5308 -0.2630 0.032 Uiso calc 1 . .
    H H24B -1.3720 0.6362 -0.3244 0.032 Uiso calc 1 . .
    C C25 -1.43892(15) 0.52189(12) -0.38257(8) 0.0337(3) Uani d 1 . .
    H H25A -1.4140 0.4334 -0.3760 0.040 Uiso calc 1 . .
    H H25B -1.3987 0.5454 -0.4355 0.040 Uiso calc 1 . .
    C C26 -1.61824(15) 0.58816(13) -0.38342(9) 0.0421(3) Uani d 1 . .
    H H26A -1.6441 0.6759 -0.3899 0.063 Uiso calc 1 . .
    H H26B -1.6598 0.5624 -0.3322 0.063 Uiso calc 1 . .
    H H26C -1.6662 0.5688 -0.4287 0.063 Uiso calc 1 . .
    N N1A 1.1522(5) 0.1162(6) 0.2093(3) 0.0228(18) Uani d 0.647(4) A 1
    C C27A 1.0268(6) 0.1865(5) 0.2451(4) 0.0282(11) Uani d 0.647(4) A 1
    H H27A 1.0460 0.2167 0.2917 0.034 Uiso calc 0.647(4) A 1
    C C28A 0.8723(3) 0.2193(2) 0.22069(19) 0.0263(6) Uani d 0.647(4) A 1
    H H28A 0.7885 0.2697 0.2498 0.032 Uiso calc 0.647(4) A 1
    C C29A 0.8404(2) 0.1776(2) 0.15261(17) 0.0218(5) Uani d 0.647(4) A 1
    C C30A 0.9699(4) 0.1041(3) 0.11322(15) 0.0288(5) Uani d 0.647(4) A 1
    H H30A 0.9548 0.0733 0.0661 0.035 Uiso calc 0.647(4) A 1
    C C31A 1.1217(5) 0.0767(5) 0.1444(3) 0.0334(10) Uani d 0.647(4) A 1
    H H31A 1.2089 0.0263 0.1172 0.040 Uiso calc 0.647(4) A 1
    N N2A 0.1367(6) 0.2855(6) -0.0092(4) 0.0205(17) Uani d 0.647(4) A 1
    C C32A 0.2515(5) 0.2015(4) -0.0416(2) 0.0273(9) Uani d 0.647(4) A 1
    H H32A 0.2240 0.1651 -0.0826 0.033 Uiso calc 0.647(4) A 1
    C C33A 0.4095(3) 0.1635(2) -0.01891(17) 0.0253(6) Uani d 0.647(4) A 1
    H H33A 0.4882 0.1045 -0.0453 0.030 Uiso calc 0.647(4) A 1
    C C34A 0.4525(3) 0.2125(2) 0.04299(18) 0.0215(5) Uani d 0.647(4) A 1
    C C35A 0.3292(4) 0.2986(3) 0.07937(19) 0.0267(7) Uani d 0.647(4) A 1
    H H35A 0.3510 0.3338 0.1228 0.032 Uiso calc 0.647(4) A 1
    C C36A 0.1757(6) 0.3311(7) 0.0507(4) 0.0331(14) Uani d 0.647(4) A 1
    H H36A 0.0931 0.3897 0.0755 0.040 Uiso calc 0.647(4) A 1
    C C37A 0.6747(2) 0.21132(16) 0.12689(11) 0.0247(5) Uani d 0.647(4) A 1
    H H37A 0.5972 0.2656 0.1569 0.030 Uiso calc 0.647(4) A 1
    C C38A 0.6201(2) 0.17517(17) 0.06689(11) 0.0248(5) Uani d 0.647(4) A 1
    H H38A 0.6960 0.1203 0.0367 0.030 Uiso calc 0.647(4) A 1
    N N1B 1.1539(14) 0.1182(14) 0.2089(8) 0.042(5) Uiso d 0.353(4) A 2
    C C27B 1.0102(12) 0.1866(12) 0.2366(7) 0.039(3) Uiso d 0.353(4) A 2
    H H27B 1.0050 0.2218 0.2845 0.046 Uiso calc 0.353(4) A 2
    C C28B 0.8728(6) 0.2044(5) 0.1947(3) 0.0230(12) Uiso d 0.353(4) A 2
    H H28B 0.7744 0.2562 0.2128 0.028 Uiso calc 0.353(4) A 2
    C C29B 0.8731(6) 0.1498(4) 0.1278(3) 0.0188(9) Uiso d 0.353(4) A 2
    C C30B 1.0202(7) 0.0778(5) 0.1017(3) 0.0300(14) Uiso d 0.353(4) A 2
    H H30B 1.0264 0.0383 0.0557 0.036 Uiso calc 0.353(4) A 2
    C C31B 1.1545(9) 0.0643(9) 0.1422(5) 0.0271(19) Uiso d 0.353(4) A 2
    H H31B 1.2536 0.0150 0.1232 0.033 Uiso calc 0.353(4) A 2
    N N2B 0.1398(14) 0.2833(15) -0.0068(9) 0.041(5) Uiso d 0.353(4) A 2
    C C32B 0.2783(10) 0.2036(8) -0.0344(5) 0.027(2) Uiso d 0.353(4) A 2
    H H32B 0.2733 0.1649 -0.0795 0.033 Uiso calc 0.353(4) A 2
    C C33B 0.4231(6) 0.1788(5) 0.0018(3) 0.0224(13) Uiso d 0.353(4) A 2
    H H33B 0.5160 0.1203 -0.0163 0.027 Uiso calc 0.353(4) A 2
    C C34B 0.4330(7) 0.2395(5) 0.0649(3) 0.0199(11) Uiso d 0.353(4) A 2
    C C35B 0.2947(8) 0.3223(6) 0.0889(4) 0.0282(17) Uiso d 0.353(4) A 2
    H H35B 0.2982 0.3655 0.1317 0.034 Uiso calc 0.353(4) A 2
    C C36B 0.1546(12) 0.3436(11) 0.0531(6) 0.0187(18) Uiso d 0.353(4) A 2
    H H36B 0.0621 0.4033 0.0706 0.022 Uiso calc 0.353(4) A 2
    C C37B 0.7297(4) 0.1622(3) 0.0844(2) 0.0252(10) Uiso d 0.353(4) A 2
    H H37B 0.7425 0.1243 0.0371 0.030 Uiso calc 0.353(4) A 2
    C C38B 0.5823(5) 0.2222(3) 0.1058(2) 0.0248(9) Uiso d 0.353(4) A 2
    H H38B 0.5724 0.2585 0.1536 0.030 Uiso calc 0.353(4) A 2
    H H1 1.325(2) 0.0996(18) 0.2481(12) 0.079(6) Uiso d 1 . .
    H H4 -0.033(3) 0.3226(19) -0.0371(12) 0.083(6) Uiso d 1 . .
loop_
    _atom_site_aniso_label
    _atom_site_aniso_U_11
    _atom_site_aniso_U_22
    _atom_site_aniso_U_33
    _atom_site_aniso_U_12
    _atom_site_aniso_U_13
    _atom_site_aniso_U_23
    O1 0.0193(4) 0.0407(5) 0.0392(5) -0.0085(4) -0.0051(4) -0.0101(4)
    O2 0.0296(5) 0.0326(5) 0.0399(5) -0.0132(4) -0.0085(4) -0.0090(4)
    O3 0.0173(4) 0.0357(5) 0.0294(4) -0.0047(4) -0.0035(3) -0.0128(3)
    O4 0.0218(4) 0.0338(5) 0.0378(5) -0.0084(4) -0.0056(3) -0.0121(4)
    O5 0.0252(5) 0.0484(6) 0.0535(6) -0.0024(4) -0.0019(4) -0.0290(5)
    O6 0.0231(4) 0.0317(5) 0.0363(4) -0.0090(4) -0.0098(3) -0.0081(4)
    C1 0.0223(6) 0.0238(6) 0.0259(5) -0.0102(5) -0.0035(4) -0.0008(4)
    C2 0.0260(6) 0.0221(6) 0.0258(5) -0.0101(5) -0.0035(4) -0.0048(4)
    C3 0.0220(6) 0.0220(6) 0.0275(5) -0.0071(5) -0.0004(4) -0.0054(4)
    C4 0.0210(5) 0.0259(6) 0.0246(5) -0.0093(5) -0.0034(4) -0.0027(4)
    C5 0.0227(6) 0.0343(6) 0.0265(5) -0.0085(5) -0.0014(5) -0.0099(5)
    C6 0.0199(5) 0.0311(6) 0.0276(6) -0.0072(5) 0.0001(4) -0.0060(5)
    C7 0.0240(6) 0.0256(6) 0.0292(6) -0.0122(5) -0.0034(5) -0.0003(5)
    C8 0.0181(5) 0.0258(6) 0.0293(6) -0.0044(5) -0.0017(4) -0.0074(5)
    C9 0.0211(6) 0.0319(6) 0.0283(6) -0.0060(5) -0.0024(5) -0.0077(5)
    C10 0.0195(5) 0.0266(6) 0.0266(5) -0.0070(5) -0.0028(4) -0.0046(4)
    C11 0.0229(6) 0.0305(6) 0.0284(6) -0.0094(5) -0.0059(5) -0.0022(5)
    C12 0.0217(6) 0.0433(8) 0.0390(7) -0.0087(6) -0.0051(5) 0.0005(6)
    C13 0.0281(7) 0.0636(10) 0.0574(9) -0.0169(7) -0.0188(7) 0.0078(8)
    C14 0.0228(6) 0.0246(6) 0.0205(5) -0.0097(5) 0.0001(4) -0.0028(4)
    C15 0.0262(6) 0.0240(6) 0.0208(5) -0.0112(5) -0.0010(4) -0.0051(4)
    C16 0.0249(6) 0.0226(6) 0.0248(5) -0.0079(5) -0.0020(4) -0.0049(4)
    C17 0.0238(6) 0.0244(6) 0.0264(5) -0.0102(5) -0.0047(4) -0.0011(4)
    C18 0.0308(6) 0.0284(6) 0.0268(5) -0.0134(5) -0.0044(5) -0.0083(5)
    C19 0.0267(6) 0.0263(6) 0.0271(6) -0.0085(5) 0.0007(5) -0.0096(5)
    C20 0.0231(6) 0.0296(6) 0.0234(5) -0.0094(5) 0.0018(4) -0.0057(5)
    C21 0.0283(6) 0.0324(7) 0.0361(6) -0.0137(6) -0.0093(5) -0.0059(5)
    C22 0.0275(6) 0.0302(6) 0.0322(6) -0.0128(5) -0.0059(5) -0.0024(5)
    C23 0.0242(6) 0.0305(6) 0.0341(6) -0.0109(5) -0.0053(5) -0.0054(5)
    C24 0.0252(6) 0.0260(6) 0.0282(6) -0.0098(5) -0.0031(5) -0.0033(5)
    C25 0.0281(6) 0.0322(7) 0.0407(7) -0.0090(5) -0.0082(5) -0.0097(5)
    C26 0.0277(7) 0.0405(8) 0.0541(8) -0.0082(6) -0.0128(6) -0.0043(6)
    N1A 0.0143(16) 0.0247(19) 0.029(2) -0.0100(10) -0.0083(6) 0.0066(6)
    C27A 0.0216(16) 0.0215(15) 0.042(2) -0.0101(11) -0.0085(12) 0.0001(10)
    C28A 0.0240(12) 0.0241(11) 0.0294(12) -0.0065(8) -0.0043(9) -0.0056(10)
    C29A 0.0201(10) 0.0213(10) 0.0239(11) -0.0073(8) -0.0024(9) -0.0038(9)
    C30A 0.0278(15) 0.0324(13) 0.0263(11) -0.0109(13) -0.0036(11) -0.0048(10)
    C31A 0.0236(17) 0.0367(18) 0.0347(15) -0.0079(16) 0.0031(15) 0.0004(11)
    N2A 0.0147(16) 0.0246(19) 0.0227(18) -0.0086(9) -0.0066(6) -0.0006(6)
    C32A 0.0242(17) 0.0328(15) 0.0273(15) -0.0130(13) -0.0041(11) -0.0046(9)
    C33A 0.0233(13) 0.0275(12) 0.0253(12) -0.0085(9) -0.0014(9) -0.0070(10)
    C34A 0.0201(11) 0.0227(11) 0.0220(11) -0.0084(9) 0.0014(9) -0.0036(10)
    C35A 0.0245(16) 0.0275(15) 0.0307(13) -0.0107(14) -0.0042(11) -0.0093(11)
    C36A 0.026(2) 0.033(2) 0.0403(18) -0.0095(18) 0.0041(15) -0.0109(14)
    C37A 0.0157(9) 0.0250(9) 0.0315(10) -0.0057(7) -0.0020(7) -0.0027(7)
    C38A 0.0200(10) 0.0263(10) 0.0272(9) -0.0077(7) -0.0002(7) -0.0032(7)
_geom_special_details
;
 All esds (except the esd in the dihedral angle between two l.s. planes)
 are estimated using the full covariance matrix.  The cell esds are taken
 into account individually in the estimation of esds in distances, angles
 and torsion angles; correlations between esds in cell parameters are only
 used when they are defined by crystal symmetry.  An approximate (isotropic)
 treatment of cell esds is used for estimating esds involving l.s. planes.
;
loop_
    _geom_bond_atom_site_label_1
    _geom_bond_atom_site_label_2
    _geom_bond_site_symmetry_2
    _geom_bond_distance
    _geom_bond_publ_flag
    O1 C7 . 1.3231(16) ?
    O1 H1 . 0.99(2) ?
    O2 C7 . 1.2172(15) ?
    O3 C4 . 1.3660(14) ?
    O3 C8 . 1.4336(14) ?
    O4 C20 . 1.3173(15) ?
    O4 H4 . 1.09(2) ?
    O5 C20 . 1.2155(15) ?
    O6 C17 . 1.3673(14) ?
    O6 C21 . 1.4342(15) ?
    C1 C2 . 1.3899(17) ?
    C1 C6 . 1.3929(17) ?
    C1 C7 . 1.4884(16) ?
    C2 C3 . 1.3893(16) ?
    C2 H2 . 0.9500 ?
    C3 C4 . 1.3893(17) ?
    C3 H3 . 0.9500 ?
    C4 C5 . 1.3939(17) ?
    C5 C6 . 1.3815(17) ?
    C5 H5 . 0.9500 ?
    C6 H6 . 0.9500 ?
    C8 C9 . 1.5079(16) ?
    C8 H8A . 0.9900 ?
    C8 H8B . 0.9900 ?
    C9 C10 . 1.5198(16) ?
    C9 H9A . 0.9900 ?
    C9 H9B . 0.9900 ?
    C10 C11 . 1.5250(16) ?
    C10 H10A . 0.9900 ?
    C10 H10B . 0.9900 ?
    C11 C12 . 1.5161(18) ?
    C11 H11A . 0.9900 ?
    C11 H11B . 0.9900 ?
    C12 C13 . 1.517(2) ?
    C12 H12A . 0.9900 ?
    C12 H12B . 0.9900 ?
    C13 H13A . 0.9800 ?
    C13 H13B . 0.9800 ?
    C13 H13C . 0.9800 ?
    C14 C19 . 1.3897(16) ?
    C14 C15 . 1.3956(17) ?
    C14 C20 . 1.4857(16) ?
    C15 C16 . 1.3786(16) ?
    C15 H15 . 0.9500 ?
    C16 C17 . 1.3918(16) ?
    C16 H16 . 0.9500 ?
    C17 C18 . 1.3908(18) ?
    C18 C19 . 1.3920(17) ?
    C18 H18 . 0.9500 ?
    C19 H19 . 0.9500 ?
    C21 C22 . 1.5119(18) ?
    C21 H21A . 0.9900 ?
    C21 H21B . 0.9900 ?
    C22 C23 . 1.5181(17) ?
    C22 H22A . 0.9900 ?
    C22 H22B . 0.9900 ?
    C23 C24 . 1.5249(17) ?
    C23 H23A . 0.9900 ?
    C23 H23B . 0.9900 ?
    C24 C25 . 1.5152(17) ?
    C24 H24A . 0.9900 ?
    C24 H24B . 0.9900 ?
    C25 C26 . 1.5236(18) ?
    C25 H25A . 0.9900 ?
    C25 H25B . 0.9900 ?
    C26 H26A . 0.9800 ?
    C26 H26B . 0.9800 ?
    C26 H26C . 0.9800 ?
    N1A C31A . 1.319(5) ?
    N1A C27A . 1.326(5) ?
    C27A C28A . 1.367(5) ?
    C27A H27A . 0.9500 ?
    C28A C29A . 1.385(3) ?
    C28A H28A . 0.9500 ?
    C29A C30A . 1.395(4) ?
    C29A C37A . 1.467(3) ?
    C30A C31A . 1.391(4) ?
    C30A H30A . 0.9500 ?
    C31A H31A . 0.9500 ?
    N2A C32A . 1.317(5) ?
    N2A C36A . 1.324(6) ?
    C32A C33A . 1.381(5) ?
    C32A H32A . 0.9500 ?
    C33A C34A . 1.392(4) ?
    C33A H33A . 0.9500 ?
    C34A C35A . 1.404(4) ?
    C34A C38A . 1.468(3) ?
    C35A C36A . 1.381(6) ?
    C35A H35A . 0.9500 ?
    C36A H36A . 0.9500 ?
    C37A C38A . 1.324(3) ?
    C37A H37A . 0.9500 ?
    C38A H38A . 0.9500 ?
    N1B C31B . 1.367(11) ?
    N1B C27B . 1.367(12) ?
    C27B C28B . 1.379(10) ?
    C27B H27B . 0.9500 ?
    C28B C29B . 1.373(6) ?
    C28B H28B . 0.9500 ?
    C29B C30B . 1.393(6) ?
    C29B C37B . 1.458(6) ?
    C30B C31B . 1.358(8) ?
    C30B H30B . 0.9500 ?
    C31B H31B . 0.9500 ?
    N2B C36B . 1.355(12) ?
    N2B C32B . 1.381(12) ?
    C32B C33B . 1.374(8) ?
    C32B H32B . 0.9500 ?
    C33B C34B . 1.389(6) ?
    C33B H33B . 0.9500 ?
    C34B C35B . 1.372(6) ?
    C34B C38B . 1.467(7) ?
    C35B C36B . 1.342(10) ?
    C35B H35B . 0.9500 ?
    C36B H36B . 0.9500 ?
    C37B C38B . 1.331(6) ?
    C37B H37B . 0.9500 ?
    C38B H38B . 0.9500 ?
loop_
    _geom_angle_atom_site_label_1
    _geom_angle_atom_site_label_2
    _geom_angle_atom_site_label_3
    _geom_angle_site_symmetry_1
    _geom_angle_site_symmetry_3
    _geom_angle
    _geom_angle_publ_flag
    C7 O1 H1 . . 112.0(12) ?
    C4 O3 C8 . . 118.44(9) ?
    C20 O4 H4 . . 112.4(12) ?
    C17 O6 C21 . . 118.60(10) ?
    C2 C1 C6 . . 118.87(11) ?
    C2 C1 C7 . . 119.36(11) ?
    C6 C1 C7 . . 121.77(11) ?
    C3 C2 C1 . . 121.32(11) ?
    C3 C2 H2 . . 119.3 ?
    C1 C2 H2 . . 119.3 ?
    C4 C3 C2 . . 118.90(11) ?
    C4 C3 H3 . . 120.5 ?
    C2 C3 H3 . . 120.5 ?
    O3 C4 C3 . . 124.47(11) ?
    O3 C4 C5 . . 115.04(11) ?
    C3 C4 C5 . . 120.49(11) ?
    C6 C5 C4 . . 119.77(11) ?
    C6 C5 H5 . . 120.1 ?
    C4 C5 H5 . . 120.1 ?
    C5 C6 C1 . . 120.64(11) ?
    C5 C6 H6 . . 119.7 ?
    C1 C6 H6 . . 119.7 ?
    O2 C7 O1 . . 123.31(11) ?
    O2 C7 C1 . . 123.23(12) ?
    O1 C7 C1 . . 113.45(11) ?
    O3 C8 C9 . . 106.79(10) ?
    O3 C8 H8A . . 110.4 ?
    C9 C8 H8A . . 110.4 ?
    O3 C8 H8B . . 110.4 ?
    C9 C8 H8B . . 110.4 ?
    H8A C8 H8B . . 108.6 ?
    C8 C9 C10 . . 113.37(10) ?
    C8 C9 H9A . . 108.9 ?
    C10 C9 H9A . . 108.9 ?
    C8 C9 H9B . . 108.9 ?
    C10 C9 H9B . . 108.9 ?
    H9A C9 H9B . . 107.7 ?
    C9 C10 C11 . . 112.37(10) ?
    C9 C10 H10A . . 109.1 ?
    C11 C10 H10A . . 109.1 ?
    C9 C10 H10B . . 109.1 ?
    C11 C10 H10B . . 109.1 ?
    H10A C10 H10B . . 107.9 ?
    C12 C11 C10 . . 113.19(11) ?
    C12 C11 H11A . . 108.9 ?
    C10 C11 H11A . . 108.9 ?
    C12 C11 H11B . . 108.9 ?
    C10 C11 H11B . . 108.9 ?
    H11A C11 H11B . . 107.8 ?
    C11 C12 C13 . . 113.36(13) ?
    C11 C12 H12A . . 108.9 ?
    C13 C12 H12A . . 108.9 ?
    C11 C12 H12B . . 108.9 ?
    C13 C12 H12B . . 108.9 ?
    H12A C12 H12B . . 107.7 ?
    C12 C13 H13A . . 109.5 ?
    C12 C13 H13B . . 109.5 ?
    H13A C13 H13B . . 109.5 ?
    C12 C13 H13C . . 109.5 ?
    H13A C13 H13C . . 109.5 ?
    H13B C13 H13C . . 109.5 ?
    C19 C14 C15 . . 118.54(11) ?
    C19 C14 C20 . . 120.46(11) ?
    C15 C14 C20 . . 120.99(11) ?
    C16 C15 C14 . . 121.05(11) ?
    C16 C15 H15 . . 119.5 ?
    C14 C15 H15 . . 119.5 ?
    C15 C16 C17 . . 119.71(11) ?
    C15 C16 H16 . . 120.1 ?
    C17 C16 H16 . . 120.1 ?
    O6 C17 C18 . . 124.65(11) ?
    O6 C17 C16 . . 114.96(11) ?
    C18 C17 C16 . . 120.38(11) ?
    C17 C18 C19 . . 119.06(11) ?
    C17 C18 H18 . . 120.5 ?
    C19 C18 H18 . . 120.5 ?
    C14 C19 C18 . . 121.24(11) ?
    C14 C19 H19 . . 119.4 ?
    C18 C19 H19 . . 119.4 ?
    O5 C20 O4 . . 123.15(11) ?
    O5 C20 C14 . . 123.36(11) ?
    O4 C20 C14 . . 113.49(10) ?
    O6 C21 C22 . . 106.50(11) ?
    O6 C21 H21A . . 110.4 ?
    C22 C21 H21A . . 110.4 ?
    O6 C21 H21B . . 110.4 ?
    C22 C21 H21B . . 110.4 ?
    H21A C21 H21B . . 108.6 ?
    C21 C22 C23 . . 113.34(11) ?
    C21 C22 H22A . . 108.9 ?
    C23 C22 H22A . . 108.9 ?
    C21 C22 H22B . . 108.9 ?
    C23 C22 H22B . . 108.9 ?
    H22A C22 H22B . . 107.7 ?
    C22 C23 C24 . . 112.77(11) ?
    C22 C23 H23A . . 109.0 ?
    C24 C23 H23A . . 109.0 ?
    C22 C23 H23B . . 109.0 ?
    C24 C23 H23B . . 109.0 ?
    H23A C23 H23B . . 107.8 ?
    C25 C24 C23 . . 113.04(11) ?
    C25 C24 H24A . . 109.0 ?
    C23 C24 H24A . . 109.0 ?
    C25 C24 H24B . . 109.0 ?
    C23 C24 H24B . . 109.0 ?
    H24A C24 H24B . . 107.8 ?
    C24 C25 C26 . . 113.35(12) ?
    C24 C25 H25A . . 108.9 ?
    C26 C25 H25A . . 108.9 ?
    C24 C25 H25B . . 108.9 ?
    C26 C25 H25B . . 108.9 ?
    H25A C25 H25B . . 107.7 ?
    C25 C26 H26A . . 109.5 ?
    C25 C26 H26B . . 109.5 ?
    H26A C26 H26B . . 109.5 ?
    C25 C26 H26C . . 109.5 ?
    H26A C26 H26C . . 109.5 ?
    H26B C26 H26C . . 109.5 ?
    C31A N1A C27A . . 115.7(4) ?
    N1A C27A C28A . . 125.5(5) ?
    N1A C27A H27A . . 117.2 ?
    C28A C27A H27A . . 117.2 ?
    C27A C28A C29A . . 118.6(3) ?
    C27A C28A H28A . . 120.7 ?
    C29A C28A H28A . . 120.7 ?
    C28A C29A C30A . . 117.20(19) ?
    C28A C29A C37A . . 118.8(2) ?
    C30A C29A C37A . . 124.0(2) ?
    C31A C30A C29A . . 118.6(3) ?
    C31A C30A H30A . . 120.7 ?
    C29A C30A H30A . . 120.7 ?
    N1A C31A C30A . . 124.2(4) ?
    N1A C31A H31A . . 117.9 ?
    C30A C31A H31A . . 117.9 ?
    C32A N2A C36A . . 117.6(5) ?
    C32A N2A H4 . . 120.6(9) ?
    C36A N2A H4 . . 121.7(9) ?
    N2A C32A C33A . . 123.5(4) ?
    N2A C32A H32A . . 118.2 ?
    C33A C32A H32A . . 118.2 ?
    C32A C33A C34A . . 119.4(3) ?
    C32A C33A H33A . . 120.3 ?
    C34A C33A H33A . . 120.3 ?
    C33A C34A C35A . . 116.8(2) ?
    C33A C34A C38A . . 120.3(2) ?
    C35A C34A C38A . . 122.9(3) ?
    C36A C35A C34A . . 118.6(3) ?
    C36A C35A H35A . . 120.7 ?
    C34A C35A H35A . . 120.7 ?
    N2A C36A C35A . . 123.9(5) ?
    N2A C36A H36A . . 118.0 ?
    C35A C36A H36A . . 118.0 ?
    C38A C37A C29A . . 127.8(2) ?
    C38A C37A H37A . . 116.1 ?
    C29A C37A H37A . . 116.1 ?
    C37A C38A C34A . . 125.7(2) ?
    C37A C38A H38A . . 117.1 ?
    C34A C38A H38A . . 117.1 ?
    C31B N1B C27B . . 117.7(10) ?
    N1B C27B C28B . . 119.9(10) ?
    N1B C27B H27B . . 120.0 ?
    C28B C27B H27B . . 120.0 ?
    C29B C28B C27B . . 122.4(6) ?
    C29B C28B H28B . . 118.8 ?
    C27B C28B H28B . . 118.8 ?
    C28B C29B C30B . . 117.0(4) ?
    C28B C29B C37B . . 123.8(5) ?
    C30B C29B C37B . . 119.2(5) ?
    C31B C30B C29B . . 119.9(5) ?
    C31B C30B H30B . . 120.1 ?
    C29B C30B H30B . . 120.1 ?
    C30B C31B N1B . . 123.1(8) ?
    C30B C31B H31B . . 118.5 ?
    N1B C31B H31B . . 118.5 ?
    C36B N2B C32B . . 116.8(10) ?
    C33B C32B N2B . . 121.6(8) ?
    C33B C32B H32B . . 119.2 ?
    N2B C32B H32B . . 119.2 ?
    C32B C33B C34B . . 119.8(6) ?
    C32B C33B H33B . . 120.1 ?
    C34B C33B H33B . . 120.1 ?
    C35B C34B C33B . . 117.5(5) ?
    C35B C34B C38B . . 118.5(5) ?
    C33B C34B C38B . . 123.9(5) ?
    C36B C35B C34B . . 121.4(7) ?
    C36B C35B H35B . . 119.3 ?
    C34B C35B H35B . . 119.3 ?
    C35B C36B N2B . . 122.6(10) ?
    C35B C36B H36B . . 118.7 ?
    N2B C36B H36B . . 118.7 ?
    C38B C37B C29B . . 125.2(4) ?
    C38B C37B H37B . . 117.4 ?
    C29B C37B H37B . . 117.4 ?
    C37B C38B C34B . . 128.2(4) ?
    C37B C38B H38B . . 115.9 ?
    C34B C38B H38B . . 115.9 ?
loop_
    _geom_torsion_atom_site_label_1
    _geom_torsion_atom_site_label_2
    _geom_torsion_atom_site_label_3
    _geom_torsion_atom_site_label_4
    _geom_torsion_site_symmetry_1
    _geom_torsion_site_symmetry_2
    _geom_torsion_site_symmetry_3
    _geom_torsion_site_symmetry_4
    _geom_torsion
    _geom_torsion_publ_flag
    C6 C1 C2 C3 . . . . 0.13(16) ?
    C7 C1 C2 C3 . . . . -179.81(9) ?
    C1 C2 C3 C4 . . . . 0.25(16) ?
    C8 O3 C4 C3 . . . . -3.85(15) ?
    C8 O3 C4 C5 . . . . 176.62(10) ?
    C2 C3 C4 O3 . . . . -179.65(9) ?
    C2 C3 C4 C5 . . . . -0.14(16) ?
    O3 C4 C5 C6 . . . . 179.21(10) ?
    C3 C4 C5 C6 . . . . -0.35(17) ?
    C4 C5 C6 C1 . . . . 0.74(17) ?
    C2 C1 C6 C5 . . . . -0.63(16) ?
    C7 C1 C6 C5 . . . . 179.31(10) ?
    C2 C1 C7 O2 . . . . 8.78(16) ?
    C6 C1 C7 O2 . . . . -171.16(10) ?
    C2 C1 C7 O1 . . . . -171.90(9) ?
    C6 C1 C7 O1 . . . . 8.17(15) ?
    C4 O3 C8 C9 . . . . -175.16(9) ?
    O3 C8 C9 C10 . . . . 178.95(9) ?
    C8 C9 C10 C11 . . . . 179.73(9) ?
    C9 C10 C11 C12 . . . . -177.26(10) ?
    C10 C11 C12 C13 . . . . 176.62(10) ?
    C19 C14 C15 C16 . . . . 0.84(15) ?
    C20 C14 C15 C16 . . . . -177.99(9) ?
    C14 C15 C16 C17 . . . . -1.61(15) ?
    C21 O6 C17 C18 . . . . -3.71(15) ?
    C21 O6 C17 C16 . . . . 176.94(9) ?
    C15 C16 C17 O6 . . . . -179.76(9) ?
    C15 C16 C17 C18 . . . . 0.86(15) ?
    O6 C17 C18 C19 . . . . -178.68(10) ?
    C16 C17 C18 C19 . . . . 0.64(16) ?
    C15 C14 C19 C18 . . . . 0.70(15) ?
    C20 C14 C19 C18 . . . . 179.53(10) ?
    C17 C18 C19 C14 . . . . -1.43(16) ?
    C19 C14 C20 O5 . . . . -2.65(16) ?
    C15 C14 C20 O5 . . . . 176.15(11) ?
    C19 C14 C20 O4 . . . . 177.81(9) ?
    C15 C14 C20 O4 . . . . -3.39(14) ?
    C17 O6 C21 C22 . . . . -179.01(9) ?
    O6 C21 C22 C23 . . . . 175.75(9) ?
    C21 C22 C23 C24 . . . . 178.72(9) ?
    C22 C23 C24 C25 . . . . 176.43(9) ?
    C23 C24 C25 C26 . . . . 175.91(10) ?
    C31A N1A C27A C28A . . . . 0.6(9) ?
    N1A C27A C28A C29A . . . . -0.5(7) ?
    C27A C28A C29A C30A . . . . 0.0(4) ?
    C27A C28A C29A C37A . . . . 179.2(3) ?
    C28A C29A C30A C31A . . . . 0.3(4) ?
    C37A C29A C30A C31A . . . . -178.9(3) ?
    C27A N1A C31A C30A . . . . -0.2(9) ?
    C29A C30A C31A N1A . . . . -0.2(7) ?
    C36A N2A C32A C33A . . . . -3.3(10) ?
    N2A C32A C33A C34A . . . . 2.1(7) ?
    C32A C33A C34A C35A . . . . 0.4(4) ?
    C32A C33A C34A C38A . . . . -178.8(3) ?
    C33A C34A C35A C36A . . . . -1.5(5) ?
    C38A C34A C35A C36A . . . . 177.7(4) ?
    C32A N2A C36A C35A . . . . 2.1(11) ?
    C34A C35A C36A N2A . . . . 0.3(10) ?
    C28A C29A C37A C38A . . . . -175.75(18) ?
    C30A C29A C37A C38A . . . . 3.4(3) ?
    C29A C37A C38A C34A . . . . -179.43(16) ?
    C33A C34A C38A C37A . . . . -176.93(18) ?
    C35A C34A C38A C37A . . . . 4.0(3) ?
    C31B N1B C27B C28B . . . . -3(2) ?
    N1B C27B C28B C29B . . . . 3.9(17) ?
    C27B C28B C29B C30B . . . . -2.1(10) ?
    C27B C28B C29B C37B . . . . 177.1(8) ?
    C28B C29B C30B C31B . . . . 0.1(9) ?
    C37B C29B C30B C31B . . . . -179.2(6) ?
    C29B C30B C31B N1B . . . . 0.3(14) ?
    C27B N1B C31B C30B . . . . 1(2) ?
    C36B N2B C32B C33B . . . . 5(2) ?
    N2B C32B C33B C34B . . . . -3.4(14) ?
    C32B C33B C34B C35B . . . . 0.5(8) ?
    C32B C33B C34B C38B . . . . -178.1(5) ?
    C33B C34B C35B C36B . . . . 0.4(10) ?
    C38B C34B C35B C36B . . . . 179.0(7) ?
    C34B C35B C36B N2B . . . . 1.7(17) ?
    C32B N2B C36B C35B . . . . -5(2) ?
    C28B C29B C37B C38B . . . . -3.2(6) ?
    C30B C29B C37B C38B . . . . 175.9(4) ?
    C29B C37B C38B C34B . . . . 179.3(3) ?
    C35B C34B C38B C37B . . . . -168.6(4) ?
    C33B C34B C38B C37B . . . . 10.0(7) ?
loop_
    _geom_hbond_atom_site_label_D
    _geom_hbond_atom_site_label_H
    _geom_hbond_atom_site_label_A
    _geom_hbond_site_symmetry_A
    _geom_hbond_distance_DH
    _geom_hbond_distance_HA
    _geom_hbond_distance_DA
    _geom_hbond_angle_DHA
    _geom_hbond_publ_flag
    O1 H1 N1A . 0.99(2) 1.65(2) 2.635(5) 176.5(15) yes
    O1 H1 N1B . 0.99(2) 1.63(2) 2.616(14) 176.3(19) yes
    O4 H4 N2A . 1.08(3) 1.51(3) 2.584(6) 172.8(18) yes
    O4 H4 N2B . 1.08(3) 1.54(3) 2.618(15) 172.5(18) yes
    C12 H12A Cg1 1_655 0.99 2.99 3.720(2) 132 yes
    C24 H24A Cg2 1_455 0.99 2.93 3.838(2) 154 yes
_shelx_hkl_file
;
   0   0   3  547.30    9.86
   0   0  -3  529.22   10.02
   0   0   4  418.45    9.47
   0   0  -4  403.07    9.99
   0   0   5   92.95    4.55
   0   0  -5   96.23    4.92
   0   0   6 1445.76   27.52
   0   0  -6 1431.98   27.59
   0   0   7   58.37    3.58
   0   0  -7   62.20    3.84
   0   0   8  323.67    7.34
   0   0  -8  336.45    7.81
   0   0   9  211.01    5.77
   0   0  -9  224.61    6.19
   0   0  10  251.80    6.32
   0   0 -10  248.14    6.83
   0   0  11   31.32    3.07
   0   0  11   41.38    4.72
   0   0 -11   34.90    3.87
   0   0  12  179.67    8.09
   0   0  12  184.18    5.75
   0   0 -12  194.00    6.58
   0   0  13   53.17    5.82
   0   0  13   50.84    3.58
   0   0 -13   53.77    4.49
   0   0  14  208.46    9.07
   0   0  14  201.50    6.16
   0   0 -14  207.89    7.25
   0   0  15   -3.10    3.86
   0   0  15    1.55    2.25
   0   0 -15    2.45    2.90
   0   0  16  175.84    8.90
   0   0  16  162.87    3.77
   0   0 -16  188.68    6.56
   0   0  17   71.92    6.81
   0   0 -17   68.23    4.64
   0   0  18   10.14    2.90
   0   0 -18   10.19    3.23
   0   0  19    9.44    5.22
   0   0 -19    7.80    3.09
   0   0  20   29.19    3.59
   0   0 -20   27.28    3.58
   0   0  21   17.25    6.08
   0  -1  21   -1.71    4.84
   0  -1  20   13.71    5.54
   0   1 -19   13.76    3.07
   0  -1  19   25.64    5.54
   0   1 -18   45.63    3.62
   0  -1  18   35.99    3.61
   0   1 -17   28.49    3.45
   0  -1  17   23.94    5.50
   0   1 -16    7.37    2.81
   0  -1  16    8.73    2.52
   0   1 -15  123.73    5.05
   0  -1  15  125.87    7.34
   0   1 -14  364.31    9.28
   0  -1  14  351.34   12.03
   0   1 -13  383.42    7.03
   0  -1  13  364.16    8.55
   0   1 -12  808.20   16.48
   0  -1  12  788.50   19.32
   0   1 -11  105.64    4.38
   0  -1  11  101.07    5.87
   0   1 -10   60.80    3.37
   0  -1  10   52.98    2.71
   0   1  -9   57.06    3.16
   0  -1   9   48.26    2.57
   0   1  -8  102.06    2.39
   0  -1   8   91.64    3.14
   0   1  -7    1.97    1.92
   0  -1   7    1.97    1.57
   0  -1   7    0.35    1.03
   0   1  -6  163.96    4.65
   0  -1   6  151.32    6.38
   0   1  -5  364.01    7.59
   0  -1   5  344.27    9.67
   0   1  -4 1284.39   22.90
   0   1  -4 1335.65   24.51
   0  -1   4 1291.73   27.36
   0   1  -3  148.62    2.96
   0   1  -3  181.00    6.47
   0  -1   3  180.74    6.54
   0   1  -2    8.40    1.82
   0   1  -2    5.61    1.39
   0  -1   2    7.50    2.60
   0   1   3 2159.54   43.68
   0  -1  -3 2028.45   42.73
   0   1   4  634.43   11.81
   0  -1  -4  694.80   18.75
   0   1   5  479.45   12.40
   0  -1  -5  496.99   13.68
   0   1   6  440.68   10.75
   0  -1  -6  446.35   11.57
   0   1   7 1430.55   28.45
   0  -1  -7 1391.32   24.62
   0   1   8 1512.80   30.24
   0  -1  -8 1525.37   31.37
   0   1   9   77.13    4.32
   0  -1  -9   90.22    5.08
   0   1  10   16.90    1.73
   0  -1 -10   26.67    3.90
   0   1  11  371.73    7.00
   0  -1 -11  400.86   10.87
   0   1  12   54.76    2.45
   0  -1 -12   65.31    5.23
   0   1  13    0.53    1.33
   0  -1 -13   -1.25    1.76
   0   1  14  392.51    7.57
   0  -1 -14  412.78   11.78
   0   1  15    6.31    2.65
   0   1  15    7.42    2.91
   0  -1 -15    6.76    3.66
   0   1  16  314.55    8.66
   0   1  16  317.65   12.01
   0  -1 -16  321.05    9.68
   0   1  17   14.36    3.07
   0   1  17    3.28    5.17
   0  -1 -17    8.64    3.69
   0   1  18    2.50    2.49
   0   1  18    0.35    2.48
   0  -1 -18   -0.07    3.05
   0   1  19   21.56    3.39
   0   1  19    5.01    5.88
   0  -1 -19   20.72    2.22
   0   1  20   32.57    3.55
   0  -1 -20   15.96    3.97
   0   1  21    1.85    4.76
   0  -1 -21   -0.34    2.79
   0  -2  20   97.56    8.04
   0   2 -19   36.41    2.56
   0   2 -19   31.84    3.14
   0  -2  19   45.54    6.27
   0   2 -18   -0.87    1.75
   0   2 -18   -0.48    2.22
   0  -2  18   -0.87    2.35
   0   2 -17   68.26    3.80
   0   2 -17   69.77    3.17
   0  -2  17   74.38    6.70
   0   2 -16   28.57    2.42
   0   2 -16   21.41    3.04
   0  -2  16   20.89    5.09
   0   2 -15   18.03    2.77
   0   2 -15   17.63    2.26
   0  -2  15   17.42    2.72
   0   2 -14  208.86    6.15
   0  -2  14  210.20    8.72
   0   2 -13    1.28    2.26
   0  -2  13    0.28    3.54
   0   2 -12   30.66    3.01
   0  -2  12   30.07    4.75
   0   2 -11   61.89    3.37
   0  -2  11   54.56    5.23
   0   2 -10  111.67    3.81
   0  -2  10  108.57    5.76
   0   2  -9  156.59    4.33
   0  -2   9  155.13    6.26
   0   2  -8   92.14    3.41
   0  -2   8   81.06    3.00
   0   2  -7   11.31    2.07
   0   2  -7    9.26    2.17
   0  -2   7    9.28    3.34
   0   2  -6  266.21    5.44
   0   2  -6  276.25    5.95
   0   2  -6  272.52    5.92
   0  -2   6  265.40    5.47
   0   2  -5   62.39    2.73
   0   2  -5   68.82    3.39
   0  -2   5   59.31    2.78
   0   2  -4 1322.35   24.74
   0   2  -4 1298.88   27.24
   0  -2   4 1307.60   27.09
   0   2  -3  247.22    8.78
   0   2  -3  252.64    7.71
   0  -2   3  242.71    5.64
   0  -2   3  259.33    7.59
   0   2  -2  287.54    6.25
   0   2  -2  300.53    9.08
   0  -2   2  304.42    9.55
   0  -2   2  292.70    5.84
   0   2  -1  292.14    5.83
   0   2  -1  294.03    5.86
   0  -2   1  311.29    9.29
   0   2   0  271.49    8.96
   0  -2   0  260.83    5.66
   0   2   1 7461.78  199.36
   0  -2  -1 7208.05  186.21
   0   2   242717.67 2066.06
   0  -2  -239572.87 1897.74
   0   2   3 4360.87  110.14
   0  -2  -3 4018.34   93.10
   0   2   4  675.20   14.09
   0  -2  -4  717.87   21.73
   0   2   5  188.10    8.70
   0  -2  -5  192.37    5.87
   0   2   6   15.17    2.40
   0  -2  -6   12.82    4.91
   0   2   7   10.70    3.80
   0  -2  -7   11.35    2.38
   0   2   8  371.15   10.18
   0  -2  -8  378.81   11.29
   0   2   9  626.66   14.32
   0   2  10    1.91    1.60
   0  -2 -10    0.92    3.70
   0   2  11  273.92    8.44
   0  -2 -11  294.06   10.19
   0   2  12    6.03    3.12
   0  -2 -12    3.61    2.34
   0   2  13   50.77    4.60
   0  -2 -13   51.61    6.08
   0   2  14   52.11    4.73
   0  -2 -14   57.02    6.15
   0   2  15   39.52    4.07
   0  -2 -15   26.33    2.88
   0   2  16   26.60    2.25
   0  -2 -16   23.42    4.78
   0   2  17   24.42    2.30
   0  -2 -17   24.81    2.73
   0   2  18   36.16    2.48
   0   2  18   39.73    3.90
   0  -2 -18   44.72    5.04
   0   2  19   15.52    2.12
   0   2  19   18.41    6.00
   0  -2 -19   17.41    4.24
   0   2  20    6.34    3.14
   0   2  20    3.11    5.57
   0  -2 -20    5.92    3.73
   0   2  21    4.54    3.04
   0   2  21    4.76    3.13
   0  -2 -21    5.84    3.67
   0  -3  20   81.28    7.69
   0  -3  19   -2.37    2.64
   0   3 -18   16.42    3.65
   0   3 -18   20.45    2.20
   0  -3  18   18.97    3.20
   0   3 -17   26.60    2.33
   0   3 -17   21.61    2.83
   0  -3  17   35.56    5.46
   0   3 -16    2.78    1.77
   0   3 -16    0.28    2.13
   0  -3  16    2.75    3.99
   0   3 -15  183.76    5.45
   0   3 -15  183.51    4.69
   0  -3  15  185.51    8.57
   0   3 -14   -0.54    1.64
   0   3 -14    2.67    1.91
   0  -3  14   -1.31    1.94
   0   3 -13    6.44    2.07
   0   3 -13    4.55    2.34
   0  -3  13   11.82    2.32
   0   3 -12    2.94    1.90
   0   3 -12    1.26    2.04
   0  -3  12    1.66    2.04
   0   3 -11  238.92    5.90
   0   3 -11  236.84    5.72
   0  -3  11  241.27    8.65
   0   3 -10   52.59    2.91
   0   3 -10   52.12    3.09
   0   3  -9    0.48    0.95
   0   3  -9    0.03    1.76
   0  -3   9    0.89    1.64
   0   3  -8   31.81    2.60
   0   3  -8   33.69    2.61
   0   3  -8   32.49    3.97
   0  -3   8   33.33    4.09
   0   3  -7  232.22    5.46
   0   3  -7  225.40    6.98
   0   3  -7  233.08    5.51
   0  -3   7  220.89    4.89
   0   3  -6  125.12    3.56
   0   3  -6  132.41    4.33
   0  -3   6  124.50    3.59
   0   3  -5   71.77    3.80
   0   3  -5   62.48    4.79
   0  -3   5   61.21    4.88
   0   3  -4    8.76    3.01
   0   3  -4   14.40    2.00
   0  -3   4    9.34    2.95
   0  -3   4    8.67    2.01
   0   3  -3  459.25   11.33
   0   3  -3  456.87    8.59
   0  -3   3  462.85   12.07
   0  -3   3  472.38   11.08
   0   3  -2  103.03    6.36
   0   3  -2   95.41    6.48
   0  -3   2   98.05    3.59
   0   3  -1  563.55   10.89
   0   3  -1  594.89   11.82
   0  -3   1  650.21   16.79
   0   3   0  960.79   26.29
   0  -3   0  963.69   25.07
   0   3   1    3.70    3.63
   0  -3  -1    7.41    3.44
   0   3   2 1426.65   29.67
   0  -3  -2 1508.78   39.11
   0   3   3  290.35   14.34
   0  -3  -3  298.23    8.46
   0   3   4   34.59    7.01
   0  -3  -4   37.18    7.38
   0   3   5  433.72   13.98
   0  -3  -5  456.18   14.91
   0   3   6  248.01    6.42
   0  -3  -6  249.72   10.60
   0   3   7   39.14    5.47
   0  -3  -7   46.14    6.30
   0   3   8   87.62    6.38
   0  -3  -8   90.62    7.38
   0   3   9  870.88   20.19
   0  -3  -9  886.52   17.26
   0   3  10  132.19    4.25
   0  -3 -10  135.26    4.88
   0   3  11   14.87    4.31
   0  -3 -11   20.59    3.10
   0   3  12   28.63    4.90
   0  -3 -12   42.62    3.65
   0   3  13    5.06    2.10
   0  -3 -13    8.19    2.88
   0   3  14   74.27    3.39
   0  -3 -14   79.15    7.55
   0   3  15   36.17    4.55
   0  -3 -15   36.74    5.94
   0   3  16  174.11    7.67
   0  -3 -16  193.56    5.88
   0   3  17   70.92    5.36
   0  -3 -17   65.38    6.64
   0   3  18   35.71    4.54
   0  -3 -18   26.92    5.45
   0   3  19   57.03    5.22
   0  -3 -19   60.38    5.91
   0   3  20   30.85    4.16
   0   3  20   43.05    4.54
   0  -3 -20   36.27    3.14
   0   3  21    4.25    5.83
   0   3  21    5.60    3.57
   0  -3 -21    5.08    4.12
   0  -4  19    3.02    2.65
   0  -4  18  113.23    4.92
   0   4 -17   31.48    2.79
   0   4 -17   32.44    2.53
   0  -4  17   36.28    5.68
   0   4 -16   21.10    2.73
   0   4 -16   35.13    2.46
   0  -4  16   20.07    5.40
   0   4 -15   18.09    2.50
   0   4 -15   18.92    2.33
   0  -4  15   21.24    4.84
   0   4 -14   62.88    3.29
   0   4 -14   64.40    3.13
   0  -4  14   66.07    5.92
   0   4 -13   13.53    2.28
   0   4 -13   15.80    2.37
   0  -4  13   15.15    4.46
   0   4 -12  168.63    3.45
   0   4 -12  171.23    5.07
   0  -4  12  163.63    7.88
   0   4 -11    2.37    2.12
   0   4 -11    2.87    2.15
   0  -4  11    2.43    2.09
   0   4 -10   48.49    3.19
   0   4 -10   54.73    3.33
   0  -4  10   48.78    5.15
   0   4  -9  124.78    4.47
   0   4  -9  129.06    6.21
   0   4  -9  126.19    2.81
   0  -4   9  120.37    4.01
   0   4  -8   28.93    3.99
   0   4  -8   23.09    1.57
   0   4  -8   28.39    2.93
   0  -4   8   30.73    4.17
   0   4  -7    3.47    2.33
   0   4  -7    4.94    3.07
   0  -4   7    0.20    3.17
   0   4  -6   54.92    4.45
   0   4  -6   52.19    2.14
   0  -4   6   46.71    4.59
   0   4  -5   22.61    3.43
   0   4  -5   20.99    3.89
   0  -4   5   25.69    3.95
   0  -4   5   19.66    1.77
   0   4  -4   78.99    4.85
   0   4  -4   82.74    3.11
   0  -4   4   80.36    4.64
   0  -4   4   82.46    5.26
   0   4  -3   33.73    2.41
   0   4  -3   31.39    4.47
   0  -4   3   34.66    4.13
   0   4  -2    6.65    3.75
   0   4  -2    4.99    3.97
   0  -4   2    8.40    2.04
   0   4  -1  676.39   17.37
   0  -4   1  694.61   17.10
   0   4   0  960.32   18.44
   0  -4   0  987.16   23.33
   0   4   1   34.46    3.76
   0  -4  -1   40.97    3.58
   0   4   2  499.78   16.77
   0  -4  -2  522.05   16.26
   0   4   3  895.18   24.21
   0  -4  -3  928.53   18.30
   0   4   4  511.68   11.19
   0  -4  -4  549.75   16.71
   0   4   5   92.37    7.88
   0  -4  -5   92.84    8.16
   0   4   6 1005.85   25.39
   0  -4  -6 1071.17   27.03
   0   4   7    3.01    4.47
   0  -4  -7    0.41    2.64
   0   4   8   84.57    6.98
   0  -4  -8   98.54    8.00
   0   4   9   79.07    6.83
   0  -4  -9   85.18    4.56
   0   4  10  150.91    5.06
   0  -4 -10  166.30    6.08
   0   4  11  121.67    7.68
   0  -4 -11  132.79    9.68
   0   4  12   80.98    6.95
   0  -4 -12   90.31    8.87
   0   4  13    3.89    4.20
   0  -4 -13    0.19    5.59
   0   4  14  307.78   11.06
   0  -4 -14  330.38    8.94
   0   4  15  138.43    4.79
   0  -4 -15  153.69    5.64
   0   4  16   76.46    3.69
   0  -4 -16   84.67    7.69
   0   4  17  149.63    7.65
   0  -4 -17  158.38    9.32
   0   4  18    3.51    3.56
   0  -4 -18   -0.19    2.47
   0   4  19   42.93    5.31
   0  -4 -19   42.83    6.17
   0   4  20   30.93    4.70
   0  -4 -20   20.60    3.15
   0   4  21   14.78    4.23
   0  -4 -21    6.27    4.75
   0  -5  18    9.03    4.94
   0   5 -17    0.72    1.85
   0   5 -17    0.19    2.50
   0  -5  17    3.12    4.18
   0   5 -16   22.95    2.46
   0   5 -16   18.41    2.52
   0  -5  16   21.36    5.28
   0   5 -15   86.95    3.64
   0   5 -15   86.22    3.63
   0  -5  15   93.26    6.97
   0   5 -14   18.91    2.59
   0  -5  14   18.86    4.89
   0   5 -13  145.01    4.76
   0   5 -13  142.74    3.22
   0  -5  13  152.99    4.98
   0   5 -12    7.57    1.40
   0   5 -12    7.89    2.35
   0  -5  12   10.66    2.39
   0   5 -11  178.09    5.11
   0   5 -11  169.24    5.42
   0   5 -11  175.08    5.64
   0  -5  11  173.12    8.15
   0   5 -10   46.39    5.14
   0   5 -10   43.50    3.55
   0   5 -10   35.10    3.23
   0  -5  10   40.37    5.22
   0   5  -9   30.96    1.91
   0   5  -9   52.45    2.86
   0   5  -9   55.76    3.79
   0  -5   9   49.06    5.10
   0   5  -8   30.07    4.53
   0   5  -8   33.73    3.66
   0  -5   8   30.15    2.67
   0   5  -7   23.06    2.32
   0   5  -7   21.93    1.95
   0  -5   7   22.37    2.40
   0   5  -6   40.92    2.53
   0   5  -6   33.94    3.83
   0  -5   6   28.51    2.53
   0  -5   6   36.59    3.49
   0   5  -5   41.55    2.57
   0   5  -5   45.56    4.06
   0  -5   5   36.55    3.70
   0  -5   5   33.29    2.68
   0   5  -4  103.79    5.67
   0   5  -4   94.47    5.58
   0  -5   4   96.62    5.18
   0   5  -3  298.34    9.08
   0   5  -3  300.74    9.56
   0  -5   3  309.17    6.47
   0   5  -2   28.99    2.81
   0   5  -2   31.24    2.53
   0  -5   2   25.20    2.56
   0   5  -1   93.03    7.11
   0  -5   1   95.06    3.82
   0   5   0  596.47   16.77
   0  -5   0  600.62   11.87
   0   5   1  176.97    5.75
   0  -5  -1  188.08    9.15
   0   5   2  997.60   25.78
   0  -5  -2 1013.85   25.00
   0   5   3   -1.00    2.77
   0  -5  -3   -1.90    4.87
   0   5   4  586.59   18.50
   0  -5  -4  624.95   18.57
   0   5   5   28.55    6.72
   0  -5  -5   21.87    6.60
   0   5   6    6.30    3.01
   0  -5  -6    8.44    5.61
   0   5   7    9.92    5.37
   0  -5  -7    7.01    3.12
   0   5   8   49.12    4.04
   0  -5  -8   52.71    7.72
   0   5   9  373.96    9.22
   0  -5  -9  411.24   10.56
   0   5  10  634.43   19.18
   0  -5 -10  678.82   22.01
   0   5  11  624.59   19.27
   0  -5 -11  676.92   22.42
   0   5  12    2.74    5.14
   0  -5 -12    4.75    6.39
   0   5  13  440.79   10.61
   0  -5 -13  427.10   17.58
   0   5  14    2.56    2.45
   0  -5 -14   -1.35    5.48
   0   5  15    6.78    4.57
   0  -5 -15    4.78    5.70
   0   5  16  116.70    7.79
   0  -5 -16  129.38    9.68
   0   5  17   16.23    4.87
   0  -5 -17   11.25    3.39
   0   5  18   11.01    4.70
   0  -5 -18   11.20    5.73
   0   5  19   89.24    7.06
   0  -5 -19   95.42    8.13
   0   5  20   -0.94    3.99
   0  -5 -20    1.91    2.57
   0   5  21    3.04    4.03
   0  -5 -21   -0.47    4.54
   0  -6  18   21.21    5.61
   0  -6  17    3.34    4.56
   0   6 -16   50.24    3.14
   0   6 -16   58.48    3.24
   0  -6  16   70.67    6.50
   0   6 -15    5.48    2.18
   0   6 -15    4.82    2.21
   0  -6  15    7.33    4.40
   0   6 -14  109.32    4.34
   0   6 -14  105.50    4.38
   0  -6  14  124.86    7.39
   0   6 -13   21.09    2.91
   0   6 -13   21.91    2.84
   0  -6  13   24.81    2.89
   0   6 -12    0.99    2.26
   0   6 -12   -1.13    2.18
   0   6 -12    3.94    2.21
   0  -6  12    0.14    3.78
   0   6 -11   47.56    3.72
   0   6 -11   47.65    2.10
   0   6 -11   56.81    5.71
   0  -6  11   55.24    5.64
   0   6 -10   22.55    1.81
   0   6 -10   29.50    4.83
   0   6 -10   21.93    3.43
   0  -6  10   22.88    2.79
   0   6  -9   33.39    4.11
   0   6  -9   33.84    2.95
   0  -6   9   32.37    5.19
   0   6  -8   19.26    3.86
   0   6  -8   22.78    4.60
   0  -6   8   26.32    4.76
   0   6  -7   86.53    5.45
   0   6  -7   85.09    5.88
   0  -6   7   79.71    3.77
   0   6  -6   22.99    4.28
   0   6  -6   21.06    2.46
   0  -6   6   20.81    3.65
   0   6  -5   10.29    4.10
   0   6  -5   12.02    2.19
   0  -6   5   12.81    3.47
   0   6  -4   -2.05    3.39
   0   6  -4    0.50    1.73
   0  -6   4    0.89    2.90
   0   6  -3   34.78    5.20
   0   6  -3   30.76    2.50
   0  -6   3   32.75    4.53
   0   6  -2  314.01    6.53
   0   6  -2  327.70   11.35
   0  -6   2  319.44    7.02
   0   6  -1  801.11   14.76
   0   6  -1  857.67   21.88
   0  -6   1  843.25   16.10
   0   6   0  334.25   12.52
   0  -6   0  336.11   11.57
   0   6   1  146.96    9.55
   0  -6  -1  152.21    5.20
   0   6   2   13.19    6.07
   0  -6  -2   11.50    3.01
   0   6   3   12.07    3.38
   0  -6  -3   12.69    5.70
   0   6   4   13.90    3.57
   0  -6  -4   15.70    6.10
   0   6   5   50.17    7.74
   0  -6  -5   47.06    7.60
   0   6   6   41.18    7.42
   0  -6  -6   36.61    4.22
   0   6   7  109.33    9.65
   0  -6  -7  114.69   10.00
   0   6   8    5.09    3.22
   0  -6  -8    1.63    3.36
   0   6   9    6.41    3.51
   0  -6  -9    5.12    6.71
   0   6  10   -0.01    2.79
   0  -6 -10    0.00    3.13
   0   6  11   11.07    6.31
   0  -6 -11    6.90    4.03
   0   6  12  293.79   14.00
   0  -6 -12  314.62   15.94
   0   6  13   63.15    7.89
   0  -6 -13   61.64    9.11
   0   6  14  587.02   18.86
   0  -6 -14  573.88   20.20
   0   6  15   22.61    6.27
   0  -6 -15   25.27    7.20
   0   6  16  239.56    7.56
   0  -6 -16  262.80    8.51
   0   6  17   27.38    3.42
   0  -6 -17   25.60    3.99
   0   6  18    5.86    2.74
   0  -6 -18    3.82    5.68
   0   6  19   26.57    3.33
   0  -6 -19   23.54    6.75
   0   6  20   20.72    5.20
   0  -6 -20    9.06    3.47
   0  -7  17    3.05    4.67
   0  -7  16    7.03    4.87
   0   7 -15   18.95    2.74
   0   7 -15   10.61    2.68
   0  -7  15   18.71    5.15
   0   7 -14   20.30    2.85
   0   7 -14   19.79    2.95
   0  -7  14   17.04    5.20
   0   7 -13  367.93    9.39
   0   7 -13  367.18    9.16
   0  -7  13  408.38    9.61
   0   7 -12   13.29    2.79
   0   7 -12   10.14    3.08
   0   7 -12   13.75    2.89
   0  -7  12   11.56    4.73
   0   7 -11    7.10    3.00
   0   7 -11    7.68    2.75
   0   7 -11    8.71    4.40
   0  -7  11    8.02    4.67
   0   7 -10   17.64    4.71
   0   7 -10   13.43    1.93
   0  -7  10   16.91    2.87
   0   7  -9  152.93    4.87
   0   7  -9  136.61    6.40
   0   7  -8    5.88    3.85
   0   7  -8    9.00    4.34
   0   7  -7    4.17    2.21
   0   7  -7    2.61    2.28
   0  -7   7    4.83    3.24
   0   7  -6   15.49    4.53
   0   7  -6   10.06    4.66
   0  -7   6   14.80    2.17
   0   7  -5   87.65    6.11
   0   7  -5   71.04    4.02
   0  -7   5   87.76    5.61
   0   7  -4  319.30   11.77
   0   7  -4  327.98   10.53
   0  -7   4  314.26   10.39
   0   7  -3   42.39    6.53
   0   7  -3   39.86    2.93
   0  -7   3   38.56    5.46
   0   7  -2  198.40    5.23
   0   7  -2  209.68   10.68
   0  -7   2  205.90    5.86
   0   7  -1  534.50   10.58
   0   7  -1  491.68   11.47
   0  -7   1  527.48   15.45
   0   7   0  425.25   10.40
   0  -7   0  448.26   14.01
   0   7   1    9.26    3.41
   0  -7  -1    6.65    2.86
   0   7   2  644.53   14.62
   0  -7  -2  645.47   13.68
   0   7   3    3.86    3.51
   0  -7  -3    7.53    3.10
   0   7   4   26.62    4.33
   0  -7  -4   25.75    3.85
   0   7   5   23.49    4.24
   0  -7  -5   20.81    4.03
   0   7   6   52.16    5.14
   0  -7  -6   61.06    8.89
   0   7   7   30.42    4.76
   0  -7  -7   42.19    8.64
   0   7   8   40.54    8.79
   0  -7  -8   41.76    5.21
   0   7   9    6.03    7.12
   0  -7  -9    6.02    4.14
   0   7  10  148.42   12.82
   0  -7 -10  159.94   13.27
   0   7  11 1528.62   42.94
   0  -7 -11 1539.02   35.60
   0   7  12 1372.83   38.59
   0  -7 -12 1388.79   31.72
   0   7  13  444.12   17.13
   0  -7 -13  453.36   12.51
   0   7  14   23.37    6.90
   0  -7 -14   20.99    4.35
   0   7  15  215.48   12.43
   0  -7 -15  243.43    8.51
   0   7  16    7.45    5.67
   0  -7 -16    4.82    3.62
   0   7  17  101.18    9.10
   0  -7 -17  116.47    6.09
   0   7  18   24.44    6.84
   0  -7 -18   45.77    7.67
   0   7  19   12.39    5.80
   0  -7 -19    8.73    6.86
   0   7  20    1.13    2.69
   0  -7 -20   -3.86    3.15
   0  -8  16    6.54    3.02
   0   8 -15   -0.98    2.08
   0   8 -15    1.33    2.19
   0  -8  15   -0.40    2.46
   0   8 -14   11.96    2.95
   0   8 -14   11.92    1.62
   0  -8  14   -2.13    3.00
   0   8 -13    2.76    2.65
   0   8 -13    6.01    4.68
   0   8 -13    1.45    2.76
   0   8 -12  218.52    7.08
   0   8 -12  256.88   10.47
   0   8 -12  227.65    7.54
   0   8 -11    1.07    1.82
   0   8 -11   14.90    3.52
   0   8 -11   26.11    2.80
   0   8 -10    9.18    4.72
   0   8 -10    7.02    3.53
   0   8  -9    0.67    1.85
   0   8  -9    4.21    4.03
   0   8  -8    7.63    3.91
   0   8  -8    4.73    2.42
   0   8  -7    4.77    4.15
   0   8  -7   -0.99    4.06
   0  -8   7    6.25    3.46
   0   8  -6   65.68    3.98
   0   8  -6   64.19    3.74
   0  -8   6   63.11    5.62
   0   8  -5    6.84    4.74
   0   8  -5    2.80    4.08
   0  -8   5   -0.07    2.10
   0   8  -4  119.62    5.53
   0   8  -4  119.01    7.49
   0  -8   4  114.84    7.35
   0   8  -3  101.59    4.20
   0   8  -3  106.51    8.98
   0  -8   3   95.98    4.44
   0   8  -2   46.01    7.81
   0   8  -2   37.01    5.64
   0  -8   2   42.80    6.33
   0   8  -1   99.02    7.07
   0   8  -1  101.32    5.74
   0  -8   1  124.42    8.30
   0   8   0  557.11   20.65
   0  -8   0  553.42   12.74
   0   8   1  107.94   10.58
   0  -8  -1   90.27    5.10
   0   8   2   40.31    9.09
   0  -8  -2   38.87    7.51
   0   8   3    1.53    6.85
   0  -8  -3    1.60    3.15
   0   8   4   56.76    5.71
   0  -8  -4   54.40    5.00
   0   8   5    4.34    4.24
   0  -8  -5    8.45    3.80
   0   8   6    6.58    4.15
   0  -8  -6    3.98    7.18
   0   8   7   22.10    5.05
   0  -8  -7   26.77    4.82
   0   8   8    6.88    4.40
   0  -8  -8    5.74    7.74
   0   8   9   -0.05    3.60
   0  -8  -9    0.21    3.72
   0   8  10    1.03    3.79
   0  -8 -10    0.78    6.98
   0   8  11    4.23    3.70
   0  -8 -11    5.07    7.45
   0   8  12    0.84    3.31
   0  -8 -12    2.15    6.61
   0   8  13    4.83    3.75
   0  -8 -13   10.88    4.22
   0   8  14  170.86    7.20
   0  -8 -14  175.28    8.16
   0   8  15    2.73    3.12
   0  -8 -15   -0.66    3.67
   0   8  16   59.72    8.45
   0  -8 -16   54.08    5.54
   0   8  17   16.29    7.31
   0  -8 -17   31.73    4.79
   0   8  18   12.43    6.39
   0  -8 -18    6.70    7.41
   0   8  19   21.37    7.03
   0   9 -14    1.27    2.78
   0   9 -14    2.52    2.65
   0   9 -13    2.32    2.81
   0   9 -13    1.37    2.77
   0   9 -13    5.11    3.06
   0   9 -12   73.63    7.07
   0   9 -12   57.96    4.64
   0   9 -12   71.71    5.00
   0   9 -11  155.63    9.04
   0   9 -11  147.15    6.99
   0   9 -10   28.83    5.69
   0   9 -10   19.36    4.55
   0   9  -9   11.69    4.42
   0   9  -9   13.26    2.91
   0   9  -8   45.57    5.73
   0   9  -8   49.98    6.25
   0   9  -7   26.60    3.10
   0   9  -7   21.92    3.10
   0  -9   7   25.26    2.68
   0   9  -6   36.48    5.85
   0   9  -6   33.34    6.17
   0  -9   6   35.00    5.22
   0   9  -5  114.71    8.37
   0   9  -5  120.11    4.73
   0  -9   5  116.70    4.65
   0   9  -4   53.44    6.39
   0   9  -4   48.25    4.32
   0  -9   4   61.06    6.29
   0   9  -3   56.74    3.78
   0   9  -3   60.63    8.39
   0  -9   3   55.99    6.90
   0   9  -2  151.33    8.62
   0   9  -2  142.07    6.91
   0  -9   2  160.61    5.94
   0   9  -1   10.31    7.66
   0   9  -1    9.72    2.86
   0  -9   1   12.97    3.34
   0   9   0   89.04   10.63
   0   9   0   58.57    4.22
   0  -9   0   85.67    8.49
   0   9   1   52.12    5.93
   0  -9  -1   63.68    8.53
   0   9   2    9.11    4.45
   0  -9  -2    4.55    6.66
   0   9   3   -5.72    8.08
   0  -9  -3   -3.69    6.65
   0   9   4   94.40   12.63
   0  -9  -4   95.36    6.27
   0   9   5  241.42   10.08
   0  -9  -5  242.95   14.98
   0   9   6  111.69    7.60
   0  -9  -6  120.76   12.10
   0   9   7   41.86    5.83
   0  -9  -7   48.86    5.61
   0   9   8   36.34   10.14
   0  -9  -8   46.64    9.67
   0   9   9   16.77    9.27
   0  -9  -9   32.57    5.09
   0   9  10   -4.21    7.17
   0  -9 -10   -1.41    3.88
   0   9  11  160.29   13.78
   0  -9 -11  191.58   13.93
   0   9  12  120.55   11.85
   0  -9 -12  131.42   12.47
   0   9  13  223.83   14.01
   0  -9 -13  224.47    9.28
   0   9  14    5.67    6.92
   0  -9 -14    5.47    4.23
   0   9  15    4.20    3.54
   0  -9 -15    0.32    3.90
   0   9  16   36.54    4.67
   0  -9 -16   23.93    5.11
   0   9  17   17.58    4.28
   0  -9 -17   13.62    4.69
   0   9  18    1.76    3.57
   0  -9 -18    3.57    7.01
   0  10 -13    1.12    2.88
   0  10 -13   -2.15    4.88
   0  10 -13    2.41    1.80
   0  10 -12    3.82    4.43
   0  10 -12    0.19    1.64
   0  10 -12   -1.85    3.01
   0  10 -11   56.16    5.31
   0  10 -11   58.04    7.29
   0  10 -10   61.60    5.64
   0  10 -10   61.06    4.20
   0  10  -9    6.27    4.19
   0  10  -9    5.20    5.02
   0  10  -8   23.08    3.08
   0  10  -8   27.26    5.90
   0  10  -7   51.55    6.55
   0  10  -7   50.21    3.81
   0 -10   7   51.21    3.48
   0  10  -6    6.46    5.00
   0  10  -6    5.26    5.14
   0 -10   6    7.12    4.49
   0  10  -5   15.91    6.17
   0  10  -5   22.67    5.65
   0 -10   5   24.76    5.41
   0  10  -4  335.90    8.45
   0  10  -4  311.29    9.22
   0 -10   4  326.03    8.71
   0  10  -3    4.49    5.05
   0  10  -3    5.73    6.18
   0 -10   3    9.62    5.11
   0  10  -2   44.01    4.64
   0  10  -2   39.70    3.70
   0 -10   2   41.38    6.96
   0  10  -1   38.35    6.45
   0  10  -1   37.57    8.61
   0 -10   1   44.62    7.33
   0  10   0   56.13    5.55
   0  10   0   58.26    7.55
   0 -10   0   63.36    8.14
   0  10   1   34.27    9.16
   0 -10  -1   31.61    7.73
   0  10   2  107.16   12.49
   0 -10  -2  126.53   10.48
   0  10   3   34.47    5.58
   0 -10  -3   49.39    8.51
   0  10   4   41.57   10.25
   0 -10  -4   44.76    5.04
   0  10   5  113.75   12.94
   0 -10  -5  124.17   11.66
   0  10   6  212.68    9.35
   0 -10  -6  228.38   14.38
   0  10   7   59.50    5.98
   0 -10  -7   47.77    5.78
   0  10   8   72.85   12.08
   0 -10  -8   90.00   11.49
   0  10   9   23.31    9.46
   0 -10  -9   24.54    9.19
   0  10  10    0.46    7.70
   0 -10 -10    4.49    4.22
   0  10  11   -0.65    7.81
   0 -10 -11    7.60    7.63
   0  10  12   21.99    4.99
   0 -10 -12   24.96    9.23
   0  10  13   46.56    5.65
   0 -10 -13   40.86   10.20
   0  10  14    9.10    4.40
   0 -10 -14    8.51    4.62
   0  10  15   45.49    9.75
   0 -10 -15   48.83    6.08
   0  10  16    3.03    7.27
   0 -10 -16    3.57    4.41
   0  10  17   57.02   10.24
   0 -10 -17   53.98    6.37
   0  11 -11    1.24    3.02
   0  11 -11    9.62    4.04
   0  11 -10   -0.24    2.05
   0  11 -10    0.56    4.45
   0  11  -9    5.05    5.27
   0  11  -9    6.56    2.60
   0  11  -8    6.41    5.04
   0  11  -8   15.35    5.50
   0  11  -7    1.49    4.68
   0  11  -7    1.30    2.71
   0 -11   7    3.14    4.30
   0  11  -6   58.24    7.35
   0  11  -6   58.23    7.55
   0 -11   6   63.17    6.90
   0  11  -5   29.68    7.48
   0  11  -5   47.04    6.66
   0 -11   5   44.83    6.45
   0  11  -4    0.75    2.77
   0  11  -4    2.06    3.17
   0 -11   4    1.07    4.77
   0  11  -3   16.67    7.36
   0  11  -3   17.72    6.17
   0 -11   3   18.81    3.58
   0  11  -2  121.52    7.01
   0  11  -2  139.32    9.53
   0 -11   2  153.67    6.39
   0  11  -1  317.63   16.38
   0  11  -1  328.61   13.36
   0 -11   1  309.19    9.60
   0  11   0    4.99    4.15
   0  11   0    3.89    3.15
   0 -11   0    8.40    3.56
   0  11   1   47.83   10.48
   0  11   1   62.57    4.76
   0 -11  -1   50.41    5.14
   0  11   2    3.71    4.26
   0 -11  -2    4.04    6.64
   0  11   3  125.25   13.62
   0 -11  -3  138.58   12.31
   0  11   4  491.85   15.23
   0 -11  -4  497.35   14.25
   0  11   5  385.95   20.76
   0 -11  -5  401.98   12.47
   0  11   6  164.51   15.06
   0 -11  -6  148.19   14.11
   0  11   7  598.22   17.89
   0 -11  -7  647.14   17.51
   0  11   8    5.79    4.59
   0 -11  -8   -2.96    7.86
   0  11   9   75.21   12.09
   0 -11  -9   66.51   11.78
   0  11  10   10.18    8.89
   0 -11 -10   11.04    4.82
   0  11  11    1.55    4.34
   0 -11 -11    0.44    7.56
   0  11  12  103.27    7.36
   0 -11 -12  119.58   13.10
   0  11  13   -0.62    7.06
   0 -11 -13    1.41    7.35
   0  11  14    0.15    7.50
   0 -11 -14    1.72    4.37
   0  11  15   -2.41    8.04
   0 -11 -15    7.09    4.76
   0  11  16   43.52   10.80
   0 -11 -16   50.36    6.67
   0  12  -9   40.11    6.63
   0  12  -9   44.36    7.29
   0  12  -8    2.51    5.00
   0  12  -8    1.11    5.22
   0  12  -7   44.37    7.23
   0  12  -7   40.07    4.20
   0 -12   7   50.04    6.65
   0  12  -6   30.04    7.13
   0  12  -6   35.21    4.04
   0 -12   6   31.71    3.79
   0  12  -5    9.71    6.32
   0  12  -5   10.61    5.84
   0 -12   5   10.48    3.20
   0  12  -4    9.82    5.91
   0  12  -4    9.68    3.69
   0 -12   4    8.80    5.90
   0  12  -3   -2.69    5.35
   0  12  -3    2.56    6.14
   0 -12   3   -5.48    5.50
   0  12  -2  219.00   14.28
   0  12  -2  228.64    7.68
   0 -12   2  243.27   12.97
   0  12  -1   26.90    3.83
   0  12  -1   16.43    4.75
   0 -12   1   17.47    7.50
   0  12   0   13.36    8.11
   0  12   0   12.85    6.27
   0 -12   0    8.06    3.95
   0  12   1    5.02    4.57
   0  12   1    6.26    6.27
   0 -12  -1   10.48    3.94
   0  12   2   29.28    9.86
   0  12   2    4.51    4.40
   0 -12  -2   43.42    4.91
   0  12   3    4.63    4.77
   0 -12  -3    9.51    7.60
   0  12   4  310.07   19.43
   0 -12  -4  328.40   18.43
   0  12   5   25.76    6.02
   0 -12  -5   31.06    5.53
   0  12   6   83.97    7.65
   0 -12  -6   97.33   12.24
   0  12   7   44.25   11.63
   0 -12  -7   48.03    6.25
   0  12   8   51.91    6.54
   0 -12  -8   36.60   11.07
   0  12   9    6.37    9.02
   0 -12  -9    7.20    8.51
   0  12  10   38.10   11.35
   0 -12 -10   44.72    6.25
   0  12  11   11.79    5.31
   0 -12 -11    1.30    9.11
   0  12  12    6.92    5.03
   0 -12 -12   10.73    9.12
   0  12  13    3.86    9.04
   0 -12 -13   10.07    9.13
   0  12  14   22.76   10.43
   0 -12 -14   25.72    6.13
   0  13  -6    9.95    6.20
   0  13  -6    5.18    6.34
   0 -13   6    5.35    5.82
   0  13  -5    8.32    6.52
   0  13  -5    4.98    3.39
   0 -13   5    9.07    5.87
   0  13  -4    1.34    2.94
   0  13  -4    0.53    3.32
   0 -13   4   -2.74    5.21
   0  13  -3  100.20   11.57
   0  13  -3  124.26   10.13
   0 -13   3  112.10   10.34
   0  13  -2    5.39    6.72
   0  13  -2   12.52    7.90
   0 -13   2   15.20    7.08
   0  13  -1    2.76    3.92
   0  13  -1    3.32    5.68
   0 -13   1   -4.89    6.12
   0  13   0    2.66    5.67
   0  13   0   -0.34    7.11
   0 -13   0   -1.34    6.24
   0  13   1  171.67   12.14
   0  13   1  179.84   15.08
   0 -13  -1  172.62   13.69
   0  13   2   35.54    9.45
   0  13   2   50.16    6.31
   0 -13  -2   41.69    5.67
   0  13   3   98.88   13.68
   0 -13  -3  101.37   12.40
   0  13   4   30.96    6.05
   0 -13  -4   20.40    9.81
   0  13   5  167.38   15.92
   0 -13  -5  148.14    8.94
   0  13   6  171.45   10.10
   0 -13  -6  198.40   16.28
   0  13   7  223.01   19.02
   0 -13  -7  249.61   11.06
   0  13   8   26.47   11.32
   0 -13  -8   27.49   10.67
   0  13   9   20.42    6.25
   0 -13  -9   25.43   10.38
   0  13  10  103.31   15.33
   0 -13 -10  101.17    8.31
   0  13  11   48.16   13.18
   0 -13 -11   51.53   12.53
   0  13  12   53.07    7.38
   0 -13 -12   50.92   12.87
   0  14  -2   24.75    8.17
   0  14  -2   25.61    9.72
   0 -14   2   34.19    4.94
   0  14  -1   44.08    8.59
   0  14  -1   36.26   10.45
   0 -14   1   36.03    5.41
   0  14   0   84.14   10.37
   0  14   0   85.78    7.33
   0 -14   0   87.70   11.22
   0  14   1    4.44    6.99
   0  14   1   10.38    8.86
   0 -14  -1   -0.83    7.84
   0  14   2    2.66    6.98
   0  14   2   -7.41    9.01
   0 -14  -2    6.90    4.45
   0  14   3   33.25    9.65
   0  14   3   27.35    6.54
   0 -14  -3   29.09    5.87
   0  14   4   -6.95    8.98
   0  14   4    3.47    4.32
   0 -14  -4    1.70    7.97
   0  14   5   55.27    7.99
   0 -14  -5   80.15    7.35
   0  14   6   20.68   11.64
   0 -14  -6   17.51   10.68
   0  14   7   13.62    6.49
   0 -14  -7   20.99    5.94
   0  14   8   37.48   12.53
   0 -14  -8   28.94   11.90
   1 -13 -10   26.84    6.35
  -1  13  10   20.11   12.13
   1 -13  -9   89.56    8.38
  -1  13   9   91.43    8.87
   1 -13  -8   11.03    9.50
  -1  13   8    5.98    5.86
   1 -13  -7   12.88    5.43
  -1  13   7    8.31   10.68
   1 -13  -6    6.19    9.06
  -1  13   6    7.78    5.61
   1 -13  -5   47.48    6.31
  -1  13   5   33.15   12.71
   1 -13  -4   73.65   11.84
  -1  13   4   61.22    7.74
   1 -13  -3   56.24    6.51
  -1  13   3   50.32   13.05
   1 -13  -2   23.55    9.10
  -1  13   2   10.97    6.11
  -1  13   2   24.70    4.56
   1 -13  -1   31.44    9.13
  -1  13   1   19.26   10.88
  -1  13   1   25.74    7.56
   1 -13   0   -2.31    3.99
  -1  13   0   -5.21    4.63
  -1  13   0    2.51    5.82
   1 -13   1    5.30    3.93
  -1  13  -1    3.16    5.75
  -1  13  -1   -1.60    8.22
   1 -13   2    7.01    4.08
  -1  13  -2    6.07    8.29
   1 -13   3   39.09    8.89
  -1  13  -3   55.37    7.67
  -1  13  -3   39.97    5.77
   1 -13   4   17.61    7.48
  -1  13  -4   17.44    6.43
  -1  13  -4   14.78    8.47
   1 -12 -13   26.59   10.48
  -1  12  13   17.13   11.36
   1 -12 -12   22.44   10.39
  -1  12  12   25.12   11.39
   1 -12 -11   20.39   10.25
  -1  12  11   21.79    6.09
   1 -12 -10   63.89    6.70
  -1  12  10   47.86    7.28
   1 -12  -9   24.35    9.78
  -1  12   9   16.48   10.75
   1 -12  -8   17.41    9.63
  -1  12   8   16.33    5.82
   1 -12  -7   55.68    6.68
  -1  12   7   59.53    7.09
   1 -12  -6    2.01    8.00
  -1  12   6    5.37    8.93
   1 -12  -5   76.25    6.62
  -1  12   5   58.34    7.41
   1 -12  -4    3.64    7.21
  -1  12   4   -7.97    8.37
   1 -12  -3    4.71    7.32
  -1  12   3    0.64    8.55
   1 -12  -2   86.85    6.54
  -1  12   2   80.63    7.45
   1 -12  -1   67.17   10.73
  -1  12   1   90.14    9.32
  -1  12   1   63.78   12.43
   1 -12   0    5.18    7.14
  -1  12   0    6.41    5.72
  -1  12   0    6.62    8.32
   1 -12   1   14.94    7.33
  -1  12  -1    9.69    6.00
  -1  12  -1   15.91    8.51
   1 -12   2   15.48    7.68
  -1  12  -2   13.51    9.00
  -1  12  -2   30.36    3.70
   1 -12   3   58.33    8.40
  -1  12  -3   37.42    5.54
  -1  12  -3   51.88    4.23
   1 -12   4   -2.02    5.58
  -1  12  -4    0.85    6.33
  -1  12  -4   -1.95    4.89
   1 -12   5   33.60    6.95
  -1  12  -5   19.80    7.49
  -1  12  -5    6.46    5.94
   1 -12   6   16.79    6.34
  -1  12  -6   14.02    6.86
  -1  12  -6    7.59    5.70
  -1  12  -7   -1.78    2.68
  -1  12  -7   -1.39    3.16
   1 -11 -15    0.27    4.52
  -1  11  15   -6.97    4.54
   1 -11 -14    4.24    7.75
  -1  11  14    0.54    7.82
   1 -11 -13   79.40   12.27
  -1  11  13   93.01   13.08
   1 -11 -12   -0.15    7.81
  -1  11  12    5.31    8.31
   1 -11 -11   63.04    6.53
  -1  11  11   78.40   12.09
   1 -11 -10   66.39    6.49
  -1  11  10   59.13    6.76
   1 -11  -9   -4.19    7.54
  -1  11   9   -1.60    4.60
   1 -11  -8   86.68    6.79
  -1  11   8   71.15   13.14
   1 -11  -7   88.48   11.76
  -1  11   7   72.56   13.38
   1 -11  -6  143.66   13.45
  -1  11   6  132.15    8.69
   1 -11  -5    1.79    7.42
  -1  11   5    5.78    8.61
   1 -11  -4    2.93    3.98
  -1  11   4    4.07    8.41
   1 -11  -3   27.27    9.05
  -1  11   3   33.52    6.02
   1 -11  -2  180.32   13.22
  -1  11   2  186.47   15.47
   1 -11  -1   35.72    4.45
  -1  11   1   23.01    5.18
  -1  11   1    0.92    3.72
   1 -11   0   18.00    4.26
  -1  11   0   22.74    9.24
  -1  11   0   23.40    6.18
   1 -11   1    4.73    3.56
  -1  11  -1    3.30    4.29
  -1  11  -1    6.14    2.91
   1 -11   2    6.48    3.45
  -1  11  -2    2.00    5.10
  -1  11  -2    9.41    7.09
   1 -11   3   78.30    8.84
  -1  11  -3   68.27    5.67
   1 -11   4    4.85    3.27
  -1  11  -4    8.32    6.47
  -1  11  -4    8.11    5.08
   1 -11   5  109.72    5.59
  -1  11  -5  107.01    4.85
  -1  11  -5  103.09    9.92
   1 -11   6    7.20    3.15
  -1  11  -6    3.69    4.92
  -1  11  -6    6.38    3.34
  -1  11  -7   27.73    3.33
  -1  11  -7   26.31    3.75
  -1  11  -8    1.93    4.36
  -1  11  -8   -0.82    4.77
  -1  11  -9    0.58    4.20
  -1  11  -9   -0.35    4.42
  -1  11 -10    1.09    4.58
  -1  11 -10   -2.16    2.54
   1 -10 -16   38.94   10.44
  -1  10  16   59.97   10.15
   1 -10 -15    8.77    7.76
  -1  10  15    5.33    7.73
   1 -10 -14   79.82   11.40
  -1  10  14   85.05   11.27
   1 -10 -13   14.76    9.47
  -1  10  13   43.56    9.76
   1 -10 -12   42.28    9.86
  -1  10  12   32.24   10.31
   1 -10 -11  118.53    7.23
  -1  10  11  106.17   13.17
   1 -10 -10   59.04    6.24
  -1  10  10   60.48    6.56
   1 -10  -9  245.54   15.96
  -1  10   9  233.60   10.25
   1 -10  -8  885.83   22.49
  -1  10   8  845.81   22.57
   1 -10  -7   61.77   10.73
  -1  10   7   60.24   12.15
   1 -10  -6    8.32    4.33
  -1  10   6    7.52    8.96
   1 -10  -5  218.46   14.43
  -1  10   5  205.58    9.72
   1 -10  -4   69.28    5.85
  -1  10   4   67.23    6.74
   1 -10  -3  447.42   12.66
  -1  10   3  437.91   20.99
   1 -10  -2  119.30   11.08
  -1  10   2  123.06   12.95
   1 -10  -1   29.66    7.60
   1 -10  -1   27.06    7.67
  -1  10   1   23.22    5.21
   1 -10   0   86.87    9.37
  -1  10   0   87.18   11.15
  -1  10   0   80.74    4.78
   1 -10   1   97.82    9.48
  -1  10  -1   98.95    7.68
  -1  10  -1   99.61    6.27
   1 -10   2   75.24    8.39
  -1  10  -2   66.08    6.83
  -1  10  -2   74.08    9.73
   1 -10   3    2.24    5.36
  -1  10  -3    0.64    3.49
  -1  10  -3    4.64    2.49
   1 -10   4   22.17    6.32
  -1  10  -4   23.46    5.43
  -1  10  -4   19.53    7.24
   1 -10   5   13.09    5.60
  -1  10  -5    9.64    6.46
  -1  10  -5   10.76    2.77
   1 -10   6   49.50    3.97
  -1  10  -6   47.62    4.35
  -1  10  -6   39.79    5.95
   1 -10   7   10.30    2.97
  -1  10  -7   11.55    4.78
  -1  10  -7   10.42    5.74
  -1  10  -8   51.19    6.40
  -1  10  -8   57.44    7.00
  -1  10  -9   14.31    5.04
  -1  10  -9   13.54    5.33
  -1  10 -10   29.50    6.10
  -1  10 -10   43.91    3.50
  -1  10 -11   55.69    6.32
  -1  10 -11   42.91    6.01
  -1  10 -12    1.37    3.69
  -1  10 -12    1.07    4.20
  -1  10 -12    0.94    3.96
   1  -9 -18   14.20    8.09
  -1   9  18   22.79    7.90
   1  -9 -17  105.06   11.33
  -1   9  17  101.89   10.87
   1  -9 -16    0.94    6.36
  -1   9  16   -2.67    6.00
   1  -9 -15    8.05    7.25
  -1   9  15    7.25    7.12
   1  -9 -14    5.24    7.46
  -1   9  14   12.30    7.28
   1  -9 -13   37.13    9.16
  -1   9  13   39.95    9.18
   1  -9 -12   65.41    5.84
  -1   9  12   64.46   10.94
   1  -9 -11   18.16    4.64
  -1   9  11   14.53    8.64
   1  -9 -10  149.13   12.66
  -1   9  10  147.93    7.88
   1  -9  -9   41.04    9.73
  -1   9   9   49.02    5.75
   1  -9  -8  177.22    8.03
  -1   9   8  172.30    8.61
   1  -9  -7   87.53   10.84
  -1   9   7   81.00    6.96
   1  -9  -6  436.65   12.65
  -1   9   6  428.16   21.38
   1  -9  -5   55.05    9.81
  -1   9   5   64.05   11.71
   1  -9  -4   45.89    8.86
  -1   9   4   34.23   10.88
   1  -9  -3  169.27    7.38
  -1   9   3  167.88    8.57
   1  -9  -2   11.27    3.95
  -1   9   2   11.01    4.88
   1  -9  -1   -3.00    3.24
  -1   9   1    0.03    7.34
   1  -9   0  308.07    9.15
  -1   9   0  297.28   16.54
   1  -9   1   56.06    4.52
  -1   9  -1   52.80    5.45
  -1   9  -1   57.83    6.24
   1  -9   2  116.95    5.48
  -1   9  -2  119.14   11.15
  -1   9  -2  120.67    4.51
   1  -9   3  123.40    5.35
  -1   9  -3  120.26    6.36
  -1   9  -3  125.06    7.39
   1  -9   4   66.83    7.31
  -1   9  -4   57.20    8.40
  -1   9  -4   73.30    3.67
   1  -9   5  104.43    7.84
  -1   9  -5   95.41    6.78
  -1   9  -5   93.63    5.13
   1  -9   6   11.03    2.81
  -1   9  -6    7.00    4.41
  -1   9  -6    8.02    5.52
  -1   9  -7  171.26    8.24
  -1   9  -7  158.45    9.52
  -1   9  -8    3.43    3.95
  -1   9  -8    0.84    2.44
  -1   9  -9    4.05    3.96
  -1   9  -9   -0.68    4.12
  -1   9 -10  114.71    7.33
  -1   9 -10   97.59    7.14
  -1   9 -11   24.15    4.81
  -1   9 -11   21.18    5.10
  -1   9 -12   12.29    2.78
  -1   9 -12   12.80    4.38
  -1   9 -12   17.76    4.07
  -1   9 -13   -4.55    3.18
  -1   9 -13    0.89    1.75
  -1   9 -13    1.81    3.97
  -1   9 -14   -3.32    3.36
  -1   9 -14   -3.10    3.51
   1  -8 -19   37.82    4.84
  -1   8  19   54.87    7.73
   1  -8 -18    6.01    7.00
  -1   8  18   17.71    6.64
   1  -8 -17   17.80    7.43
  -1   8  17   20.39    6.87
   1  -8 -16   -2.12    5.86
  -1   8  16   -1.22    3.08
   1  -8 -15   71.77    9.44
  -1   8  15   70.48    5.33
   1  -8 -14   87.77   10.19
  -1   8  14   84.06    5.75
   1  -8 -13    8.73    7.23
  -1   8  13   10.48    3.93
   1  -8 -12   15.10    4.07
  -1   8  12    9.43    4.20
   1  -8 -11   53.51    5.33
  -1   8  11   59.32    5.40
   1  -8 -10  279.13   14.80
  -1   8  10  250.75    9.53
   1  -8  -9  411.66   17.94
  -1   8   9  372.06   11.90
   1  -8  -8  956.65   22.35
  -1   8   8  922.18   23.29
   1  -8  -7   -2.29    6.83
  -1   8   7    2.43    4.22
   1  -8  -6 1062.92   31.87
  -1   8   6 1001.95   25.06
   1  -8  -5    5.26    3.81
  -1   8   5    3.82    4.54
   1  -8  -4   -4.17    5.68
  -1   8   4    1.56    3.80
   1  -8  -3   21.05    7.33
  -1   8   3   17.24    4.96
   1  -8  -2    3.47    5.92
  -1   8   2    3.22    7.34
   1  -8  -1  245.83   12.35
  -1   8   1  224.96   14.66
   1  -8   0  399.97   15.08
  -1   8   0  381.31   17.66
   1  -8   1  545.86   17.82
  -1   8  -1  532.76   11.09
  -1   8  -1  526.55   13.91
   1  -8   2   -3.47    4.98
  -1   8  -2   -4.82    6.28
  -1   8  -2    0.14    3.87
   1  -8   3    0.44    2.39
  -1   8  -3    0.96    3.52
  -1   8  -3   -3.08    5.37
   1  -8   4  103.67    7.76
  -1   8  -4  111.96    4.12
  -1   8  -4  100.14    5.60
   1  -8   5   31.43    5.61
  -1   8  -5   28.15    4.87
  -1   8  -5   23.13    6.51
   1  -8   6   11.26    2.56
  -1   8  -6    5.63    2.81
  -1   8  -6    7.83    4.00
  -1   8  -7   21.07    2.66
  -1   8  -7   27.98    5.36
  -1   8  -8   -1.51    3.75
  -1   8  -8    1.84    3.41
  -1   8  -9    7.97    4.29
  -1   8  -9    5.75    4.07
  -1   8 -10   42.65    3.13
  -1   8 -10   47.03    5.43
  -1   8 -11   53.37    3.21
  -1   8 -11   58.26    3.43
  -1   8 -12    3.67    1.99
  -1   8 -12    5.85    3.42
  -1   8 -12    6.56    4.00
  -1   8 -13   17.33    4.10
  -1   8 -13   27.31    2.44
  -1   8 -13   20.84    5.31
  -1   8 -14    6.38    3.27
  -1   8 -14    3.25    1.88
  -1   8 -15    2.62    3.01
  -1   8 -15   -0.02    2.93
   1  -7 -19    6.46    3.32
  -1   7  19    5.48    5.38
   1  -7 -18   55.78    4.69
  -1   7  18   56.21    7.34
   1  -7 -17   27.95    7.37
  -1   7  17   33.68    3.92
   1  -7 -16   28.66    7.11
  -1   7  16   25.17    3.84
   1  -7 -15   -0.35    5.61
  -1   7  15    2.36    5.12
   1  -7 -14    5.34    6.09
  -1   7  14    2.04    5.81
   1  -7 -13    4.84    6.13
  -1   7  13    2.92    5.81
   1  -7 -12    0.44    3.20
  -1   7  12    3.88    5.83
   1  -7 -11    3.26    3.57
  -1   7  11    3.84    6.39
   1  -7 -10   94.13   10.11
  -1   7  10   65.72    6.10
   1  -7  -9    2.02    3.51
  -1   7   9   -0.30    3.75
   1  -7  -8  731.56   24.24
  -1   7   8  685.27   17.65
   1  -7  -7   -1.61    3.50
  -1   7   7   -5.10    3.95
   1  -7  -6  183.43   12.09
  -1   7   6  182.31    8.07
   1  -7  -5   56.59    4.84
  -1   7   5   56.63   10.10
   1  -7  -4   18.75    3.79
  -1   7   4   15.89    8.17
   1  -7  -3  137.48    6.05
  -1   7   3  142.77   12.01
   1  -7  -2   29.10    3.87
  -1   7   2   31.40    8.09
   1  -7  -1   23.68    3.62
  -1   7   1   26.74    7.62
   1  -7   0  281.56    7.83
  -1   7   0  291.20   14.12
   1  -7   1  196.23   10.00
  -1   7  -1  193.60    7.13
   1  -7   2  342.69   12.55
  -1   7  -2  333.53    7.11
  -1   7  -2  333.38    9.05
   1  -7   3   29.92    3.23
  -1   7  -3   34.90    2.70
  -1   7  -3   29.58    6.97
   1  -7   4  193.08    8.86
  -1   7  -4  186.66    4.99
  -1   7  -4  194.30   10.27
   1  -7   5   99.74    4.31
  -1   7  -5   98.42    4.81
  -1   7  -5  113.87    6.22
   1  -7   6   11.35    4.24
  -1   7  -6    6.20    4.95
  -1   7  -6    3.36    3.89
  -1   7  -7    2.13    2.35
  -1   7  -7    3.54    3.55
  -1   7  -8  347.08   11.61
  -1   7  -8  370.31    7.88
  -1   7  -9   71.54    5.70
  -1   7  -9   76.88    5.58
  -1   7 -10    6.63    3.74
  -1   7 -10    3.09    3.60
  -1   7 -11    1.11    3.16
  -1   7 -11   -3.55    3.33
  -1   7 -11   -0.42    3.06
  -1   7 -12  227.40    8.74
  -1   7 -12  178.34    4.87
  -1   7 -12  181.24    5.04
  -1   7 -13   32.23    2.43
  -1   7 -13   28.40    4.13
   1  -7  14   -0.45    2.48
  -1   7 -14   11.14    3.29
  -1   7 -14   10.96    1.87
   1  -7  15    5.06    2.67
  -1   7 -15   13.77    3.35
  -1   7 -15   15.70    3.30
   1  -7  16   12.37    2.75
  -1   7 -16   13.52    3.30
  -1   7 -16    8.46    3.23
   1  -6 -20   -6.08    5.45
  -1   6  20  -10.51    4.80
   1  -6 -19   85.20    8.03
  -1   6  19   74.45    7.25
   1  -6 -18   45.70    4.13
  -1   6  18   44.73    6.38
   1  -6 -17   29.52    3.73
  -1   6  17   23.19    3.39
   1  -6 -16  342.22   14.22
  -1   6  16  333.56    9.22
   1  -6 -15  453.76   16.69
  -1   6  15  448.72   15.82
   1  -6 -14   90.22    8.92
  -1   6  14   88.52    8.03
   1  -6 -13   46.80    7.71
  -1   6  13   41.14    7.10
   1  -6 -12   36.41    4.26
  -1   6  12   22.62    4.05
   1  -6 -11   39.86    4.73
  -1   6  11   39.32    4.76
   1  -6 -10   15.85    7.09
  -1   6  10   11.44    7.19
   1  -6  -9   14.36    7.13
  -1   6   9   17.46    7.25
   1  -6  -8  526.61   18.62
  -1   6   8  488.32   19.02
   1  -6  -7  150.42    6.38
  -1   6   7  156.86    6.82
   1  -6  -6   44.24    7.44
  -1   6   6   40.41    8.28
   1  -6  -5  130.86    9.09
  -1   6   5  107.12   10.28
   1  -6  -4  325.05    8.51
  -1   6   4  329.44   14.55
   1  -6  -3  832.11   16.85
  -1   6   3  813.33   17.56
   1  -6  -2  253.19   10.78
  -1   6   2  228.59    7.30
   1  -6  -1  283.66   11.22
  -1   6   1  262.89    7.84
   1  -6   0  712.46   18.86
  -1   6   0  706.41   20.03
   1  -6   1   12.75    2.74
  -1   6  -1    7.95    5.52
   1  -6   2    1.83    3.97
  -1   6  -2    4.19    4.55
  -1   6  -2    1.23    3.05
   1  -6   3  426.53    9.11
  -1   6  -3  420.43    7.99
  -1   6  -3  422.35    9.47
   1  -6   4   38.36    4.98
  -1   6  -4   40.07    3.23
  -1   6  -4   30.62    2.46
   1  -6   5  118.05    6.81
  -1   6  -5  129.42    7.50
  -1   6  -5  119.28    5.94
   1  -6   6    6.87    2.17
  -1   6  -6    6.70    4.45
  -1   6  -6   14.27    3.61
  -1   6  -7   39.59    5.39
  -1   6  -7   39.74    2.64
  -1   6  -8    1.08    1.83
  -1   6  -8    0.28    3.55
  -1   6  -9  856.46   20.98
  -1   6  -9  891.43   20.72
   1  -6  10   34.14    3.04
  -1   6 -10   69.34    4.97
  -1   6 -10   64.18    4.95
  -1   6 -10   47.34    2.71
   1  -6  11   68.91    5.41
  -1   6 -11   54.64    5.18
  -1   6 -11   55.84    4.44
  -1   6 -11   51.00    2.77
   1  -6  12    5.81    3.70
  -1   6 -12    6.75    1.81
  -1   6 -12    7.42    2.22
  -1   6 -12    3.98    1.83
   1  -6  13   12.78    2.32
  -1   6 -13    9.98    3.30
  -1   6 -13    9.31    1.92
   1  -6  14   11.85    4.31
  -1   6 -14   12.82    3.39
  -1   6 -14   18.12    1.94
   1  -6  15    3.34    3.38
  -1   6 -15    1.29    2.55
  -1   6 -15   -1.99    2.57
   1  -6  16   39.18    5.43
  -1   6 -16   39.95    3.88
  -1   6 -16   44.11    3.80
   1  -6  17   26.43    4.88
  -1   6 -17   22.26    3.22
  -1   6 -17   19.83    1.91
   1  -5 -20   19.10    3.06
  -1   5  20   16.39    4.71
   1  -5 -19    1.15    4.57
  -1   5  19    4.18    2.23
   1  -5 -18  154.72    9.19
  -1   5  18  161.19    8.14
   1  -5 -17   38.05    3.67
  -1   5  17   32.69    5.57
   1  -5 -16  182.54   10.28
  -1   5  16  179.83    8.91
   1  -5 -15   99.06    8.47
  -1   5  15   99.44    4.52
   1  -5 -14   17.16    5.96
  -1   5  14   14.30    5.31
   1  -5 -13   37.16    7.28
  -1   5  13   29.00    6.39
   1  -5 -12   24.06    7.48
  -1   5  12   27.14    3.68
   1  -5 -11    3.23    3.03
  -1   5  11    0.47    2.78
   1  -5 -10   -0.19    5.09
  -1   5  10    0.69    4.83
   1  -5  -9   56.79    7.71
  -1   5   9   47.26    4.37
   1  -5  -8    3.36    2.89
  -1   5   8    6.22    5.52
   1  -5  -7   31.76    3.72
  -1   5   7   42.87    6.93
   1  -5  -6    7.80    5.21
  -1   5   6    6.64    3.12
   1  -5  -5  290.61   11.66
  -1   5   5  280.41   12.74
   1  -5  -4  210.37   10.32
  -1   5   4  217.64    7.04
   1  -5  -3  753.70   19.83
  -1   5   3  723.34   20.72
   1  -5  -2  977.69   24.36
  -1   5   2  974.75   19.82
   1  -5  -1    4.88    2.57
  -1   5   1    2.24    2.81
   1  -5   0    3.99    4.32
  -1   5   0    1.27    4.80
   1  -5   1  563.36   11.30
  -1   5  -1  543.26   15.92
   1  -5   2   19.09    2.60
  -1   5  -2   21.41    3.78
  -1   5  -2   22.94    5.12
   1  -5   3   36.06    4.90
  -1   5  -3   38.20    2.29
  -1   5  -3   39.46    3.04
   1  -5   4   13.72    3.95
  -1   5  -4   17.91    3.38
  -1   5  -4   14.64    4.36
   1  -5   5   21.69    2.25
  -1   5  -5   20.69    4.41
  -1   5  -5   18.95    1.93
  -1   5  -6    3.33    2.93
  -1   5  -6    3.50    3.59
  -1   5  -7   76.03    3.30
  -1   5  -7   90.47    4.84
   1  -5   8   13.88    3.83
  -1   5  -8    8.82    3.90
  -1   5  -8   13.47    1.95
   1  -5   9  507.45   13.00
  -1   5  -9  519.18    9.67
  -1   5  -9  528.44   13.14
   1  -5  10  446.21    9.18
  -1   5 -10  484.31   12.33
  -1   5 -10  470.25    9.21
  -1   5 -10  463.10    8.80
   1  -5  11    2.61    3.18
  -1   5 -11    1.19    1.85
  -1   5 -11    1.90    2.83
  -1   5 -11    0.13    2.81
   1  -5  12   45.26    2.88
  -1   5 -12   54.42    4.14
  -1   5 -12   46.22    4.03
   1  -5  13    3.44    3.61
  -1   5 -13    6.05    2.89
  -1   5 -13    6.71    1.66
   1  -5  14    3.29    3.59
  -1   5 -14    4.39    2.65
  -1   5 -14    2.56    2.80
   1  -5  15   87.05    5.94
  -1   5 -15   79.73    4.36
  -1   5 -15   75.54    4.55
   1  -5  16   17.93    4.55
  -1   5 -16   22.19    3.13
  -1   5 -16   16.48    3.17
   1  -5  17  114.94    6.86
  -1   5 -17  103.65    4.71
  -1   5 -17   95.83    4.85
   1  -5  18    1.77    3.93
  -1   5 -18    3.05    2.42
  -1   5 -18    0.72    2.51
   1  -4 -21    1.44    3.89
  -1   4  21    3.91    3.45
   1  -4 -20   15.72    4.57
  -1   4  20    9.79    2.30
   1  -4 -19  131.55    7.64
  -1   4  19  122.67    6.83
   1  -4 -18   17.03    4.66
  -1   4  18    9.88    4.06
   1  -4 -17  218.10    6.45
  -1   4  17  225.51    8.72
   1  -4 -16   87.85    7.13
  -1   4  16   87.51    3.85
   1  -4 -15  788.15   21.71
  -1   4  15  830.39   20.62
   1  -4 -14 1116.95   29.29
  -1   4  14 1168.50   28.27
   1  -4 -13  594.87   18.47
  -1   4  13  587.74   12.66
   1  -4 -12    2.82    4.90
  -1   4  12    0.84    4.29
   1  -4 -11   30.02    6.22
  -1   4  11   21.39    3.12
   1  -4 -10    8.19    2.95
  -1   4  10    9.85    4.89
   1  -4  -9  247.83   10.91
  -1   4   9  251.71    6.95
   1  -4  -8  110.18    4.74
  -1   4   8  104.96    7.72
   1  -4  -7  126.13    8.03
  -1   4   7  112.26    4.75
   1  -4  -6   69.79    6.82
  -1   4   6   52.95    7.30
   1  -4  -5   93.15    7.70
  -1   4   5   93.04    8.19
   1  -4  -4  818.00   20.77
  -1   4   4  781.71   15.93
   1  -4  -3  292.32    7.26
  -1   4   3  290.43    7.53
   1  -4  -2 1377.08   31.43
  -1   4   2 1339.77   32.27
   1  -4  -1  773.55   14.94
  -1   4   1  730.84   14.42
   1  -4   0   35.70    5.81
  -1   4   0   47.03    6.12
   1  -4   1  661.56   16.81
  -1   4  -1  637.19   16.64
   1  -4   2  618.08   15.45
  -1   4  -2  581.85   15.12
  -1   4  -2  627.11   13.52
   1  -4   3   41.94    4.67
  -1   4  -3   28.40    3.63
  -1   4  -3   28.16    2.72
   1  -4   4   83.74    5.47
  -1   4  -4   79.01    4.49
  -1   4  -4   79.29    3.30
  -1   4  -5  112.19    3.54
  -1   4  -5  114.53    4.90
   1  -4   6  189.67    6.12
  -1   4  -6  196.65    6.90
  -1   4  -6  195.82    6.01
   1  -4   7  621.69   13.69
  -1   4  -7  613.55   13.71
  -1   4  -7  622.42   13.10
   1  -4   8   66.05    2.73
  -1   4  -8   73.07    2.80
  -1   4  -8   69.71    4.31
   1  -4   9   24.31    3.74
  -1   4  -9   21.01    1.93
  -1   4  -9   22.52    3.46
  -1   4  -9   19.06    3.59
   1  -4  10    4.98    3.26
  -1   4 -10    4.00    1.80
  -1   4 -10    3.50    2.92
  -1   4 -10    3.29    2.90
   1  -4  11  813.81   15.55
  -1   4 -11  819.70   17.80
  -1   4 -11  800.22   14.61
   1  -4  12   30.08    4.46
  -1   4 -12   34.75    2.12
  -1   4 -12   33.04    2.13
   1  -4  13    6.70    3.60
  -1   4 -13    6.97    2.90
  -1   4 -13    7.27    1.57
   1  -4  14   14.05    4.03
  -1   4 -14   15.91    2.99
  -1   4 -14   12.57    3.16
   1  -4  15   -0.99    3.28
  -1   4 -15    1.05    2.24
  -1   4 -15    0.32    2.37
   1  -4  16    1.78    3.73
  -1   4 -16    1.88    2.56
  -1   4 -16    1.75    2.36
   1  -4  17  111.53    6.97
  -1   4 -17  104.34    4.99
  -1   4 -17  117.44    4.67
   1  -4  18    1.01    3.76
  -1   4 -18    1.23    2.27
  -1   4 -18    0.62    2.50
   1  -4  19   40.24    5.63
   1  -3 -21   48.15    3.03
  -1   3  21   44.60    9.23
   1  -3 -20    3.12    2.98
  -1   3  20   -2.51    2.66
   1  -3 -19   84.91    5.88
  -1   3  19   79.89    3.28
   1  -3 -18  195.40    8.21
  -1   3  18  188.73    7.38
   1  -3 -17   33.94    2.94
  -1   3  17   31.08    4.28
   1  -3 -16  315.66   10.55
  -1   3  16  291.20    9.07
   1  -3 -15    0.98    3.69
  -1   3  15    1.07    3.12
   1  -3 -14   82.32    6.90
  -1   3  14   74.79    5.50
   1  -3 -13   72.08    6.95
  -1   3  13   64.43    3.34
   1  -3 -12   68.42    6.92
  -1   3  12   60.12    5.68
   1  -3 -11   66.16    6.79
  -1   3  11   64.33    3.28
   1  -3 -10  209.21    9.14
  -1   3  10  194.71    8.09
   1  -3  -9    5.61    2.37
  -1   3   9    8.15    3.91
   1  -3  -8  507.44   13.89
  -1   3   8  469.81    9.57
   1  -3  -7  178.14    8.58
  -1   3   7  172.94    5.19
   1  -3  -6   83.05    4.03
  -1   3   6   82.78    6.88
   1  -3  -5    1.62    4.36
  -1   3   5    4.21    2.51
   1  -3  -4   91.96    7.09
  -1   3   4   82.09    4.40
   1  -3  -3   14.36    2.95
  -1   3   3   13.16    3.15
   1  -3  -2  931.88   17.60
  -1   3   2  882.84   17.49
   1  -3  -1 1228.04   23.64
  -1   3   1 1214.12   29.54
   1  -3   0   83.77    4.07
  -1   3   0   86.69    7.53
   1  -3   1   21.89    5.20
  -1   3  -1   21.47    5.35
   1  -3   2  252.24    9.16
  -1   3  -2  247.63    7.01
  -1   3  -2  243.34    5.97
   1  -3   3    7.88    2.08
  -1   3  -3    7.99    2.87
  -1   3  -3    5.89    3.89
   1  -3   4  270.75    5.72
  -1   3  -4  262.87    5.67
  -1   3  -4  268.84    6.88
   1  -3   5  884.97   14.76
  -1   3  -5  910.47   15.76
  -1   3  -5  938.05   18.02
   1  -3   6   58.12    3.86
  -1   3  -6   57.78    2.20
  -1   3  -6   59.38    2.52
   1  -3   7   29.38    1.99
  -1   3  -7   36.67    3.49
  -1   3  -7   31.53    1.80
   1  -3   8  286.16    5.58
  -1   3  -8  281.95    5.31
  -1   3  -8  278.55    7.34
  -1   3  -8  279.40    7.32
   1  -3   9   28.66    3.54
  -1   3  -9   26.52    3.38
  -1   3  -9   25.13    3.29
   1  -3  10   36.91    4.02
  -1   3 -10   36.00    2.06
  -1   3 -10   39.61    2.14
   1  -3  11  149.89    6.34
  -1   3 -11  162.93    5.82
  -1   3 -11  152.77    3.62
   1  -3  12   47.03    2.68
  -1   3 -12   40.69    4.00
  -1   3 -12   41.97    2.16
   1  -3  13   28.47    2.45
  -1   3 -13   30.46    1.92
  -1   3 -13   36.58    3.50
   1  -3  14  134.49    6.26
  -1   3 -14  137.55    4.94
  -1   3 -14  128.11    3.43
   1  -3  15   17.15    4.03
  -1   3 -15   15.78    2.85
  -1   3 -15   13.67    3.16
   1  -3  16   63.56    3.30
  -1   3 -16   63.48    3.72
  -1   3 -16   57.36    4.14
   1  -3  17   41.30    3.05
  -1   3 -17   41.45    3.35
  -1   3 -17   40.11    3.78
   1  -3  18   38.69    5.08
  -1   3 -18   33.54    3.61
  -1   3 -18   28.73    3.10
   1  -3  19   44.12    5.60
  -1   3 -19   36.76    3.90
  -1   3 -19   49.33    3.38
  -1   2  21   23.79    7.50
   1  -2 -20   19.92    3.86
  -1   2  20   21.88    3.47
  -1   2  20   31.55    4.30
   1  -2 -19    9.25    3.46
  -1   2  19   18.32    6.49
  -1   2  19    7.68    3.02
   1  -2 -18   75.59    5.29
  -1   2  18   78.69    5.22
  -1   2  18   70.08    4.54
   1  -2 -17   18.59    2.38
  -1   2  17   23.58    3.44
   1  -2 -16    0.53    3.35
  -1   2  16    2.59    2.69
   1  -2 -15  179.24    7.14
  -1   2  15  150.90    5.86
   1  -2 -14   55.81    3.23
  -1   2  14   54.33    4.15
   1  -2 -13  134.79    7.44
  -1   2  13  121.77    5.82
   1  -2 -12   94.00    6.53
  -1   2  12   86.43    5.01
   1  -2 -11   35.69    4.90
  -1   2  11   27.60    3.90
   1  -2 -10    6.69    2.10
  -1   2  10    6.59    1.74
   1  -2  -9  107.98    6.09
  -1   2   9  102.13    5.30
   1  -2  -8    5.59    2.13
  -1   2   8    7.33    3.38
   1  -2  -7   10.10    4.12
  -1   2   7   10.92    3.72
   1  -2  -6  639.05   15.41
  -1   2   6  599.52   11.17
   1  -2  -5  494.04    9.79
  -1   2   5  470.87   13.75
   1  -2  -4 1253.77   28.85
  -1   2   4 1232.79   29.85
   1  -2  -3   30.40    6.23
  -1   2   3   28.44    3.78
   1  -2  -2  874.00   23.09
  -1   2   2  842.25   17.46
   1  -2  -1   17.49    6.27
  -1   2   1   16.86    3.58
   1  -2   0  434.17    9.63
  -1   2   0  445.44   15.52
   1  -2   1  843.06   15.98
  -1   2  -1  824.35   15.96
   1  -2   2  207.66    8.97
  -1   2  -2  203.67    6.26
  -1   2  -2  203.78    9.12
   1  -2   3  594.26   12.00
  -1   2  -3  549.30   13.79
  -1   2  -3  556.91   11.40
   1  -2   4   35.56    3.28
  -1   2  -4   36.51    3.23
  -1   2  -4   31.92    2.39
   1  -2   5    1.60    1.29
  -1   2  -5    3.08    1.55
  -1   2  -5    2.42    2.23
   1  -2   6  164.91    5.26
  -1   2  -6  165.80    3.74
  -1   2  -6  161.44    4.99
  -1   2  -6  165.01    5.64
   1  -2   7   -0.27    1.23
  -1   2  -7    1.35    2.32
  -1   2  -7    1.52    2.39
   1  -2   8  384.40    8.95
  -1   2  -8  390.09    8.86
  -1   2  -8  387.40    6.58
   1  -2   9  244.17    7.00
  -1   2  -9  256.22    4.83
   1  -2  10   25.93    3.60
  -1   2 -10   27.82    3.38
   1  -2  11  200.41    7.05
  -1   2 -11  201.45    4.44
   1  -2  12  102.83    3.52
  -1   2 -12  108.57    5.02
   1  -2  13  134.00    4.24
  -1   2 -13  152.39    5.75
   1  -2  14  104.54    6.06
  -1   2 -14  117.54    3.04
  -1   2 -14  115.05    5.20
   1  -2  15   79.29    5.72
  -1   2 -15   80.09    4.69
  -1   2 -15   91.42    4.20
   1  -2  16   26.24    4.49
  -1   2 -16   27.95    3.61
  -1   2 -16   23.48    3.10
   1  -2  17   -1.56    3.59
  -1   2 -17    1.17    2.29
  -1   2 -17    4.12    2.72
   1  -2  18    3.43    2.26
  -1   2 -18    6.35    2.50
  -1   2 -18    4.22    2.94
   1  -2  19   14.01    4.83
  -1   2 -19   19.19    2.96
  -1   2 -19   23.26    3.50
   1  -2  20    6.52    4.67
  -1   2 -20    5.10    3.07
  -1   2 -20   10.49    2.61
  -1   1  21   16.00    6.84
   1  -1 -20   23.72    3.32
  -1   1  20   20.44    7.09
   1  -1 -19   81.79    4.72
  -1   1  19   77.99    4.00
  -1   1  19   85.71    5.21
   1  -1 -18    4.92    2.92
  -1   1  18    4.92    5.63
  -1   1  18    2.80    2.39
   1  -1 -17  164.69    6.40
  -1   1  17  172.87    6.58
  -1   1  17  163.26    5.44
   1  -1 -16   40.09    4.22
  -1   1  16   65.36    7.21
  -1   1  16   43.54    3.46
   1  -1 -15    1.29    2.96
  -1   1  15    3.15    2.30
   1  -1 -14    3.34    3.47
  -1   1  14    6.27    2.58
   1  -1 -13   45.66    4.66
  -1   1  13   36.53    3.37
   1  -1 -12   -0.40    1.70
  -1   1  12   -1.53    2.21
   1  -1 -11    3.50    3.32
  -1   1  11    6.59    2.42
   1  -1 -10   79.09    2.89
  -1   1  10   75.94    3.87
   1  -1  -9   29.06    3.67
  -1   1   9   24.64    1.71
   1  -1  -8  452.16   10.59
  -1   1   8  431.35    7.26
   1  -1  -7  265.80    7.83
  -1   1   7  259.68    7.15
   1  -1  -6    0.57    2.98
  -1   1   6    1.58    2.78
   1  -1  -5  165.29    4.23
  -1   1   5  172.01    6.86
   1  -1  -4  199.25    5.37
  -1   1   4  201.07    9.30
   1  -1  -3  649.98   16.71
  -1   1   3  628.18   17.12
   1  -1  -2  839.15   14.55
  -1   1   2  870.73   14.98
   1  -1  -1 1197.14   20.50
  -1   1   1 1234.82   24.60
   1  -1   0  693.18   11.73
  -1   1   0  723.72   15.38
   1  -1   1  345.26    9.98
  -1   1  -1  329.32    6.37
   1  -1   2  507.72    8.93
  -1   1  -2  487.10    8.90
  -1   1  -2  463.42   12.46
   1  -1   3    2.04    2.18
  -1   1  -3    0.87    2.12
   1  -1   4   67.22    3.60
  -1   1  -4   68.53    3.53
  -1   1  -4   67.17    5.26
   1  -1   5  228.10    4.18
  -1   1  -5  237.39    7.41
   1  -1   6  128.83    2.98
   1  -1   7  246.82    6.57
[truncated: 438,433 more chars]
