# Supplementary material for: Crystal structures of hydrogen-bonded co-crystals as liquid crystal precursors: 4-(n-pent­yloxy)benzoic acid–(E)-1,2-bis­(pyridin-4-yl)ethene (2/1) and 4-(n-hex­yloxy)benzoic acid–(E)-1,2-bis­(pyridin-4-yl)ethene (2/1)
Source: Acta Crystallogr E Crystallogr Commun. 2016 Nov 8;72(Pt 12):1771–5. doi: 10.1107/S2056989016017655 (PMC5137605; doi:10.1107/S2056989016017655)
Supplement: Supplementary file 2 [file e-72-01771-Isup2.hkl]

data_I                                                                          
_shelx_title ' 05111517'                                                        
_shelx_refln_list_code          4                                               
_shelx_F_calc_maximum      169.17                                               
_exptl_crystal_F_000       320.00                                               
_reflns_d_resolution_high  0.7700                                               
                                                                                
loop_                                                                           
 _space_group_symop_operation_xyz                                               
 'x, y, z'                                                                      
 '-x, -y, -z'                                                                   
                                                                                
_cell_length_a     7.4056                                                       
_cell_length_b     9.0416                                                       
_cell_length_c    11.7186                                                       
_cell_angle_alpha  80.420                                                       
_cell_angle_beta   81.035                                                       
_cell_angle_gamma  87.663                                                       
                                                                                
_shelx_F_squared_multiplier     1.000                                           
                                                                                
loop_                                                                           
 _refln_index_h                                                                 
 _refln_index_k                                                                 
 _refln_index_l                                                                 
 _refln_F_squared_calc                                                          
 _refln_F_squared_meas                                                          
 _refln_F_squared_sigma                                                         
 _refln_observed_status                                                         
   2   0   0          0.04          0.22         0.40 o                         
   3   0   0        127.78        120.91         1.59 o                         
   4   0   0         47.61         45.55         0.77 o                         
   5   0   0         73.89         85.31         1.35 o                         
   6   0   0        264.61        269.23         6.86 o                         
   7   0   0        102.69         99.02         2.00 o                         
   8   0   0         98.80        101.73         1.62 o                         
   9   0   0         11.64         10.52         0.82 o                         
  -9   1   0          0.07          0.33         0.41 o                         
  -8   1   0         17.39         18.23         0.61 o                         
  -7   1   0         65.60         63.50         1.66 o                         
  -6   1   0        100.26         97.40         1.91 o                         
  -5   1   0        272.62        268.69         3.67 o                         
  -4   1   0         88.07         93.59         1.49 o                         
  -3   1   0          0.17          0.42         0.23 o                         
  -2   1   0        194.47        172.63         3.98 o                         
  -1   1   0        224.44        186.51         2.22 o                         
   1   1   0        244.98        245.67         2.10 o                         
   2   1   0      28617.47      19067.54       716.16 o                         
   3   1   0          1.55          1.13         0.25 o                         
   4   1   0          0.55          0.73         0.28 o                         
   5   1   0        166.18        186.09         2.68 o                         
   6   1   0         11.77         12.00         0.61 o                         
   7   1   0         78.25         83.23         1.52 o                         
   8   1   0        136.16        135.35         1.86 o                         
   9   1   0         15.71         14.68         1.17 o                         
  -9   2   0          0.71          0.57         0.47 o                         
  -8   2   0        349.15        358.61         7.09 o                         
  -7   2   0          1.04          1.03         0.31 o                         
  -6   2   0          3.01          2.65         0.44 o                         
  -5   2   0        368.20        394.15         5.84 o                         
  -4   2   0          3.65          2.78         0.45 o                         
  -3   2   0        980.58        894.51        14.61 o                         
  -2   2   0         48.14         45.22         0.52 o                         
  -1   2   0          0.04          0.39         0.12 o                         
   0   2   0        361.79        310.89         2.74 o                         
   1   2   0        647.76        557.13         5.56 o                         
   2   2   0         52.29         50.90         0.83 o                         
   3   2   0         14.30         13.45         0.39 o                         
   4   2   0       1635.81       1629.28        31.23 o                         
   5   2   0          1.79          2.43         0.56 o                         
   6   2   0          7.20          7.87         0.55 o                         
   7   2   0         64.22         69.35         1.36 o                         
   8   2   0          9.82          8.06         0.68 o                         
   9   2   0          9.69          9.59         1.07 o                         
  -9   3   0        234.46        240.18         3.51 o                         
  -8   3   0        509.14        537.89         7.68 o                         
  -7   3   0         24.48         23.80         0.63 o                         
  -6   3   0        277.97        281.29         4.96 o                         
  -5   3   0          3.00          1.53         0.32 o                         
  -4   3   0          7.59          9.62         0.30 o                         
  -3   3   0       1938.36       1824.35        28.48 o                         
  -2   3   0         64.43         67.07         0.81 o                         
  -1   3   0       1354.73       1177.51        13.91 o                         
   0   3   0        309.18        284.17         2.90 o                         
   1   3   0        356.37        330.65         4.13 o                         
   2   3   0        185.44        205.86         2.19 o                         
   3   3   0        148.63        182.33         3.18 o                         
   4   3   0         26.74         29.18         0.82 o                         
   5   3   0        114.78        124.99         1.91 o                         
   6   3   0         11.99         16.07         0.95 o                         
   7   3   0         11.31         11.72         0.53 o                         
   8   3   0          6.54          7.47         0.52 o                         
   9   3   0         11.62         12.04         1.14 o                         
  -8   4   0         35.30         35.48         0.75 o                         
  -7   4   0        217.31        227.03         3.01 o                         
  -6   4   0        183.06        188.47         2.49 o                         
  -5   4   0        203.92        207.41         2.43 o                         
  -4   4   0         77.04         81.75         1.05 o                         
  -3   4   0         20.71         16.53         0.31 o                         
  -2   4   0         75.95         83.25         0.99 o                         
  -1   4   0       1571.12       1518.64        19.30 o                         
   0   4   0        140.82        161.98         2.34 o                         
   1   4   0        511.29        467.12         5.25 o                         
   2   4   0         36.70         36.36         0.50 o                         
   3   4   0        219.52        229.32        13.77 o                         
   4   4   0          0.18          0.88         0.28 o                         
   5   4   0         67.43         72.89         1.12 o                         
   6   4   0          0.57          0.39         0.30 o                         
   7   4   0          5.29          7.02         0.76 o                         
   8   4   0          2.23          2.78         0.54 o                         
  -8   5   0          3.49          4.26         0.48 o                         
  -7   5   0          1.33          1.50         0.38 o                         
  -6   5   0         22.80         25.79         0.48 o                         
  -5   5   0         38.68         38.19         0.62 o                         
  -4   5   0          4.79          5.63         0.46 o                         
  -3   5   0        103.07         98.68         1.11 o                         
  -2   5   0          0.91          0.49         0.18 o                         
  -1   5   0         95.80        101.01         1.15 o                         
   0   5   0         73.53         82.57         0.86 o                         
   1   5   0         93.65         92.06         1.94 o                         
   2   5   0        482.16        488.81         5.64 o                         
   3   5   0         59.89         66.29         1.54 o                         
   4   5   0          1.03          1.21         0.46 o                         
   5   5   0         15.09         13.92         0.58 o                         
   6   5   0         48.43         47.16         0.87 o                         
   7   5   0         15.93         17.21         0.90 o                         
   8   5   0         10.50         11.41         2.04 o                         
  -8   6   0         17.62         18.12         0.80 o                         
  -7   6   0         42.67         47.67         0.87 o                         
  -6   6   0          0.77          1.28         0.42 o                         
  -5   6   0          1.63          3.15         0.33 o                         
  -4   6   0          1.30          0.39         0.32 o                         
  -3   6   0          8.83         12.03         0.49 o                         
  -2   6   0         20.45         21.40         0.50 o                         
  -1   6   0         44.18         45.94         1.02 o                         
   0   6   0         27.06         26.86         0.39 o                         
   1   6   0        138.34        151.09         1.36 o                         
   2   6   0         57.04         63.63         0.84 o                         
   3   6   0         10.93         12.43         0.29 o                         
   4   6   0        150.88        149.28         3.46 o                         
   5   6   0          1.05          1.04         0.44 o                         
   6   6   0         12.74         13.71         0.90 o                         
   7   6   0         25.33         23.47         0.86 o                         
   8   6   0         52.03         47.99         1.65 o                         
  -7   7   0         25.92         27.75         0.60 o                         
  -6   7   0         49.27         49.74         0.75 o                         
  -5   7   0         17.30         24.53         0.65 o                         
  -4   7   0         17.29         18.35         0.44 o                         
  -3   7   0          0.83          1.35         0.25 o                         
  -2   7   0         85.12         81.01         0.96 o                         
  -1   7   0          2.68          4.16         0.18 o                         
   0   7   0        151.81        155.20         1.67 o                         
   1   7   0        121.04        127.00         1.20 o                         
   2   7   0         68.15         68.77         0.72 o                         
   3   7   0        113.41        123.49         2.01 o                         
   4   7   0          1.41          1.70         0.28 o                         
   5   7   0          0.70          1.23         0.83 o                         
   6   7   0         17.09         17.87         1.39 o                         
   7   7   0          1.71          1.12         1.07 o                         
  -6   8   0        107.62        140.78         1.87 o                         
  -5   8   0         12.56         15.81         0.57 o                         
  -4   8   0         43.40         44.01         0.79 o                         
  -3   8   0         77.97         55.32         0.76 o                         
  -2   8   0         52.28         46.34         0.63 o                         
  -1   8   0          0.09          0.58         0.28 o                         
   0   8   0         95.68         94.39         1.06 o                         
   1   8   0          0.05          0.06         0.12 o                         
   2   8   0         66.55         65.89         0.92 o                         
   3   8   0          2.59          2.92         0.20 o                         
   4   8   0         62.31         61.24         1.38 o                         
   5   8   0         61.96         59.35         2.04 o                         
   6   8   0          4.73          4.43         1.11 o                         
  -5   9   0        129.03        146.55         1.76 o                         
  -4   9   0         36.25         51.76         0.78 o                         
  -3   9   0          0.96          0.83         0.24 o                         
  -2   9   0          7.48          8.11         0.30 o                         
  -1   9   0        314.00        277.43         3.79 o                         
   0   9   0         26.47         23.74         0.41 o                         
   1   9   0          2.32          2.03         0.18 o                         
   2   9   0         38.46         38.77         0.44 o                         
   3   9   0          3.10          3.05         0.19 o                         
   4   9   0          2.21          1.95         0.22 o                         
   5   9   0         29.77         24.47        13.50 o                         
   6   9   0         12.84         12.26         0.81 o                         
  -4  10   0          0.02         -0.03         0.27 o                         
  -3  10   0         51.38         53.44         1.80 o                         
  -2  10   0          5.69          6.66         0.52 o                         
  -1  10   0         13.93         14.10         0.46 o                         
   0  10   0          2.71          2.78         0.22 o                         
   1  10   0        165.42        153.43         1.47 o                         
   2  10   0          0.02          0.07         0.13 o                         
   3  10   0         13.04         14.22         0.50 o                         
   4  10   0          0.20          0.48         0.37 o                         
  -2  11   0          2.42          1.86         0.35 o                         
  -1  11   0          5.95          4.58         0.35 o                         
   0  11   0         14.27         12.73         0.93 o                         
   1  11   0         10.74         10.32         0.38 o                         
   2  11   0         13.28         13.10         0.73 o                         
   3  11   0         10.60         10.32         0.77 o                         
  -2 -11   1         47.97         45.33         0.99 o                         
  -1 -11   1          0.11          0.16         0.33 o                         
   0 -11   1          0.10          0.32         0.45 o                         
   1 -11   1         11.90         13.16         1.05 o                         
   2 -11   1          0.05         -0.04         0.21 o                         
  -4 -10   1          4.43          5.31         0.51 o                         
  -3 -10   1          6.40          6.77         0.70 o                         
  -2 -10   1          0.09          0.14         0.31 o                         
  -1 -10   1        154.10        145.69         2.21 o                         
   0 -10   1         22.23         19.50         0.75 o                         
   1 -10   1          2.40          1.95         0.27 o                         
   2 -10   1         68.25         85.93         4.29 o                         
   3 -10   1          1.56          1.28         0.37 o                         
   4 -10   1          0.54          0.47         0.28 o                         
  -5  -9   1         10.64         11.38         0.64 o                         
  -4  -9   1         21.09         21.42         0.94 o                         
  -3  -9   1          0.24          0.19         0.26 o                         
  -2  -9   1          0.01          0.03         0.11 o                         
  -1  -9   1         18.27         16.82         0.32 o                         
   0  -9   1          8.14          7.20         0.62 o                         
   1  -9   1          5.64          3.27         0.30 o                         
   2  -9   1          1.17          1.07         0.17 o                         
   3  -9   1          7.49          6.13         0.26 o                         
   4  -9   1        173.37        213.72         2.73 o                         
   5  -9   1         36.53         41.35         0.69 o                         
  -6  -8   1          9.88          9.57         1.29 o                         
  -5  -8   1         11.26          9.15         1.18 o                         
  -4  -8   1          0.21          0.20         0.15 o                         
  -3  -8   1         36.32         37.46         0.55 o                         
  -2  -8   1         31.46         31.45         0.36 o                         
  -1  -8   1          0.18          0.22         0.13 o                         
   0  -8   1         29.01         28.93         0.53 o                         
   1  -8   1         29.37         28.37         0.51 o                         
   2  -8   1         42.48         40.48         0.70 o                         
   3  -8   1         19.57         18.22         0.43 o                         
   4  -8   1          5.53          4.85         0.28 o                         
   5  -8   1          1.21          0.59         0.24 o                         
   6  -8   1         84.08         95.48         1.40 o                         
  -7  -7   1         27.92         28.70         1.15 o                         
  -6  -7   1         15.90         12.79         0.78 o                         
  -5  -7   1         49.30         49.25         1.92 o                         
  -4  -7   1         11.93          9.74         0.39 o                         
  -3  -7   1         51.71         46.00         1.72 o                         
  -2  -7   1         16.43         12.62         0.36 o                         
  -1  -7   1          2.18          3.30         0.15 o                         
   0  -7   1         16.23         16.54         0.51 o                         
   1  -7   1         49.72         46.13         0.78 o                         
   2  -7   1        123.20        124.85         1.51 o                         
   3  -7   1         22.08         20.76         0.40 o                         
   4  -7   1         43.12         43.89         0.80 o                         
   5  -7   1          0.43          0.26         0.26 o                         
   6  -7   1         43.00         40.82         0.71 o                         
   7  -7   1          4.36          4.53         0.45 o                         
  -8  -6   1          0.01          0.15         0.49 o                         
  -7  -6   1          2.50          2.15         1.14 o                         
  -6  -6   1         58.03         54.92         2.15 o                         
  -5  -6   1        104.91        105.65         2.22 o                         
  -4  -6   1          2.91          2.26         0.80 o                         
  -3  -6   1        646.66        624.01         9.53 o                         
  -2  -6   1         21.32         21.73         0.44 o                         
  -1  -6   1        195.15        213.77         1.97 o                         
   0  -6   1        141.06        138.03         1.41 o                         
   1  -6   1         48.20         45.20         0.52 o                         
   2  -6   1        250.17        257.71         2.98 o                         
   3  -6   1        517.27        537.68         6.73 o                         
   4  -6   1        104.51         99.57         1.18 o                         
   5  -6   1         10.12          8.02         0.41 o                         
   6  -6   1         11.87         11.08         0.48 o                         
   7  -6   1         17.18         19.64         0.76 o                         
   8  -6   1         40.84         39.63         0.89 o                         
  -8  -5   1          1.90          3.55         0.64 o                         
  -7  -5   1          1.17          1.52         0.51 o                         
  -6  -5   1          6.83          5.99         0.49 o                         
  -5  -5   1          1.56          1.58         0.39 o                         
  -4  -5   1          0.73          1.07         0.72 o                         
  -3  -5   1        259.19        258.71         5.33 o                         
  -2  -5   1         42.97         45.33         1.33 o                         
  -1  -5   1       2061.25       1870.98        30.91 o                         
   0  -5   1        172.64        191.05         1.92 o                         
   1  -5   1        274.13        316.35         3.43 o                         
   2  -5   1        548.77        530.47         6.27 o                         
   3  -5   1          1.85          1.41         0.24 o                         
   4  -5   1       1305.75       1213.00        17.75 o                         
   5  -5   1        769.65        781.41        10.33 o                         
   6  -5   1         24.93         21.05         0.70 o                         
   7  -5   1          5.86          4.62         0.37 o                         
   8  -5   1          6.72          6.79         0.49 o                         
  -8  -4   1         54.10         58.36         3.19 o                         
  -7  -4   1          1.13          0.91         0.38 o                         
  -6  -4   1         10.61         14.33         0.52 o                         
  -5  -4   1          2.74          2.59         0.43 o                         
  -4  -4   1         48.96         47.47         1.84 o                         
  -3  -4   1         24.88         24.80         0.97 o                         
  -2  -4   1         97.49         92.87         1.17 o                         
  -1  -4   1        279.25        271.83         6.23 o                         
   0  -4   1         74.65         86.05         0.79 o                         
   1  -4   1       1281.28       1219.47        17.01 o                         
   2  -4   1        463.18        472.72         5.43 o                         
   3  -4   1        178.63        205.55         2.20 o                         
   4  -4   1        495.43        490.56         6.07 o                         
   5  -4   1         69.01         70.09         0.96 o                         
   6  -4   1       1476.60       1427.13        22.14 o                         
   7  -4   1        265.44        277.08         3.53 o                         
   8  -4   1          0.96          0.59         0.30 o                         
  -9  -3   1         36.89         35.31         1.13 o                         
  -8  -3   1          6.16          5.54         0.63 o                         
  -7  -3   1         19.75         18.36         0.72 o                         
  -6  -3   1        711.24        788.89        13.43 o                         
  -5  -3   1        176.37        209.00         3.43 o                         
  -4  -3   1          0.31          0.06         0.26 o                         
  -3  -3   1          2.14          2.91         0.27 o                         
  -2  -3   1         73.15         74.98         1.59 o                         
  -1  -3   1        263.47        257.21         6.96 o                         
   0  -3   1         81.29         77.71         0.63 o                         
   1  -3   1         37.80         38.56         0.43 o                         
   2  -3   1        282.83        294.27         3.26 o                         
   3  -3   1          1.35          0.98         0.60 o                         
   4  -3   1        324.00        344.08         4.90 o                         
   5  -3   1         72.36         71.50         1.23 o                         
   6  -3   1        209.01        212.51         3.23 o                         
   7  -3   1         35.09         35.45         0.87 o                         
   8  -3   1        495.18        514.19         7.16 o                         
   9  -3   1          2.78          4.03         0.49 o                         
  -9  -2   1        103.43        108.64         2.56 o                         
  -8  -2   1         19.20         17.93         0.64 o                         
  -7  -2   1         53.86         57.49         1.50 o                         
  -6  -2   1          4.70          4.56         0.38 o                         
  -5  -2   1          0.38          0.50         0.27 o                         
  -4  -2   1       4018.64       3644.36       173.82 o                         
  -3  -2   1        608.21        601.57        16.00 o                         
  -2  -2   1         65.90         69.02         1.09 o                         
  -1  -2   1          0.56          0.65         0.15 o                         
   0  -2   1         33.76         33.46         0.39 o                         
   1  -2   1          1.25          1.39         0.37 o                         
   2  -2   1          7.89          7.33         0.25 o                         
   3  -2   1         22.51         23.19         0.70 o                         
   4  -2   1        347.44        347.39         5.88 o                         
   5  -2   1         66.39         60.50         1.09 o                         
   6  -2   1        154.04        158.92         2.47 o                         
   7  -2   1         11.43         10.14         0.83 o                         
   8  -2   1          9.05          8.97         0.69 o                         
   9  -2   1          1.06          1.10         0.47 o                         
  -9  -1   1          9.57          9.73         0.39 o                         
  -8  -1   1          0.02          0.19         0.63 o                         
  -7  -1   1         84.00         89.52         1.91 o                         
  -6  -1   1          1.22          1.12         0.32 o                         
  -5  -1   1         38.22         37.13         1.14 o                         
  -4  -1   1          0.11          0.07         0.19 o                         
  -3  -1   1        120.63        124.37         5.15 o                         
  -2  -1   1       9805.46       8690.15       254.99 o                         
  -1  -1   1        168.00        156.69         3.05 o                         
   0  -1   1        182.76        151.89         1.67 o                         
   1  -1   1          7.39          8.85         3.04 o                         
   2  -1   1          3.72          2.43         0.31 o                         
   3  -1   1        404.09        418.98         6.08 o                         
   4  -1   1         11.57         11.59         0.43 o                         
   5  -1   1          0.06         -0.06         0.31 o                         
   6  -1   1         66.20         65.11         1.08 o                         
   7  -1   1         24.54         21.42         1.00 o                         
   8  -1   1         28.08         27.74         0.79 o                         
   9  -1   1          1.69          1.53         0.48 o                         
  -9   0   1          0.56          0.25         0.32 o                         
  -8   0   1         31.99         31.59         0.70 o                         
  -7   0   1          0.45          0.56         0.31 o                         
  -6   0   1         58.10         52.21         0.91 o                         
  -5   0   1         48.73         51.99         1.14 o                         
  -4   0   1          0.68          0.88         0.24 o                         
  -3   0   1          0.24          0.07         0.28 o                         
  -2   0   1          1.76          2.28         0.25 o                         
  -1   0   1          1.91          1.36         0.17 o                         
   1   0   1        793.58        692.56         7.16 o                         
   2   0   1        108.44        121.00         1.71 o                         
   3   0   1         15.79         12.30         0.81 o                         
   4   0   1         50.34         56.23         0.93 o                         
   5   0   1        171.21        171.00         3.38 o                         
   6   0   1        116.00        117.40         1.52 o                         
   7   0   1          0.75          0.53         0.36 o                         
   8   0   1          0.50          0.14         0.32 o                         
   9   0   1          1.83          1.62         0.50 o                         
  -9   1   1          5.54          5.87         0.58 o                         
  -8   1   1          0.37          0.83         0.34 o                         
  -7   1   1          5.16          3.96         0.42 o                         
  -6   1   1         60.39         57.86         1.11 o                         
  -5   1   1          0.40          0.21         0.28 o                         
  -4   1   1        168.89        165.10         3.56 o                         
  -3   1   1        375.90        364.56         6.14 o                         
  -2   1   1         20.67         25.55         0.41 o                         
  -1   1   1         39.20         39.02         0.37 o                         
   1   1   1        138.31        127.26         1.01 o                         
   2   1   1       1106.40        971.41        13.05 o                         
   3   1   1        249.59        275.99         2.96 o                         
   4   1   1        147.87        175.81         2.39 o                         
   5   1   1         35.59         31.78         1.28 o                         
   6   1   1        150.24        172.41         2.69 o                         
   7   1   1          6.04          5.31         0.51 o                         
   8   1   1        161.65        157.67         2.70 o                         
   9   1   1          0.20         -0.15         0.71 o                         
  -9   2   1        207.10        211.63         5.14 o                         
  -8   2   1          2.00          1.82         0.37 o                         
  -7   2   1          1.01          0.78         0.33 o                         
  -6   2   1         17.85         21.74         0.59 o                         
  -5   2   1         18.38         16.48         0.47 o                         
  -4   2   1         18.66         20.72         0.50 o                         
  -3   2   1          1.52          1.59         0.29 o                         
  -2   2   1         75.29         84.00         0.96 o                         
  -1   2   1       1849.05       1575.54        22.82 o                         
   0   2   1          8.52          6.50         0.22 o                         
   1   2   1        108.82        117.45         1.07 o                         
   2   2   1          2.34          0.96         0.23 o                         
   3   2   1          4.55          6.66         0.41 o                         
   4   2   1        264.04        309.93        20.36 o                         
   5   2   1         17.78         11.40         0.46 o                         
   6   2   1         34.14         40.59         1.28 o                         
   7   2   1         20.02         19.20         1.00 o                         
   8   2   1        132.98        137.22         3.05 o                         
   9   2   1          0.13          0.16         0.39 o                         
  -9   3   1          8.43          8.28         0.62 o                         
  -8   3   1         55.83         57.95         1.05 o                         
  -7   3   1        491.10        520.67         7.01 o                         
  -6   3   1          3.56          3.28         0.39 o                         
  -5   3   1          2.84          2.80         0.28 o                         
  -4   3   1        127.07        142.85         1.74 o                         
  -3   3   1        369.90        388.45         4.53 o                         
  -2   3   1       1687.75       1608.06        24.04 o                         
  -1   3   1          7.92          5.47         0.17 o                         
   0   3   1        229.12        218.19         2.96 o                         
   1   3   1        654.89        591.06         9.34 o                         
   2   3   1        228.72        224.91         3.26 o                         
   3   3   1         53.85         56.13         0.70 o                         
   4   3   1         53.12         52.71         0.76 o                         
   5   3   1         42.23         43.80         0.88 o                         
   6   3   1          0.11          0.30         0.54 o                         
   7   3   1         34.23         30.96         1.16 o                         
   8   3   1          1.02          1.21         0.48 o                         
   9   3   1          4.14          4.34         0.68 o                         
  -8   4   1          7.87          7.23         0.53 o                         
  -7   4   1         10.25         11.83         0.50 o                         
  -6   4   1        135.85        138.77         2.16 o                         
  -5   4   1        239.27        240.87         2.79 o                         
  -4   4   1          4.83          4.54         0.39 o                         
  -3   4   1         30.37         36.35         0.59 o                         
  -2   4   1        577.43        596.32         6.19 o                         
  -1   4   1        697.91        713.29         8.80 o                         
   0   4   1       3047.24       2827.44        48.86 o                         
   1   4   1          0.34          0.13         0.09 o                         
   2   4   1        211.76        220.28         1.92 o                         
   3   4   1         20.31         27.25         0.42 o                         
   4   4   1        194.97        206.24         3.63 o                         
   5   4   1          2.16          1.96         0.35 o                         
   6   4   1         40.47         42.65         1.21 o                         
   7   4   1         10.23         12.38         0.65 o                         
   8   4   1          8.59          8.31         0.64 o                         
   9   4   1          2.57          1.89         0.63 o                         
  -8   5   1          0.02          0.14         0.36 o                         
  -7   5   1          3.33          3.46         0.29 o                         
  -6   5   1          2.08          1.37         0.27 o                         
  -5   5   1          0.02          0.09         0.25 o                         
  -4   5   1          8.78          9.42         0.37 o                         
  -3   5   1          3.04          3.04         0.31 o                         
  -2   5   1         46.22         46.00         0.44 o                         
  -1   5   1         72.61         83.21         1.07 o                         
   0   5   1        804.15        791.52        12.95 o                         
   1   5   1         87.32         94.97         0.86 o                         
   2   5   1        476.36        476.41         5.60 o                         
   3   5   1         19.52         16.94         0.32 o                         
   4   5   1         21.08         20.43         0.80 o                         
   5   5   1        212.26        227.98         3.16 o                         
   6   5   1          8.51          8.59         0.56 o                         
   7   5   1          0.32         -0.07         0.40 o                         
   8   5   1          8.98          7.73         0.97 o                         
  -7   6   1         10.04          9.91         0.40 o                         
  -6   6   1         21.44         18.01         0.48 o                         
  -5   6   1         34.85         32.20         0.52 o                         
  -4   6   1          1.64          3.53         0.21 o                         
  -3   6   1         54.27         50.29         0.77 o                         
  -2   6   1         46.00         40.84         1.58 o                         
  -1   6   1          0.33          0.18         0.14 o                         
   0   6   1        180.32        188.86         1.94 o                         
   1   6   1         70.29         78.29         0.69 o                         
   2   6   1        267.42        287.15         5.13 o                         
   3   6   1          6.44          7.54         0.22 o                         
   4   6   1         12.74         15.05         0.38 o                         
   5   6   1          0.33          0.37         0.48 o                         
   6   6   1          2.28          2.44         0.66 o                         
   7   6   1        135.32        136.91         3.39 o                         
   8   6   1         16.33         14.52         1.11 o                         
  -7   7   1         38.77         41.34         0.92 o                         
  -6   7   1          2.21          2.12         0.27 o                         
  -5   7   1          3.28          2.34         0.27 o                         
  -4   7   1         14.13         11.37         0.45 o                         
  -3   7   1         83.67         71.89         0.97 o                         
  -2   7   1          0.04          0.41         0.24 o                         
  -1   7   1         56.64         57.93         0.76 o                         
   0   7   1          5.18          3.68         0.21 o                         
   1   7   1         44.33         44.78         0.52 o                         
   2   7   1         97.99        100.68         2.38 o                         
   3   7   1         12.33         13.69         0.43 o                         
   4   7   1         80.64         77.41         1.06 o                         
   5   7   1         25.83         26.79         1.38 o                         
   6   7   1          0.09         -0.21         0.82 o                         
   7   7   1          1.63          1.31         0.47 o                         
  -6   8   1         31.68         37.28         0.69 o                         
  -5   8   1         85.57         98.97         1.27 o                         
  -4   8   1          1.49          2.29         0.34 o                         
  -3   8   1          0.96          1.86         0.24 o                         
  -2   8   1         34.41         28.34         0.55 o                         
  -1   8   1        147.72        134.24         2.27 o                         
   0   8   1          2.10          2.97         0.20 o                         
   1   8   1         15.57         15.66         0.35 o                         
   2   8   1         13.68         14.75         0.26 o                         
   3   8   1          3.85          3.88         0.21 o                         
   4   8   1          0.00          0.05         0.18 o                         
   5   8   1          0.34          0.36         0.41 o                         
   6   8   1         36.77         35.26         1.12 o                         
   7   8   1          0.09          0.28         0.53 o                         
  -5   9   1          0.08          0.03         0.19 o                         
  -4   9   1          6.26          7.01         0.34 o                         
  -3   9   1         42.99         46.89         0.95 o                         
  -2   9   1          0.40          0.69         0.33 o                         
  -1   9   1        105.87        104.64         1.19 o                         
   0   9   1        263.11        238.32         2.32 o                         
   1   9   1        140.84        144.65         1.42 o                         
   2   9   1          1.13          1.31         0.17 o                         
   3   9   1         30.84         32.27         0.44 o                         
   4   9   1          1.00          0.87         0.15 o                         
   5   9   1         78.21         71.13         2.45 o                         
   6   9   1         37.19         33.86         1.16 o                         
  -4  10   1          2.10          1.75         0.21 o                         
  -3  10   1          0.09          0.21         0.35 o                         
  -2  10   1         11.30         11.82         0.31 o                         
  -1  10   1          2.63          2.60         0.34 o                         
   0  10   1          0.86          0.72         0.12 o                         
   1  10   1        179.64        174.62         1.64 o                         
   2  10   1        282.71        271.32         3.08 o                         
   3  10   1         83.87         81.10         1.15 o                         
   4  10   1         13.80         13.25         0.46 o                         
   5  10   1        128.58        133.28         2.25 o                         
  -2  11   1          5.17          7.11         0.31 o                         
  -1  11   1          6.61          8.24         0.53 o                         
   0  11   1         10.60         11.72         0.37 o                         
   1  11   1          0.02         -0.01         0.14 o                         
   2  11   1          0.28          0.14         0.26 o                         
   3  11   1         60.04         60.12         1.31 o                         
  -1 -11   2          6.48          6.90         0.41 o                         
   0 -11   2         63.98         71.70         1.29 o                         
   1 -11   2         65.93         76.50         1.75 o                         
  -4 -10   2          1.49          1.93         0.48 o                         
  -3 -10   2          1.55          0.88         0.43 o                         
  -2 -10   2         25.61         27.42         0.77 o                         
  -1 -10   2         11.85         12.23         0.56 o                         
   0 -10   2          7.63          6.17         0.44 o                         
   1 -10   2         14.79         12.93         0.65 o                         
   2 -10   2         14.83         13.50         1.02 o                         
   3 -10   2        194.32        230.59        10.61 o                         
   4 -10   2         87.42         93.10         5.26 o                         
  -5  -9   2         10.48          9.72         0.65 o                         
  -4  -9   2          3.77          4.56         0.54 o                         
  -3  -9   2         14.61         16.03         0.86 o                         
  -2  -9   2          9.23         10.65         0.52 o                         
  -1  -9   2         15.62         12.62         1.17 o                         
   0  -9   2         19.62         18.84         1.08 o                         
   1  -9   2         26.46         22.54         1.62 o                         
   2  -9   2         28.43         30.27         1.93 o                         
   3  -9   2         19.11         15.74         1.16 o                         
   4  -9   2         21.68         25.34         1.17 o                         
   5  -9   2        253.20        312.51         4.02 o                         
  -6  -8   2          4.54          5.03         0.69 o                         
  -5  -8   2         28.21         26.31         0.97 o                         
  -4  -8   2         25.00         25.72         1.08 o                         
  -3  -8   2         15.16         13.01         0.38 o                         
  -2  -8   2          1.51          1.44         0.37 o                         
  -1  -8   2          0.06          0.02         0.13 o                         
   0  -8   2         15.82         14.64         0.75 o                         
   1  -8   2         17.19         15.56         0.44 o                         
   2  -8   2          0.60          0.76         0.22 o                         
   3  -8   2          3.47          3.53         0.25 o                         
   4  -8   2        152.92        165.46         2.03 o                         
   5  -8   2         18.14         17.76         0.60 o                         
   6  -8   2         59.45         68.04         1.17 o                         
  -7  -7   2          6.67          7.68         1.43 o                         
  -6  -7   2          3.26          3.54         1.12 o                         
  -5  -7   2        263.65        248.96         5.19 o                         
  -4  -7   2         41.51         38.14         1.60 o                         
  -3  -7   2         95.23         97.26         1.83 o                         
  -2  -7   2         39.29         36.16         1.58 o                         
  -1  -7   2         30.21         26.45         0.93 o                         
   0  -7   2        225.15        228.33         3.93 o                         
   1  -7   2         83.78         84.57         1.11 o                         
   2  -7   2         18.35         15.02         0.39 o                         
   3  -7   2          2.16          2.15         0.27 o                         
   4  -7   2         11.71         11.29         0.44 o                         
   5  -7   2          4.50          5.16         0.37 o                         
   6  -7   2         67.76         72.04         1.02 o                         
   7  -7   2         21.85         24.34         0.85 o                         
  -7  -6   2          1.42          0.83         0.59 o                         
  -6  -6   2         81.66         80.42         2.65 o                         
  -5  -6   2         26.03         25.29         1.45 o                         
  -4  -6   2         26.42         27.96         0.87 o                         
  -3  -6   2        429.73        430.32         6.00 o                         
  -2  -6   2         12.23         11.81         0.19 o                         
  -1  -6   2        109.22        119.69         2.22 o                         
   0  -6   2         34.53         32.68         0.45 o                         
   1  -6   2        128.46        124.73         1.65 o                         
   2  -6   2       1204.81       1075.01        14.87 o                         
   3  -6   2         56.39         59.79         0.96 o                         
   4  -6   2         37.97         35.76         1.11 o                         
   5  -6   2         12.31         13.21         0.36 o                         
   6  -6   2         23.64         23.51         0.60 o                         
   7  -6   2         36.05         38.78         0.73 o                         
   8  -6   2          0.03          0.30         0.40 o                         
  -8  -5   2          1.12          0.57         0.37 o                         
  -7  -5   2          7.02          6.27         0.91 o                         
  -6  -5   2         76.29         78.45         2.07 o                         
  -5  -5   2          2.63          3.52         0.51 o                         
  -4  -5   2        248.75        253.20         5.63 o                         
  -3  -5   2         80.39         78.18         2.03 o                         
  -2  -5   2         34.27         41.52         1.31 o                         
  -1  -5   2        140.90        149.53         2.85 o                         
   0  -5   2          6.25          6.92         0.17 o                         
   1  -5   2         91.56        103.12         1.13 o                         
   2  -5   2         77.31         80.81         1.16 o                         
   3  -5   2         30.05         26.10         0.62 o                         
   4  -5   2       1026.43        977.86        13.85 o                         
   5  -5   2         52.97         51.26         1.15 o                         
   6  -5   2         58.16         61.76         1.20 o                         
   7  -5   2         16.66         18.75         0.48 o                         
   8  -5   2         24.39         24.04         0.75 o                         
  -8  -4   2         47.47         41.67         1.00 o                         
  -7  -4   2          1.78          1.95         0.57 o                         
  -6  -4   2          7.20          8.22         0.81 o                         
  -5  -4   2         95.17         93.84         1.97 o                         
  -4  -4   2         69.48         78.29         1.88 o                         
  -3  -4   2          0.00          0.25         0.28 o                         
  -2  -4   2        204.11        214.69         2.69 o                         
  -1  -4   2        162.46        155.14        10.37 o                         
   0  -4   2          5.12          6.44         0.20 o                         
   1  -4   2          8.52          8.96         0.22 o                         
   2  -4   2         45.44         52.76         0.64 o                         
   3  -4   2         13.44         15.87         0.40 o                         
   4  -4   2         72.77         66.58         1.13 o                         
   5  -4   2        145.07        155.93         2.44 o                         
   6  -4   2        171.30        175.26         2.39 o                         
   7  -4   2        243.96        247.73         3.34 o                         
   8  -4   2         15.93         17.20         0.59 o                         
  -8  -3   2          7.70          6.98         0.42 o                         
  -7  -3   2          0.12          0.14         0.62 o                         
  -6  -3   2        124.64        121.01         3.52 o                         
  -5  -3   2        440.92        494.49        10.45 o                         
  -4  -3   2          2.04          3.43         0.35 o                         
  -3  -3   2        321.21        346.88         9.04 o                         
  -2  -3   2          5.13          9.87         0.63 o                         
  -1  -3   2        177.79        165.79        18.70 o                         
   0  -3   2        145.84        153.31         7.70 o                         
   1  -3   2         28.99         26.88         0.33 o                         
   2  -3   2         44.61         43.24         0.69 o                         
   3  -3   2         34.21         30.87         0.52 o                         
   4  -3   2         18.74         21.37         0.58 o                         
   5  -3   2         21.62         19.44         0.91 o                         
   6  -3   2         83.60         76.70         1.22 o                         
   7  -3   2        388.65        406.82         6.55 o                         
   8  -3   2          3.24          3.36         1.23 o                         
   9  -3   2        113.37        109.76         2.44 o                         
  -9  -2   2         17.61         19.21         0.64 o                         
  -8  -2   2         17.09         17.56         0.53 o                         
  -7  -2   2         11.57          9.06         0.48 o                         
  -6  -2   2          0.27          0.11         0.36 o                         
  -5  -2   2         15.87         14.60         0.47 o                         
  -4  -2   2          6.25          5.94         0.63 o                         
  -3  -2   2       6091.53       5599.03       145.20 o                         
  -2  -2   2         13.39         14.36         0.32 o                         
  -1  -2   2        920.14        818.04        12.40 o                         
   0  -2   2        256.38        214.81         2.62 o                         
   1  -2   2        286.07        305.17         6.25 o                         
   2  -2   2        170.13        195.67         2.52 o                         
   3  -2   2        283.29        333.88         8.00 o                         
   4  -2   2        208.54        215.17         4.01 o                         
   5  -2   2        161.14        164.29         2.45 o                         
   6  -2   2         37.80         39.08         1.24 o                         
   7  -2   2         66.63         67.70         1.63 o                         
   8  -2   2         26.39         25.55         0.68 o                         
   9  -2   2        191.97        187.06         3.14 o                         
  -9  -1   2         19.95         22.02         0.82 o                         
  -8  -1   2         11.63         12.06         0.59 o                         
  -7  -1   2         31.34         34.19         0.92 o                         
  -6  -1   2          9.86          8.35         0.47 o                         
  -5  -1   2         21.08         23.67         0.51 o                         
  -4  -1   2        117.20        129.54         1.79 o                         
  -3  -1   2        349.07        359.53         7.73 o                         
  -2  -1   2        896.97        823.24        10.47 o                         
  -1  -1   2      23258.53      11738.15      1815.18 o                         
   0  -1   2         36.91         35.45         0.49 o                         
   1  -1   2        685.73        588.75         8.11 o                         
   2  -1   2       1824.90       1536.46        27.84 o                         
   3  -1   2          6.07          5.95         0.28 o                         
   4  -1   2        338.12        364.07        12.18 o                         
   5  -1   2        335.23        371.99         5.80 o                         
   6  -1   2        190.05        188.41         2.31 o                         
   7  -1   2         89.36         92.06         1.40 o                         
   8  -1   2         46.44         45.70         0.99 o                         
   9  -1   2         28.37         29.91         0.89 o                         
  -9   0   2          2.31          2.35         0.30 o                         
  -8   0   2         58.85         59.61         1.27 o                         
  -7   0   2         19.71         18.97         0.73 o                         
  -6   0   2        120.36        123.91         2.65 o                         
  -5   0   2         11.64         11.36         0.39 o                         
  -4   0   2          0.95          2.02         0.23 o                         
  -3   0   2        252.92        264.93         2.88 o                         
  -2   0   2        997.80        917.85        11.88 o                         
  -1   0   2        645.90        590.97         6.02 o                         
   0   0   2        580.43        507.85         4.89 o                         
   1   0   2      12370.43       9125.80       231.18 o                         
   2   0   2        108.96        120.09         2.41 o                         
   3   0   2         57.90         58.60         0.69 o                         
   4   0   2       1343.16       1320.81        19.15 o                         
   5   0   2         65.82         67.44         0.90 o                         
   6   0   2        139.46        148.40         1.97 o                         
   7   0   2        173.49        164.12         2.21 o                         
   8   0   2         46.88         45.98         0.88 o                         
   9   0   2          5.33          5.52         0.59 o                         
  -9   1   2         54.18         53.24         1.00 o                         
  -8   1   2         35.80         36.11         0.73 o                         
  -7   1   2          0.34          0.29         0.31 o                         
  -6   1   2        534.58        565.01         7.29 o                         
  -5   1   2          0.77          0.50         0.23 o                         
  -4   1   2        625.06        592.61         7.27 o                         
  -3   1   2        163.63        161.14         2.55 o                         
  -2   1   2          1.82          1.47         0.18 o                         
  -1   1   2       1226.96       1089.22        12.65 o                         
   0   1   2       1270.58       1102.97        16.63 o                         
   1   1   2         10.93         13.54         0.24 o                         
   2   1   2        257.71        248.68         2.40 o                         
   3   1   2        408.01        439.34         6.84 o                         
   4   1   2          9.84         10.26         0.36 o                         
   5   1   2          0.38          0.00         0.21 o                         
   6   1   2        467.38        530.01        10.16 o                         
   7   1   2          6.33          5.85         0.78 o                         
   8   1   2          2.78          2.86         0.80 o                         
   9   1   2         52.08         53.02         1.70 o                         
  -9   2   2        232.99        240.33         4.60 o                         
  -8   2   2          2.42          1.82         0.44 o                         
  -7   2   2         33.97         31.79         0.86 o                         
  -6   2   2        161.29        163.38         3.60 o                         
  -5   2   2          5.34          5.89         0.33 o                         
  -4   2   2       2097.05       1907.20        30.51 o                         
  -3   2   2         14.39         14.51         0.28 o                         
  -2   2   2       1799.18       1634.44        21.20 o                         
  -1   2   2          5.95          6.54         0.19 o                         
   0   2   2         10.69          9.81         0.16 o                         
   1   2   2        605.46        530.57         5.38 o                         
   2   2   2         35.73         47.36         0.57 o                         
   3   2   2         39.92         41.29         0.44 o                         
   4   2   2        331.15        369.48         5.44 o                         
   5   2   2         19.96         24.08         0.63 o                         
   6   2   2         41.09         45.19         1.03 o                         
   7   2   2          5.93          5.63         0.55 o                         
   8   2   2         60.52         64.65         1.63 o                         
   9   2   2          8.56          7.90         0.94 o                         
  -8   3   2        172.53        177.20         2.60 o                         
  -7   3   2         41.09         43.66         1.04 o                         
  -6   3   2          3.66          3.82         0.45 o                         
  -5   3   2          0.31          0.11         0.23 o                         
  -4   3   2        410.43        429.14         5.15 o                         
  -3   3   2          0.23          0.08         0.21 o                         
  -2   3   2       2880.14       2751.71        40.92 o                         
  -1   3   2        245.10        253.75         3.41 o                         
   0   3   2        675.68        613.28         7.29 o                         
   1   3   2        271.60        255.71         2.24 o                         
   2   3   2          0.11          0.36         0.13 o                         
   3   3   2          7.80          8.65         0.21 o                         
   4   3   2          7.28          5.51         0.28 o                         
   5   3   2          2.85          2.27         0.35 o                         
   6   3   2         44.25         52.20         1.05 o                         
   7   3   2          6.69          6.39         0.78 o                         
   8   3   2          8.22          9.73         0.64 o                         
   9   3   2          0.00         -0.14         0.51 o                         
  -8   4   2         19.39         19.61         0.54 o                         
  -7   4   2          7.34          8.56         0.57 o                         
  -6   4   2         25.45         25.33         0.56 o                         
  -5   4   2          0.70          0.96         0.20 o                         
  -4   4   2        103.08        107.14         1.25 o                         
  -3   4   2         28.18         30.50         0.45 o                         
  -2   4   2        349.42        356.35         5.54 o                         
  -1   4   2         60.07         60.76         0.55 o                         
   0   4   2        265.46        291.22         4.23 o                         
   1   4   2        319.97        316.73         3.32 o                         
   2   4   2        107.30        118.49         1.03 o                         
   3   4   2         84.62         91.28         0.94 o                         
   4   4   2        216.94        233.83         2.63 o                         
   5   4   2         17.60         18.30         0.60 o                         
   6   4   2         11.97         11.01         0.77 o                         
   7   4   2          2.88          3.74         0.63 o                         
   8   4   2          0.16          0.13         0.42 o                         
   9   4   2          0.72          0.93         0.60 o                         
  -8   5   2          8.44         10.34         0.54 o                         
  -7   5   2          6.43          5.17         0.51 o                         
  -6   5   2          0.28          0.86         0.31 o                         
  -5   5   2          1.38          3.40         0.38 o                         
  -4   5   2          1.90          2.52         0.24 o                         
  -3   5   2         58.50         62.53         0.75 o                         
  -2   5   2        315.65        345.14         3.37 o                         
  -1   5   2        100.70        100.46         1.06 o                         
   0   5   2         20.91         19.27         0.29 o                         
   1   5   2          1.37          1.66         0.13 o                         
   2   5   2          7.11          8.81         0.26 o                         
   3   5   2         20.88         22.18         0.42 o                         
   4   5   2         63.11         66.30         0.90 o                         
   5   5   2          0.38          0.31         0.31 o                         
   6   5   2        222.68        235.97         3.93 o                         
   7   5   2         20.20         19.31         0.75 o                         
   8   5   2         10.97         10.29         1.00 o                         
  -7   6   2          6.53          6.17         0.33 o                         
  -6   6   2         31.84         24.12         0.65 o                         
  -5   6   2          5.71          4.83         0.33 o                         
  -4   6   2         16.67         13.87         0.38 o                         
  -3   6   2         20.02         13.86         0.41 o                         
  -2   6   2         24.79         27.26         0.38 o                         
  -1   6   2        229.63        238.09         2.55 o                         
   0   6   2         82.20         93.32         1.02 o                         
   1   6   2         56.09         53.15         0.49 o                         
   2   6   2         14.86         18.14         0.29 o                         
   3   6   2         23.46         20.33         0.49 o                         
   4   6   2         23.25         26.46         0.66 o                         
   5   6   2          6.58          6.34         0.61 o                         
   6   6   2         98.18         96.15         1.90 o                         
   7   6   2         23.03         24.13         0.83 o                         
   8   6   2         88.87         85.45         2.22 o                         
  -7   7   2         40.55         47.47         0.81 o                         
  -6   7   2          2.02          1.71         0.31 o                         
  -5   7   2          0.32          0.22         0.29 o                         
  -4   7   2        467.00        411.28         5.05 o                         
  -3   7   2          4.03          4.61         0.24 o                         
  -2   7   2         94.41        100.98         1.89 o                         
  -1   7   2         29.83         24.44         0.51 o                         
   0   7   2          4.52          4.79         0.27 o                         
   1   7   2          3.88          3.88         0.18 o                         
   2   7   2         39.47         36.07         0.49 o                         
   3   7   2          6.12          6.84         0.24 o                         
   4   7   2         42.22         43.97         0.94 o                         
   5   7   2         92.82         88.69         1.87 o                         
   6   7   2         49.49         51.92         1.08 o                         
   7   7   2          2.34          1.26         0.67 o                         
  -6   8   2         26.56         29.40         0.50 o                         
  -5   8   2          8.38          9.55         0.37 o                         
  -4   8   2         18.18         17.27         0.41 o                         
  -3   8   2         17.90         13.39         0.42 o                         
  -2   8   2        938.40        781.78        17.29 o                         
  -1   8   2          0.88          1.42         0.18 o                         
   0   8   2         54.45         57.66         0.80 o                         
   1   8   2          8.06          7.96         0.25 o                         
   2   8   2         44.62         46.36         0.53 o                         
   3   8   2        150.39        150.54         3.04 o                         
   4   8   2        126.79        128.09         1.51 o                         
   5   8   2          1.30          1.03         0.76 o                         
   6   8   2         43.21         41.09         1.19 o                         
   7   8   2         35.49         37.96         1.25 o                         
  -5   9   2          9.45         10.07         0.29 o                         
  -4   9   2          0.60          0.77         0.17 o                         
  -3   9   2          1.18          0.51         0.25 o                         
  -2   9   2         27.52         28.57         0.68 o                         
  -1   9   2          1.70          0.64         0.25 o                         
   0   9   2        522.93        481.26         5.12 o                         
   1   9   2          1.07          1.04         0.21 o                         
   2   9   2         17.21         16.57         0.35 o                         
   3   9   2        132.87        132.32         2.25 o                         
   4   9   2         61.71         61.04         0.82 o                         
   5   9   2        174.26        170.35         2.46 o                         
   6   9   2         38.68         37.34         1.20 o                         
  -4  10   2          0.02          0.17         0.27 o                         
  -3  10   2         27.42         28.37         1.10 o                         
  -2  10   2          1.35          1.88         0.41 o                         
  -1  10   2         10.31          7.44         0.35 o                         
   0  10   2          4.81          5.74         0.26 o                         
   1  10   2         32.73         35.23         0.50 o                         
   2  10   2        104.77         97.45         0.95 o                         
   3  10   2         20.89         20.59         0.36 o                         
   4  10   2          2.59          2.63         0.37 o                         
   5  10   2        115.22        112.61         2.50 o                         
  -2  11   2          0.13          0.08         0.21 o                         
  -1  11   2         19.24         17.09         0.55 o                         
   0  11   2          1.25          0.99         0.17 o                         
   1  11   2         24.46         22.29         0.35 o                         
   2  11   2          0.58          0.44         0.19 o                         
   3  11   2         57.94         56.11         1.35 o                         
  -3 -10   3          6.41          8.82         0.88 o                         
  -2 -10   3          2.52          2.11         0.45 o                         
  -1 -10   3         11.55         11.73         0.57 o                         
   0 -10   3         24.90         29.64         1.50 o                         
   1 -10   3          0.72          0.77         0.46 o                         
   2 -10   3         36.70         42.77         1.80 o                         
   3 -10   3        179.33        195.47        20.41 o                         
  -5  -9   3          0.79          1.03         0.75 o                         
  -4  -9   3          1.44          0.91         0.46 o                         
  -3  -9   3          2.35          1.98         0.38 o                         
  -2  -9   3         54.63         56.42         1.17 o                         
  -1  -9   3          6.06          5.66         0.71 o                         
   0  -9   3          0.38          0.52         0.77 o                         
   1  -9   3          0.63          0.46         0.15 o                         
   2  -9   3         29.21         27.43         2.66 o                         
   3  -9   3          0.27          0.48         0.21 o                         
   4  -9   3          0.39          0.57         0.27 o                         
   5  -9   3         73.89         82.63         2.87 o                         
  -6  -8   3         12.08         11.39         1.51 o                         
  -5  -8   3         27.01         24.05         0.85 o                         
  -4  -8   3          8.67          8.85         0.48 o                         
  -3  -8   3         18.47         16.30         1.26 o                         
  -2  -8   3        164.74        166.57         2.56 o                         
  -1  -8   3          2.23          2.46         0.42 o                         
   0  -8   3        200.98        183.95        16.15 o                         
   1  -8   3         68.75         63.44         3.50 o                         
   2  -8   3          3.80          3.86         0.35 o                         
   3  -8   3          1.47          1.46         0.30 o                         
   4  -8   3         10.77         12.02         0.52 o                         
   5  -8   3          0.00          0.12         0.29 o                         
   6  -8   3         42.70         42.87         1.34 o                         
  -6  -7   3         47.77         45.96         2.09 o                         
  -5  -7   3         12.80          9.72         1.25 o                         
  -4  -7   3        125.63        111.96         4.16 o                         
  -3  -7   3          2.99          3.36         0.62 o                         
  -2  -7   3          0.00          0.12         0.45 o                         
  -1  -7   3        227.14        213.71         8.30 o                         
   0  -7   3        350.02        320.68        28.96 o                         
   1  -7   3        202.46        204.62         2.82 o                         
   2  -7   3        496.22        521.36         6.45 o                         
   3  -7   3        158.53        158.24         1.88 o                         
   4  -7   3          4.02          4.77         0.41 o                         
   5  -7   3          0.78          0.63         0.24 o                         
   6  -7   3         74.82         79.37         2.42 o                         
   7  -7   3          0.39          0.65         0.38 o                         
  -7  -6   3          2.18          2.92         0.37 o                         
  -6  -6   3          0.00          0.00         0.23 o                         
  -5  -6   3         18.81         16.90         0.33 o                         
  -4  -6   3         62.65         62.62         1.34 o                         
  -3  -6   3         14.62         12.04         0.42 o                         
  -2  -6   3        230.59        246.41         3.53 o                         
  -1  -6   3         18.12         15.64         0.61 o                         
   0  -6   3          3.36          3.36         0.52 o                         
   1  -6   3       1214.16       1112.36        15.72 o                         
   2  -6   3         66.37         63.13         0.95 o                         
   3  -6   3       1108.50       1058.03        14.97 o                         
   4  -6   3        449.46        487.61         6.16 o                         
   5  -6   3         93.66         93.23         1.19 o                         
   6  -6   3         10.62         11.59         0.64 o                         
   7  -6   3         15.04         13.95         0.56 o                         
  -7  -5   3         15.48         16.16         0.62 o                         
  -6  -5   3          2.53          4.09         0.48 o                         
  -5  -5   3         10.72          5.67         5.54 o                         
  -3  -5   3         24.93         25.79         0.63 o                         
  -2  -5   3         63.93         61.08         1.91 o                         
  -1  -5   3         10.72         11.88         0.81 o                         
   0  -5   3         67.76         67.48         2.90 o                         
   1  -5   3        178.81        182.00         2.41 o                         
   2  -5   3         20.25         23.78         0.46 o                         
   3  -5   3       2261.09       1991.61        44.94 o                         
   4  -5   3         58.10         58.09         0.85 o                         
   5  -5   3       1094.92       1080.88        15.75 o                         
   6  -5   3         80.62         84.77         2.16 o                         
   7  -5   3         19.25         18.90         0.48 o                         
   8  -5   3         40.77         43.21         0.96 o                         
  -8  -4   3          1.42          0.41         0.46 o                         
  -7  -4   3        980.77       1019.33        15.91 o                         
  -6  -4   3         18.26         21.10         0.51 o                         
  -5  -4   3          5.32          4.71         3.33 o                         
  -3  -4   3         10.33         12.00         0.40 o                         
  -2  -4   3        101.43         95.01         2.37 o                         
  -1  -4   3        104.40        116.54         2.38 o                         
   0  -4   3        339.02        258.62        63.68 o                         
   1  -4   3        167.16        158.05         1.71 o                         
   2  -4   3          3.33          1.88         0.20 o                         
   3  -4   3        370.94        387.33         5.56 o                         
   4  -4   3         19.01         20.34         0.52 o                         
   5  -4   3       1226.04       1155.71        20.77 o                         
   6  -4   3         58.20         59.60         1.26 o                         
   7  -4   3        253.56        252.69         4.55 o                         
   8  -4   3          0.38          0.51         0.33 o                         
  -8  -3   3         31.00         26.67         0.75 o                         
  -7  -3   3         52.37         48.56         0.82 o                         
  -6  -3   3         71.85         78.96         2.14 o                         
  -5  -3   3       3084.40       2855.81        52.60 o                         
  -4  -3   3         71.26         87.75         1.61 o                         
  -3  -3   3          1.52          1.35         0.37 o                         
  -2  -3   3        508.15        498.38         7.10 o                         
  -1  -3   3          4.95          3.91         0.30 o                         
   0  -3   3          4.04          5.13         0.35 o                         
   1  -3   3        278.96        320.78         3.45 o                         
   2  -3   3        585.29        561.07         8.12 o                         
   3  -3   3        338.85        340.83         4.97 o                         
   4  -3   3          0.14          0.19         0.33 o                         
   5  -3   3        186.96        190.91         2.66 o                         
   6  -3   3         16.30         11.81         0.60 o                         
   7  -3   3        178.68        172.60         2.34 o                         
   8  -3   3          0.27          0.35         0.35 o                         
   9  -3   3          4.65          4.17         0.86 o                         
  -8  -2   3         18.71         21.21         0.57 o                         
  -7  -2   3         68.97         67.33         1.36 o                         
  -6  -2   3        107.16        102.29         1.39 o                         
  -5  -2   3        198.91        214.63         3.57 o                         
  -4  -2   3        357.22        396.73         5.66 o                         
  -3  -2   3       4288.56       4003.19        77.68 o                         
  -2  -2   3         16.70         19.28         0.54 o                         
  -1  -2   3         94.13        105.41         2.79 o                         
   0  -2   3       1932.68       1725.26        25.84 o                         
   1  -2   3        208.09        218.06         4.14 o                         
   2  -2   3        602.17        598.87         7.25 o                         
   3  -2   3         27.71         39.23         1.46 o                         
   4  -2   3        242.29        253.55         3.58 o                         
   5  -2   3         55.08         58.02         1.11 o                         
   6  -2   3          0.49          0.77         0.27 o                         
   7  -2   3         10.76         11.14         0.56 o                         
   8  -2   3         11.55         10.89         0.52 o                         
   9  -2   3          0.73          1.14         0.43 o                         
  -8  -1   3         28.30         29.33         0.75 o                         
  -7  -1   3         32.77         36.73         1.14 o                         
  -6  -1   3         15.67         18.35         0.58 o                         
  -5  -1   3         71.81         69.82         0.95 o                         
  -4  -1   3        164.21        184.20         2.17 o                         
  -3  -1   3        224.22        260.81         2.78 o                         
  -2  -1   3        100.32        109.91         1.63 o                         
  -1  -1   3       1128.35       1050.47        13.99 o                         
   0  -1   3        182.95        166.74         3.64 o                         
   1  -1   3        214.51        230.07         2.41 o                         
   2  -1   3        939.79        942.12        21.60 o                         
   3  -1   3         37.94         34.21         0.56 o                         
   4  -1   3        280.48        305.90         5.53 o                         
   5  -1   3         28.73         31.45         0.53 o                         
   6  -1   3         11.95         11.59         0.55 o                         
   7  -1   3          0.00          0.02         0.26 o                         
   8  -1   3          0.94          0.72         0.44 o                         
   9  -1   3         17.41         18.56         0.77 o                         
  -9   0   3          0.02         -0.02         0.48 o                         
  -8   0   3         60.27         58.98         1.39 o                         
  -7   0   3          5.39          6.60         0.43 o                         
  -6   0   3         60.71         61.73         1.16 o                         
  -5   0   3         35.72         38.26         0.58 o                         
  -4   0   3        145.13        156.67         1.67 o                         
  -3   0   3         59.19         59.29         0.69 o                         
  -2   0   3         76.06         90.42         1.03 o                         
  -1   0   3         62.42         63.78         0.70 o                         
   0   0   3        152.59        150.91         2.71 o                         
   1   0   3        168.82        141.36         1.25 o                         
   2   0   3        995.13        902.27        10.22 o                         
   3   0   3         39.83         45.36         0.83 o                         
   4   0   3        158.95        188.57         2.08 o                         
   5   0   3         32.40         43.00         0.78 o                         
   6   0   3         15.63         15.16         0.48 o                         
   7   0   3         55.01         53.02         1.13 o                         
   8   0   3          2.96          3.02         0.48 o                         
   9   0   3          0.04         -0.02         0.33 o                         
  -8   1   3          1.01          0.63         0.48 o                         
  -7   1   3          0.42          0.40         0.33 o                         
  -6   1   3         38.28         35.52         0.60 o                         
  -5   1   3         50.43         47.37         0.67 o                         
  -4   1   3        116.73        121.55         1.46 o                         
  -3   1   3          0.74          1.37         0.34 o                         
  -2   1   3        441.61        423.58         4.47 o                         
  -1   1   3        350.50        319.00         5.16 o                         
   0   1   3         72.88         70.46         0.69 o                         
   1   1   3        104.93         90.88         0.90 o                         
   2   1   3          0.99          1.72         0.25 o                         
   3   1   3          0.12          0.23         0.16 o                         
   4   1   3        736.38        712.76         9.32 o                         
   5   1   3          0.84          2.10         0.28 o                         
   6   1   3          0.00         -0.01         0.32 o                         
   7   1   3         80.02         85.02         1.35 o                         
   8   1   3          3.16          2.89         0.80 o                         
   9   1   3         21.57         20.67         1.24 o                         
  -8   2   3         36.19         34.40         0.91 o                         
  -7   2   3          0.11          0.28         0.26 o                         
  -6   2   3          6.16          6.06         0.33 o                         
  -5   2   3         26.20         27.84         0.50 o                         
  -4   2   3          7.73          8.47         0.30 o                         
  -3   2   3        397.85        408.07         4.79 o                         
  -2   2   3         51.26         54.75         0.56 o                         
  -1   2   3         74.31         73.82         1.17 o                         
   0   2   3        112.15        113.60         1.41 o                         
   1   2   3       1447.64       1267.36        15.29 o                         
   2   2   3        211.12        223.30         1.97 o                         
   3   2   3         80.98         94.89         0.86 o                         
   4   2   3         52.18         55.60         1.10 o                         
   5   2   3          5.90          3.91         0.55 o                         
   6   2   3        151.25        159.95         3.15 o                         
   7   2   3         19.82         18.39         0.72 o                         
   8   2   3          1.98          3.00         0.57 o                         
   9   2   3          9.95          8.81         0.73 o                         
  -8   3   3         13.13         13.80         0.42 o                         
  -7   3   3         15.24         14.24         0.43 o                         
  -6   3   3          0.30          0.23         0.27 o                         
  -5   3   3         10.85         10.82         0.40 o                         
  -4   3   3        111.34        124.99         1.43 o                         
  -3   3   3        174.66        197.07         2.14 o                         
  -2   3   3        275.78        283.82         4.61 o                         
  -1   3   3        258.56        274.35         5.89 o                         
   0   3   3        164.20        188.71         4.92 o                         
   1   3   3         48.95         58.41         0.54 o                         
   2   3   3        615.38        610.30         6.39 o                         
   3   3   3        463.70        476.11         5.54 o                         
   4   3   3        142.02        152.45         2.25 o                         
   5   3   3         41.97         57.39         1.24 o                         
   6   3   3         10.38         11.67         0.55 o                         
   7   3   3          2.25          3.70         0.72 o                         
   8   3   3          5.57          4.67         0.48 o                         
   9   3   3          8.05          9.07         0.60 o                         
  -8   4   3          0.18          0.10         0.26 o                         
  -7   4   3          7.60          8.53         0.37 o                         
  -6   4   3          1.06          1.32         0.20 o                         
  -5   4   3        205.36        210.48         2.48 o                         
  -4   4   3         19.55         22.86         0.60 o                         
  -3   4   3         77.43         71.91         0.69 o                         
  -2   4   3        350.49        372.60         6.02 o                         
  -1   4   3        132.70        145.53         1.22 o                         
   0   4   3          0.01          0.10         0.09 o                         
   1   4   3         12.81         12.86         0.28 o                         
   2   4   3        233.93        275.63         2.57 o                         
   3   4   3        220.34        250.23         2.77 o                         
   4   4   3        594.59        644.20         8.15 o                         
   5   4   3         29.54         32.85         0.74 o                         
   6   4   3         30.23         32.50         0.68 o                         
   7   4   3          1.43          1.02         0.63 o                         
   8   4   3         27.24         24.71         0.87 o                         
   9   4   3         28.48         29.85         1.10 o                         
  -8   5   3         51.00         47.98         0.81 o                         
  -7   5   3         10.28          8.82         0.44 o                         
  -6   5   3          3.92          4.51         0.27 o                         
  -5   5   3         32.85         37.86         0.59 o                         
  -4   5   3          3.42          2.63         0.31 o                         
  -3   5   3        304.06        312.86         3.06 o                         
  -2   5   3          1.40          1.45         0.15 o                         
  -1   5   3        120.57        116.55         1.14 o                         
   0   5   3        206.62        231.46         2.08 o                         
   1   5   3         13.67         14.48         0.52 o                         
   2   5   3        115.39        120.66         1.27 o                         
   3   5   3         21.34         19.46         0.39 o                         
   4   5   3        158.87        171.66         1.93 o                         
   5   5   3         77.67         83.59         1.55 o                         
   6   5   3        199.20        203.83        11.90 o                         
   7   5   3          8.18          7.82         0.59 o                         
   8   5   3          0.14          0.62         0.70 o                         
  -7   6   3          0.54          0.45         0.31 o                         
  -6   6   3        166.28        157.61         1.94 o                         
  -5   6   3          8.08          6.61         0.40 o                         
  -4   6   3         47.84         38.67         0.63 o                         
  -3   6   3         13.18         15.23         0.32 o                         
  -2   6   3          0.98          1.76         0.17 o                         
  -1   6   3          0.71          0.68         0.15 o                         
   0   6   3         40.90         38.54         0.38 o                         
   1   6   3          2.93          3.10         0.16 o                         
   2   6   3         18.44         20.06         0.31 o                         
   3   6   3          1.38          1.18         0.21 o                         
   4   6   3         64.98         69.04         0.93 o                         
   5   6   3          1.91          2.19         0.32 o                         
   6   6   3          9.09          9.60         0.51 o                         
   7   6   3          0.63          0.98         0.64 o                         
   8   6   3         49.86         49.80         2.46 o                         
  -7   7   3          7.26          7.50         0.47 o                         
  -6   7   3          0.08          0.09         0.18 o                         
  -5   7   3          4.34          3.17         0.32 o                         
  -4   7   3         61.83         52.15         0.77 o                         
  -3   7   3          1.89          1.30         0.27 o                         
  -2   7   3        224.00        206.98         2.80 o                         
  -1   7   3          3.80          2.96         0.40 o                         
   0   7   3          7.81          9.85         0.30 o                         
   1   7   3        226.13        230.89         2.62 o                         
   2   7   3          0.10          0.04         0.14 o                         
   3   7   3         30.42         28.73         0.38 o                         
   4   7   3         12.26         12.58         0.47 o                         
   5   7   3          7.43          7.09         0.37 o                         
   6   7   3          3.15          3.76         0.35 o                         
   7   7   3          0.79          0.68         0.62 o                         
  -6   8   3          3.93          4.68         0.22 o                         
  -5   8   3          6.21          5.37         0.31 o                         
  -4   8   3          1.50          0.88         0.22 o                         
  -3   8   3          0.05          0.09         0.20 o                         
  -2   8   3         29.27         33.81         0.94 o                         
  -1   8   3         23.89         16.58         0.37 o                         
   0   8   3        302.73        307.64         3.89 o                         
   1   8   3          7.23          6.89         0.19 o                         
   2   8   3         64.11         64.43         0.67 o                         
   3   8   3        102.69        103.00         1.21 o                         
   4   8   3        139.39        139.32         1.71 o                         
   5   8   3         31.84         32.43         0.92 o                         
   6   8   3         48.71         48.43         1.87 o                         
   7   8   3          7.57          7.68         0.71 o                         
  -5   9   3          0.06          0.53         0.20 o                         
  -4   9   3          1.49          1.38         0.20 o                         
  -3   9   3         23.04         21.75         1.05 o                         
  -2   9   3         19.60         16.29         0.39 o                         
  -1   9   3          7.46          8.00         0.23 o                         
   0   9   3        117.10        117.87         1.13 o                         
   1   9   3         17.42         14.40         0.46 o                         
   2   9   3        162.98        160.45         2.81 o                         
   3   9   3          8.28          7.51         0.33 o                         
   4   9   3        444.48        451.59         5.80 o                         
   5   9   3          5.72          5.16         0.63 o                         
   6   9   3        195.46        186.48         4.01 o                         
  -4  10   3          6.28          6.81         0.38 o                         
  -3  10   3          0.61          2.33         0.69 o                         
  -2  10   3         38.67         41.42         1.23 o                         
  -1  10   3         24.86         23.60         0.36 o                         
   0  10   3         28.17         26.30         0.40 o                         
   1  10   3          0.35          0.40         0.19 o                         
   2  10   3         45.01         45.00         0.54 o                         
   3  10   3          2.43          1.85         0.22 o                         
   4  10   3         31.05         27.77         0.45 o                         
   5  10   3         71.11         65.56         1.15 o                         
  -2  11   3         11.91         10.79         0.41 o                         
  -1  11   3          1.43          0.73         0.21 o                         
   0  11   3         30.08         28.24         0.41 o                         
   1  11   3          0.79          0.51         0.20 o                         
   2  11   3          8.85          9.23         0.22 o                         
   3  11   3         26.35         26.04         0.46 o                         
  -2 -10   4          0.96          1.35         0.47 o                         
  -1 -10   4         19.84         20.10         0.78 o                         
   0 -10   4          2.03          2.90         1.03 o                         
   1 -10   4         26.04         24.51         0.96 o                         
   2 -10   4          5.48          6.25         1.18 o                         
   3 -10   4         11.09         12.20         0.82 o                         
  -4  -9   4          6.19          5.92         0.63 o                         
  -3  -9   4         44.94         49.90         1.55 o                         
  -2  -9   4         42.09         44.86         1.37 o                         
  -1  -9   4         49.05         50.74         1.11 o                         
   0  -9   4          2.99          3.95         0.55 o                         
   1  -9   4          0.44          0.76         0.84 o                         
   2  -9   4         18.17         16.92         0.83 o                         
   3  -9   4         46.94         42.97         1.65 o                         
   4  -9   4          7.12          6.10         0.39 o                         
   5  -9   4         29.52         30.61         1.49 o                         
  -5  -8   4         20.90         18.64         0.82 o                         
  -4  -8   4         40.88         42.17         1.07 o                         
  -3  -8   4        119.45        120.38         2.36 o                         
  -2  -8   4         29.78         26.71         0.90 o                         
  -1  -8   4        561.11        617.58        10.51 o                         
   0  -8   4        123.03        132.32         2.74 o                         
   1  -8   4         80.43         71.32         3.01 o                         
   2  -8   4          3.36          3.19         0.59 o                         
   3  -8   4          6.69          6.41         0.49 o                         
   4  -8   4          0.01          0.10         0.23 o                         
   5  -8   4         13.35         14.21         0.58 o                         
   6  -8   4          4.71          7.39         0.75 o                         
  -6  -7   4         14.96         13.44         1.52 o                         
  -5  -7   4         31.47         26.50        14.59 o                         
  -4  -7   4        123.84        125.48         2.40 o                         
  -3  -7   4         37.18         34.95         0.73 o                         
  -2  -7   4         38.59         41.45         1.05 o                         
  -1  -7   4        303.51        335.46         7.59 o                         
   0  -7   4        306.71        303.61         6.14 o                         
   1  -7   4       1556.32       1344.89        35.34 o                         
   2  -7   4         70.62         76.51         0.97 o                         
   3  -7   4         45.94         48.12         0.72 o                         
   4  -7   4          1.40          1.37         0.27 o                         
   5  -7   4          5.73          5.99         0.55 o                         
   6  -7   4         62.54         62.81         2.04 o                         
   7  -7   4          0.15          0.22         0.27 o                         
  -7  -6   4         16.45         16.66         1.00 o                         
  -6  -6   4          9.87          9.90         1.32 o                         
  -5  -6   4         45.13         43.61         1.90 o                         
  -4  -6   4         19.55         15.05         0.54 o                         
  -3  -6   4          0.13          0.61         0.34 o                         
  -2  -6   4         49.42         52.47         1.62 o                         
  -1  -6   4         49.32         48.92         1.64 o                         
   0  -6   4         18.73         21.21         1.17 o                         
   1  -6   4        248.69        261.21         3.63 o                         
   2  -6   4        379.22        377.31         4.87 o                         
   3  -6   4       1122.78       1055.93        15.28 o                         
   4  -6   4          0.02          0.35         0.36 o                         
   5  -6   4          1.94          2.05         0.30 o                         
   6  -6   4         25.45         25.68         1.08 o                         
   7  -6   4          4.31          3.63         0.40 o                         
  -7  -5   4          2.99          2.24         0.43 o                         
  -6  -5   4         22.49         21.68         0.56 o                         
  -5  -5   4         46.64         47.95         1.44 o                         
  -4  -5   4         10.31          9.78         0.27 o                         
  -3  -5   4         60.65         54.60         1.97 o                         
  -2  -5   4          3.19          3.78         0.35 o                         
  -1  -5   4         79.71         71.04         1.83 o                         
   0  -5   4         40.93         43.62         0.97 o                         
   1  -5   4         52.67         51.33         0.53 o                         
   2  -5   4          0.05          0.36         0.15 o                         
   3  -5   4          0.74          1.21         0.31 o                         
   4  -5   4          8.77          7.60         0.31 o                         
   5  -5   4        192.43        190.00         2.95 o                         
   6  -5   4          6.48          6.04         0.33 o                         
   7  -5   4         20.76         20.89         0.62 o                         
   8  -5   4         26.01         25.33         0.65 o                         
  -8  -4   4         14.10         12.95         0.65 o                         
  -7  -4   4        289.12        257.82         4.18 o                         
  -6  -4   4          5.65          5.27         0.29 o                         
  -5  -4   4          7.31          7.40         0.27 o                         
  -4  -4   4         58.43         61.41         3.09 o                         
  -3  -4   4         39.20         41.92         1.65 o                         
  -2  -4   4        243.10        247.28         5.78 o                         
  -1  -4   4        130.68        137.57         2.87 o                         
   0  -4   4         86.87         97.32         1.73 o                         
   1  -4   4         89.59         88.59         1.19 o                         
   2  -4   4        171.74        192.49         2.80 o                         
   3  -4   4          0.47          0.42         0.22 o                         
   4  -4   4         24.10         26.12         0.91 o                         
   5  -4   4        104.98        100.45         1.80 o                         
   6  -4   4         59.14         60.09         1.22 o                         
   7  -4   4         10.02          9.42         0.41 o                         
   8  -4   4          2.81          3.32         0.51 o                         
  -8  -3   4          3.03          3.65         0.40 o                         
  -7  -3   4         14.59         13.09         0.49 o                         
  -6  -3   4          0.35          0.20         0.29 o                         
  -5  -3   4         60.16         61.28         1.02 o                         
  -4  -3   4        199.77        233.22         6.65 o                         
  -3  -3   4         10.21         13.05         0.40 o                         
  -2  -3   4         99.89         99.69         3.45 o                         
  -1  -3   4          0.55          0.30         0.46 o                         
   0  -3   4        486.37        461.46         6.42 o                         
   1  -3   4        366.87        377.38         6.15 o                         
   2  -3   4        140.08        192.75         2.16 o                         
   3  -3   4          3.17          3.98         0.22 o                         
   4  -3   4        138.09        143.55         1.65 o                         
   5  -3   4         53.48         51.98         0.93 o                         
   6  -3   4         23.79         25.19         0.65 o                         
   7  -3   4         96.11         90.21         1.99 o                         
   8  -3   4         18.39         18.46         0.60 o                         
   9  -3   4          6.19          5.87         0.51 o                         
  -8  -2   4          0.75          0.49         0.27 o                         
  -7  -2   4          5.96          5.20         0.52 o                         
  -6  -2   4          0.00          0.06         0.19 o                         
  -5  -2   4         19.74         21.91         0.44 o                         
  -4  -2   4        121.18        124.35         1.98 o                         
  -3  -2   4         52.51         48.62         0.81 o                         
  -2  -2   4        136.43        183.24         2.31 o                         
  -1  -2   4         33.69         38.79         0.65 o                         
   0  -2   4        272.72        268.09        11.56 o                         
   1  -2   4        609.48        623.95        14.77 o                         
   2  -2   4          6.45          6.88         0.19 o                         
   3  -2   4        345.70        389.51         6.03 o                         
   4  -2   4         91.25        110.98         1.29 o                         
   5  -2   4         17.08         20.67         0.59 o                         
   6  -2   4          7.36          8.59         0.51 o                         
   7  -2   4        122.82        120.53         1.91 o                         
   8  -2   4          8.74          8.73         0.44 o                         
   9  -2   4          1.27          1.06         0.42 o                         
  -8  -1   4          0.07         -0.05         0.30 o                         
  -7  -1   4         43.02         43.40         0.86 o                         
  -6  -1   4         36.56         33.54         0.65 o                         
  -5  -1   4         12.72          9.65         0.39 o                         
  -4  -1   4          7.43         10.02         0.40 o                         
  -3  -1   4        116.25        146.22         2.59 o                         
  -2  -1   4        207.48        227.48         2.94 o                         
  -1  -1   4         51.45         47.48         0.51 o                         
   0  -1   4         96.79         92.05         0.98 o                         
   1  -1   4          7.61          7.30         0.17 o                         
   2  -1   4         21.22         23.39         0.36 o                         
   3  -1   4       1254.14       1339.85        19.71 o                         
   4  -1   4         38.75         40.20         0.67 o                         
   5  -1   4         71.00         72.32         1.08 o                         
   6  -1   4         45.25         44.22         0.69 o                         
   7  -1   4          0.00          0.03         0.33 o                         
   8  -1   4         17.37         18.47         0.71 o                         
   9  -1   4         61.64         61.94         1.30 o                         
  -8   0   4          4.62          4.49         0.72 o                         
  -7   0   4        146.39        143.09         2.09 o                         
  -6   0   4          0.17          0.41         0.23 o                         
  -5   0   4        150.23        156.75         1.98 o                         
  -4   0   4         33.45         30.48         0.49 o                         
  -3   0   4        131.08        122.78         1.30 o                         
  -2   0   4         26.32         31.12         0.45 o                         
  -1   0   4          1.99          0.44         0.12 o                         
   0   0   4         52.51         51.84         0.47 o                         
   1   0   4        269.61        278.01         2.44 o                         
   2   0   4        326.33        323.96         8.63 o                         
   3   0   4          0.02          1.14         0.38 o                         
   4   0   4          8.07         11.94         0.37 o                         
   5   0   4        437.04        537.82         6.72 o                         
   6   0   4          0.06          0.08         0.28 o                         
   7   0   4          0.02          0.16         0.36 o                         
   8   0   4         85.33         86.40         1.44 o                         
   9   0   4          4.55          3.97         0.48 o                         
  -8   1   4         13.84         13.34         0.49 o                         
  -7   1   4        243.04        238.49         4.16 o                         
  -6   1   4         16.10         16.04         0.46 o                         
  -5   1   4        369.51        389.58         4.65 o                         
  -4   1   4         18.97         17.53         0.38 o                         
  -3   1   4        176.12        184.04         2.16 o                         
  -2   1   4        166.71        188.13         3.69 o                         
  -1   1   4         44.01         40.83         0.48 o                         
   0   1   4         70.39         66.24         0.66 o                         
   1   1   4        284.37        265.20         6.21 o                         
   2   1   4        248.85        258.49         3.16 o                         
   3   1   4         98.43        123.77         1.29 o                         
   4   1   4          0.01         -0.06         0.23 o                         
   5   1   4          0.20          0.70         0.26 o                         
   6   1   4          0.00          0.08         0.24 o                         
   7   1   4         16.86         23.27         0.85 o                         
   8   1   4         18.57         17.72         0.58 o                         
   9   1   4          4.95          4.41         0.55 o                         
  -8   2   4          7.97          7.47         0.44 o                         
  -7   2   4         22.63         22.42         0.49 o                         
  -6   2   4         77.93         82.46         1.64 o                         
  -5   2   4        516.22        534.40        11.12 o                         
  -4   2   4          8.60          8.94         0.28 o                         
  -3   2   4        242.27        273.60         2.59 o                         
  -2   2   4         78.17         75.59         0.85 o                         
  -1   2   4          7.71          8.27         0.18 o                         
   0   2   4       1996.85       1768.66        33.03 o                         
   1   2   4        288.20        288.56         5.42 o                         
   2   2   4          2.18          1.78         0.16 o                         
   3   2   4        198.74        214.94         2.04 o                         
   4   2   4         51.65         50.74         0.60 o                         
   5   2   4          0.45         -0.02         0.21 o                         
   6   2   4         45.17         42.87         0.74 o                         
   7   2   4         45.96         39.57         0.98 o                         
   8   2   4          1.49          1.96         0.75 o                         
   9   2   4          6.47          5.40         0.69 o                         
  -8   3   4          0.53          0.69         0.44 o                         
  -7   3   4          0.95          0.73         0.39 o                         
  -6   3   4         49.83         49.47         0.93 o                         
  -5   3   4         72.13         73.27         0.96 o                         
  -4   3   4        141.96        160.92         1.78 o                         
  -3   3   4        461.19        470.22         6.17 o                         
  -2   3   4         41.94         38.99         0.38 o                         
  -1   3   4         18.50         20.03         0.44 o                         
   0   3   4        108.24        114.43         1.55 o                         
   1   3   4          9.46          9.15         0.16 o                         
   2   3   4       1085.71       1049.22        12.28 o                         
   3   3   4        465.84        484.26         5.70 o                         
   4   3   4          7.51          8.35         0.31 o                         
   5   3   4         13.36         13.02         0.50 o                         
   6   3   4          3.96          3.66         0.47 o                         
   7   3   4          9.44          7.90         0.58 o                         
   8   3   4         25.83         25.40         0.75 o                         
   9   3   4         84.76         85.24         1.85 o                         
  -8   4   4         21.53         19.56         0.66 o                         
  -7   4   4         12.00         11.45         0.46 o                         
  -6   4   4          0.34          0.18         0.22 o                         
  -5   4   4         41.54         41.09         0.63 o                         
  -4   4   4          6.14          5.92         0.34 o                         
  -3   4   4         61.48         67.98         0.92 o                         
  -2   4   4         42.11         46.28         0.46 o                         
  -1   4   4         93.49        104.14         1.34 o                         
   0   4   4          1.25          0.48         0.08 o                         
   1   4   4         46.12         56.21         0.60 o                         
   2   4   4         53.81         65.79         0.63 o                         
   3   4   4        206.48        227.69         2.63 o                         
   4   4   4        103.78        115.18         1.52 o                         
   5   4   4        227.04        258.80         3.21 o                         
   6   4   4         24.30         25.64         0.70 o                         
   7   4   4          0.49          0.27         0.59 o                         
   8   4   4         72.98         75.75         2.32 o                         
   9   4   4          5.29          6.45         0.75 o                         
  -7   5   4         22.61         20.34         0.56 o                         
  -6   5   4         78.36         75.52         1.10 o                         
  -5   5   4         64.82         60.29         0.73 o                         
  -4   5   4          2.73          1.80         0.17 o                         
  -3   5   4        329.29        345.62         4.44 o                         
  -2   5   4          6.66          6.04         0.16 o                         
  -1   5   4         39.79         29.45         0.50 o                         
   0   5   4         13.05         13.62         0.16 o                         
   1   5   4          3.84          3.11         0.19 o                         
   2   5   4         90.54         89.31         0.83 o                         
   3   5   4        210.29        233.74         2.22 o                         
   4   5   4        102.93        108.85         1.44 o                         
   5   5   4        323.54        333.51         5.77 o                         
   6   5   4          7.65          7.55         0.70 o                         
   7   5   4         23.98         25.60         1.06 o                         
   8   5   4         24.71         28.15         1.22 o                         
  -7   6   4          1.04          1.05         0.23 o                         
  -6   6   4         21.63         21.61         0.44 o                         
  -5   6   4        248.26        221.85         2.56 o                         
  -4   6   4        132.10        131.91         1.70 o                         
  -3   6   4        176.93        173.97         2.98 o                         
  -2   6   4         37.83         36.92         0.43 o                         
  -1   6   4        209.67        223.40         4.23 o                         
   0   6   4        133.52        130.06         1.18 o                         
   1   6   4        196.26        178.46         1.64 o                         
   2   6   4        115.38        120.99         1.20 o                         
   3   6   4         20.71         21.00         0.32 o                         
   4   6   4        146.65        146.22         1.46 o                         
   5   6   4        155.57        157.01         4.13 o                         
   6   6   4         60.69         59.25         1.13 o                         
   7   6   4        141.00        145.94         3.10 o                         
   8   6   4          0.07         -0.19         0.35 o                         
  -6   7   4         44.05         40.06         0.63 o                         
  -5   7   4         25.83         24.87         0.50 o                         
  -4   7   4         69.42         68.32         0.95 o                         
  -3   7   4        510.77        452.38         7.06 o                         
  -2   7   4         87.78         87.85         2.57 o                         
  -1   7   4        312.38        314.76         4.95 o                         
   0   7   4        749.17        712.76         7.82 o                         
   1   7   4         15.41         16.16         0.28 o                         
   2   7   4        416.28        425.89         6.69 o                         
   3   7   4        103.91        106.72         1.19 o                         
   4   7   4        104.22        103.11         1.53 o                         
   5   7   4         46.78         42.67         0.59 o                         
   6   7   4         64.96         63.70         1.40 o                         
   7   7   4         46.71         48.51         1.09 o                         
  -6   8   4         56.71         61.39         0.91 o                         
  -5   8   4          6.16          5.47         0.23 o                         
  -4   8   4         63.32         54.91         1.08 o                         
  -3   8   4         75.31         73.38         1.45 o                         
  -2   8   4          6.54          5.88         0.37 o                         
  -1   8   4        386.50        351.99         4.42 o                         
   0   8   4          1.48          1.77         0.15 o                         
   1   8   4        332.31        326.44         3.19 o                         
   2   8   4       1469.47       1371.77        18.00 o                         
   3   8   4         75.79         76.35         0.91 o                         
   4   8   4        207.97        215.71         2.71 o                         
   5   8   4         13.09         13.76         0.42 o                         
   6   8   4         38.91         38.45         1.62 o                         
   7   8   4         71.52         75.51         3.92 o                         
  -5   9   4          9.96         14.34         0.62 o                         
  -4   9   4         80.20         86.52         1.63 o                         
  -3   9   4         14.24         13.86         0.47 o                         
  -2   9   4         36.06         33.48         0.93 o                         
  -1   9   4         21.34         21.45         0.32 o                         
   0   9   4         38.04         38.68         0.52 o                         
   1   9   4        122.53        114.86         1.15 o                         
   2   9   4         42.70         42.10         0.75 o                         
   3   9   4        238.23        239.64         2.45 o                         
   4   9   4        788.12        805.40        11.25 o                         
   5   9   4          5.04          4.99         0.41 o                         
   6   9   4         28.19         24.93         1.43 o                         
  -4  10   4        121.26        122.34         3.19 o                         
  -3  10   4          1.20          1.22         0.41 o                         
  -2  10   4         21.32         21.44         0.81 o                         
  -1  10   4          0.54          0.22         0.11 o                         
   0  10   4          2.88          2.83         0.17 o                         
   1  10   4          0.62          0.65         0.16 o                         
   2  10   4         69.85         67.34         1.23 o                         
   3  10   4         34.59         32.76         0.43 o                         
   4  10   4         94.86         94.82         1.23 o                         
   5  10   4         65.20         60.28         1.28 o                         
  -2  11   4         43.12         28.99        11.63 o                         
  -1  11   4          1.92          2.13         0.46 o                         
   0  11   4          2.06          1.91         0.21 o                         
   1  11   4          0.02          0.11         0.13 o                         
   2  11   4          2.29          2.29         0.20 o                         
   3  11   4          5.20          4.85         0.23 o                         
  -1 -10   5         56.55         60.23         1.35 o                         
   0 -10   5          6.55          7.35         0.72 o                         
   1 -10   5          8.95         10.49         0.78 o                         
   2 -10   5          1.06          0.74         1.04 o                         
  -3  -9   5        312.78        315.71         5.74 o                         
  -2  -9   5         23.26         23.14         0.90 o                         
  -1  -9   5        159.76        165.59         2.50 o                         
   0  -9   5         15.28         14.81         0.82 o                         
   1  -9   5         80.24         88.13         2.75 o                         
   2  -9   5         20.51         22.94         0.95 o                         
   3  -9   5         11.43         10.85         0.89 o                         
   4  -9   5         24.42         22.45         1.52 o                         
  -5  -8   5          4.59          3.80         0.89 o                         
  -4  -8   5          1.27          1.33         0.73 o                         
  -3  -8   5          2.51          4.06         0.45 o                         
  -2  -8   5         20.80         19.55         0.87 o                         
  -1  -8   5        470.16        486.89         7.94 o                         
   0  -8   5          0.66          0.08         0.85 o                         
   1  -8   5        133.75        140.76         2.93 o                         
   2  -8   5          5.50          4.51         0.41 o                         
   3  -8   5         51.39         50.80         1.54 o                         
   4  -8   5         20.52         19.59         0.74 o                         
   5  -8   5         51.61         51.54         1.67 o                         
  -6  -7   5         14.13         12.77         7.11 o                         
  -5  -7   5          2.01          1.68         0.52 o                         
  -4  -7   5         18.10         20.32         1.04 o                         
  -3  -7   5          1.70          1.82         0.36 o                         
  -2  -7   5         11.34         11.34         0.58 o                         
  -1  -7   5          0.20          0.06         0.40 o                         
   0  -7   5        465.69        479.56        11.29 o                         
   1  -7   5        135.26        129.46         3.46 o                         
   2  -7   5         64.59         63.63         0.69 o                         
   3  -7   5         11.15         10.80         0.46 o                         
   4  -7   5          0.05          0.18         0.22 o                         
   5  -7   5         47.31         48.71         0.99 o                         
   6  -7   5          2.44          3.45         0.34 o                         
  -6  -6   5         41.01         40.88         2.05 o                         
  -5  -6   5          7.99          7.11         0.69 o                         
  -4  -6   5         68.50         69.72         1.35 o                         
  -3  -6   5          2.99          3.09         0.42 o                         
  -2  -6   5         27.19         29.52         0.61 o                         
  -1  -6   5          4.79          3.68         0.48 o                         
   0  -6   5         65.07         65.02         1.45 o                         
   1  -6   5         30.38         29.68         0.64 o                         
   2  -6   5       1467.86       1325.86        17.10 o                         
   3  -6   5          0.09          0.43         0.13 o                         
   4  -6   5         45.37         46.95         0.70 o                         
   5  -6   5         42.78         43.05         0.69 o                         
   6  -6   5          1.98          2.43         0.35 o                         
   7  -6   5         85.92         93.50         2.30 o                         
  -7  -5   5          0.25          0.35         0.60 o                         
  -6  -5   5         10.96          9.77         0.48 o                         
  -5  -5   5        101.65        103.01         1.53 o                         
  -4  -5   5         58.33         57.00         0.73 o                         
  -3  -5   5          8.76          7.68         0.47 o                         
  -2  -5   5        123.32        124.89         2.56 o                         
  -1  -5   5         77.06         70.01         1.45 o                         
   0  -5   5         81.91         88.72         2.25 o                         
   1  -5   5          0.85          0.66         0.31 o                         
   2  -5   5        119.41        128.35         1.87 o                         
   3  -5   5         14.06         15.67         0.59 o                         
   4  -5   5        975.14        946.27        33.31 o                         
   5  -5   5          0.12          0.05         0.37 o                         
   6  -5   5          1.79          1.48         0.41 o                         
   7  -5   5         79.57         84.29         2.82 o                         
   8  -5   5          1.65          1.72         0.38 o                         
  -7  -4   5         45.68         43.85         1.15 o                         
  -6  -4   5        633.99        652.68        26.16 o                         
  -5  -4   5          1.84          2.21         0.27 o                         
  -4  -4   5          0.24          0.07         0.18 o                         
  -3  -4   5        615.15        653.30        10.14 o                         
  -2  -4   5          1.89          1.77         0.31 o                         
  -1  -4   5          5.77          6.72         0.76 o                         
   0  -4   5        126.04        137.86         2.51 o                         
   1  -4   5        365.53        368.32         4.22 o                         
   2  -4   5         15.82         18.33         0.45 o                         
   3  -4   5          9.70         12.94         0.76 o                         
   4  -4   5         21.84         23.84         0.58 o                         
   5  -4   5          7.73          6.40         0.35 o                         
   6  -4   5        111.99        107.99         1.94 o                         
   7  -4   5         12.99         12.63         0.61 o                         
   8  -4   5         15.64         14.46         0.66 o                         
  -8  -3   5         20.35         22.13         0.92 o                         
  -7  -3   5        233.41        225.21         5.35 o                         
  -6  -3   5        153.92        151.00         3.27 o                         
  -5  -3   5        126.38        127.67         3.07 o                         
  -4  -3   5        387.23        442.26         6.73 o                         
  -3  -3   5          8.64          8.26         0.25 o                         
  -2  -3   5          2.14          2.61         0.16 o                         
  -1  -3   5       2202.35       2186.60        63.24 o                         
   0  -3   5        113.53        110.09         6.01 o                         
   1  -3   5         87.87        104.92         1.81 o                         
   2  -3   5         55.10         69.59         0.89 o                         
   3  -3   5        209.15        225.31         2.57 o                         
   4  -3   5         19.90         14.41         0.38 o                         
   5  -3   5         19.71         18.27         0.71 o                         
   6  -3   5          4.68          4.51         0.46 o                         
   7  -3   5         79.21         76.61         1.49 o                         
   8  -3   5          1.05          1.52         0.47 o                         
  -8  -2   5         14.21         13.86         0.50 o                         
  -7  -2   5          0.10          0.15         0.26 o                         
  -6  -2   5         24.89         24.18         1.16 o                         
  -5  -2   5        182.79        192.73         2.32 o                         
  -4  -2   5         63.42         69.52         1.01 o                         
  -3  -2   5         19.04         18.83         0.46 o                         
  -2  -2   5         31.74         37.52         0.50 o                         
  -1  -2   5         10.50         10.42         0.21 o                         
   0  -2   5         39.70         41.54         0.48 o                         
   1  -2   5       2549.18       2589.76        44.05 o                         
   2  -2   5         47.96         48.17         0.69 o                         
   3  -2   5         41.44         49.59         0.70 o                         
   4  -2   5          9.01          7.17         0.34 o                         
   5  -2   5         12.77         13.32         0.61 o                         
   6  -2   5         29.01         25.76         0.69 o                         
   7  -2   5          0.00          0.13         0.30 o                         
   8  -2   5         41.38         39.79         1.22 o                         
   9  -2   5         41.66         40.75         0.93 o                         
  -8  -1   5          7.15          8.07         0.41 o                         
  -7  -1   5         25.73         25.46         0.62 o                         
  -6  -1   5          1.03          1.07         0.29 o                         
  -5  -1   5          8.54          9.16         0.30 o                         
  -4  -1   5          6.99          5.58         0.36 o                         
  -3  -1   5          0.42          0.86         0.20 o                         
  -2  -1   5         22.23         18.31         0.39 o                         
  -1  -1   5         23.42         26.23         0.31 o                         
   0  -1   5         13.91         12.43         0.20 o                         
   1  -1   5        144.31        154.69         1.64 o                         
   2  -1   5         16.80         18.70         0.37 o                         
   3  -1   5        573.54        635.94        13.67 o                         
   4  -1   5         32.18         37.24         0.67 o                         
   5  -1   5          0.08          3.14         1.68 o                         
   6  -1   5         21.82         16.99         0.59 o                         
   7  -1   5          0.98          0.87         0.34 o                         
   8  -1   5          2.36          2.69         0.41 o                         
   9  -1   5          6.52          7.03         0.85 o                         
  -8   0   5          0.10          0.12         0.23 o                         
  -7   0   5         69.68         61.72         1.34 o                         
  -6   0   5         32.42         30.21         0.60 o                         
  -5   0   5         26.87         28.58         0.64 o                         
  -4   0   5         43.60         47.95         0.66 o                         
  -3   0   5          0.32          0.41         0.16 o                         
  -2   0   5         16.89         21.54         0.32 o                         
  -1   0   5        301.09        304.77         2.77 o                         
   0   0   5         80.74         83.42         0.67 o                         
   1   0   5         11.71         12.01         0.27 o                         
   2   0   5        268.28        280.86         3.10 o                         
   3   0   5        150.73        163.61         2.63 o                         
   4   0   5         51.40         52.05         0.77 o                         
   5   0   5         15.20         15.02         0.54 o                         
   6   0   5         37.24         37.15         0.79 o                         
   7   0   5          0.72          1.10         0.40 o                         
   8   0   5          5.45          6.10         0.48 o                         
   9   0   5         22.33         20.83         0.85 o                         
  -8   1   5         17.01         18.31         0.73 o                         
  -7   1   5          6.53          5.49         0.40 o                         
  -6   1   5          6.20          5.45         0.33 o                         
  -5   1   5          5.43          4.51         0.26 o                         
  -4   1   5         52.66         48.60         0.62 o                         
  -3   1   5         73.02         84.08         0.82 o                         
  -2   1   5         56.72         62.93         0.64 o                         
  -1   1   5        183.56        193.76         3.25 o                         
   0   1   5        294.16        289.53         4.39 o                         
   1   1   5        704.94        672.12         7.06 o                         
   2   1   5          9.05          7.24         0.20 o                         
   3   1   5         42.69         46.85         0.61 o                         
   4   1   5        105.30         96.66         1.01 o                         
   5   1   5          5.87          6.60         0.34 o                         
   6   1   5         29.45         27.39         0.59 o                         
   7   1   5          1.23          2.45         0.42 o                         
   8   1   5          0.03          0.05         0.31 o                         
   9   1   5          4.72          4.69         0.58 o                         
  -8   2   5         16.96         17.44         0.58 o                         
  -7   2   5          0.03          0.04         0.21 o                         
  -6   2   5         25.77         27.84         0.57 o                         
  -5   2   5         12.02         13.58         0.39 o                         
  -4   2   5          7.63          9.05         0.36 o                         
  -3   2   5          0.52          0.47         0.16 o                         
  -2   2   5          0.91          1.24         0.11 o                         
  -1   2   5       1057.35       1033.13        11.83 o                         
   0   2   5         90.05         94.70         1.46 o                         
   1   2   5        438.53        463.37         9.50 o                         
   2   2   5         28.48         36.98         0.37 o                         
   3   2   5        356.88        396.02         5.61 o                         
   4   2   5         35.50         28.13         0.44 o                         
   5   2   5         13.37         11.94         0.45 o                         
   6   2   5          4.36          6.84         0.49 o                         
   7   2   5          2.27          3.71         0.38 o                         
   8   2   5         12.84         11.89         0.80 o                         
   9   2   5          1.02          0.43         0.77 o                         
  -8   3   5         11.41         12.03         0.48 o                         
  -7   3   5          7.96          7.31         0.30 o                         
  -6   3   5        149.94        149.42         1.83 o                         
  -5   3   5          3.89          2.89         0.23 o                         
  -4   3   5         11.97         12.09         0.25 o                         
  -3   3   5         82.43         87.77         0.82 o                         
  -2   3   5         57.30         59.36         0.95 o                         
  -1   3   5        117.45        132.44         4.19 o                         
   0   3   5         26.62         16.09         0.51 o                         
   1   3   5       2943.51       2902.97        43.88 o                         
   2   3   5        608.98        599.69         6.29 o                         
   3   3   5        302.90        365.49         3.73 o                         
   4   3   5         20.27         13.46         0.32 o                         
   5   3   5        126.55        138.35         1.65 o                         
   6   3   5        239.16        256.49         4.92 o                         
   7   3   5        157.15        158.63         2.96 o                         
   8   3   5         54.66         57.80         1.13 o                         
   9   3   5          1.87          1.81         0.49 o                         
  -8   4   5          1.51          2.15         0.47 o                         
  -7   4   5          0.14          0.01         0.22 o                         
  -6   4   5          1.73          2.58         0.24 o                         
  -5   4   5          2.38          2.41         0.29 o                         
  -4   4   5        114.78        113.14         1.62 o                         
  -3   4   5        101.37         93.02         1.05 o                         
  -2   4   5          1.88          2.42         0.13 o                         
  -1   4   5         60.95         62.30         1.55 o                         
   0   4   5        324.42        326.74         4.57 o                         
   1   4   5        373.53        378.95         4.89 o                         
   2   4   5          1.35          0.39         0.12 o                         
   3   4   5       1199.06       1173.14        14.56 o                         
   4   4   5        227.17        239.30         3.30 o                         
   5   4   5         39.55         46.18         0.95 o                         
   6   4   5         25.97         24.39         0.68 o                         
   7   4   5         52.37         56.40         1.70 o                         
   8   4   5        388.76        419.45        11.89 o                         
   9   4   5         88.85         90.85         1.76 o                         
  -7   5   5        284.25        280.35         6.01 o                         
  -6   5   5          1.29          1.67         0.22 o                         
  -5   5   5          2.58          2.80         0.28 o                         
  -4   5   5        102.30         98.40         1.14 o                         
  -3   5   5         81.57         82.90         1.07 o                         
  -2   5   5          8.78          8.52         0.15 o                         
  -1   5   5         75.49         64.74         1.25 o                         
   0   5   5         99.79        107.07         1.57 o                         
   1   5   5          2.37          4.50         0.21 o                         
   2   5   5        187.47        194.49         1.74 o                         
   3   5   5         91.53         93.90         0.88 o                         
   4   5   5          4.71          5.11         0.42 o                         
   5   5   5        121.47        127.96         1.53 o                         
   6   5   5         45.48         46.12         0.94 o                         
   7   5   5          9.85         10.34         0.59 o                         
   8   5   5          6.95          5.43         0.48 o                         
  -7   6   5         66.93         66.18         2.00 o                         
  -6   6   5          1.85          0.90         0.26 o                         
  -5   6   5        222.62        215.74         2.56 o                         
  -4   6   5          0.00          0.01         0.15 o                         
  -3   6   5         16.16         16.28         0.40 o                         
  -2   6   5        742.46        686.04        16.53 o                         
  -1   6   5        241.67        257.24         5.35 o                         
   0   6   5        335.76        330.92         3.68 o                         
   1   6   5          7.13          6.68         0.19 o                         
   2   6   5        106.27        110.03         1.23 o                         
   3   6   5          5.12          5.17         0.19 o                         
   4   6   5         17.37         19.45         0.41 o                         
   5   6   5          1.00          0.91         0.36 o                         
   6   6   5         16.44         19.33         0.43 o                         
   7   6   5          3.03          2.88         0.36 o                         
   8   6   5          7.29          8.44         0.50 o                         
  -6   7   5         16.49         13.16         0.41 o                         
  -5   7   5         29.95         30.93         0.52 o                         
  -4   7   5          2.45          3.74         0.21 o                         
  -3   7   5         39.02         34.05         0.62 o                         
  -2   7   5         23.49         24.58         0.55 o                         
  -1   7   5         20.76         24.31         0.51 o                         
   0   7   5        743.40        698.11        13.04 o                         
   1   7   5          0.42          0.31         0.14 o                         
   2   7   5        203.30        207.54         2.27 o                         
   3   7   5         90.66         85.80         1.06 o                         
   4   7   5         15.52         16.17         0.38 o                         
   5   7   5          6.77          6.50         0.43 o                         
   6   7   5          1.95          1.21         0.33 o                         
   7   7   5          1.15          1.39         0.33 o                         
  -6   8   5          0.07          0.07         0.49 o                         
  -5   8   5          0.35          0.38         0.19 o                         
  -4   8   5          5.37          4.58         0.21 o                         
  -3   8   5          1.91          1.31         0.15 o                         
  -2   8   5          5.41          6.38         0.26 o                         
  -1   8   5          0.31          0.42         0.13 o                         
   0   8   5         77.34         77.14         0.76 o                         
   1   8   5          3.93          3.73         0.20 o                         
   2   8   5         96.50         92.18         1.42 o                         
   3   8   5        313.75        320.46         4.03 o                         
   4   8   5         67.97         65.95         1.05 o                         
   5   8   5         66.14         62.01         0.97 o                         
   6   8   5          5.80          5.21         0.38 o                         
   7   8   5         10.75          9.87         0.80 o                         
  -5   9   5          2.47          1.72         0.98 o                         
  -4   9   5          0.00          0.15         0.42 o                         
  -3   9   5         24.42         22.71         0.70 o                         
  -2   9   5          0.02          0.00         0.11 o                         
  -1   9   5         14.70         15.45         0.26 o                         
   0   9   5          6.05          6.30         0.19 o                         
   1   9   5          1.70          1.86         0.15 o                         
   2   9   5         71.44         69.93         0.74 o                         
   3   9   5          0.07          0.06         0.18 o                         
   4   9   5         16.45         15.44         0.35 o                         
   5   9   5        384.28        366.07         5.77 o                         
   6   9   5         40.07         36.85         1.12 o                         
  -4  10   5        103.43        108.58         2.37 o                         
  -3  10   5          0.02         -0.08         0.36 o                         
  -2  10   5         23.23         26.71         0.90 o                         
  -1  10   5         22.87         21.23         0.77 o                         
   0  10   5          0.72          0.77         0.14 o                         
   1  10   5          0.04          0.12         0.14 o                         
   2  10   5         40.92         41.25         0.51 o                         
   3  10   5          6.30          6.01         0.22 o                         
   4  10   5         12.45         10.60         0.35 o                         
   5  10   5          7.85          8.04         0.42 o                         
  -2  11   5        145.74        164.05         2.76 o                         
  -1  11   5          5.55          7.10         0.61 o                         
   0  11   5        155.96        192.50         2.82 o                         
   1  11   5          0.92          0.51         0.27 o                         
   2  11   5          0.01          0.08         0.19 o                         
   3  11   5          4.67          4.16         0.20 o                         
  -2  -9   6        258.56        271.32         4.63 o                         
  -1  -9   6          5.03          4.15         0.60 o                         
   0  -9   6         15.75         15.92         1.54 o                         
   1  -9   6          0.25          0.35         0.97 o                         
   2  -9   6          6.24          6.92         0.74 o                         
   3  -9   6          7.93         10.66         0.66 o                         
  -4  -8   6         10.22         11.38         1.04 o                         
  -3  -8   6          2.77          2.92         0.46 o                         
  -2  -8   6        720.96        776.79        14.26 o                         
  -1  -8   6        138.26        139.01         2.81 o                         
   0  -8   6        537.54        586.26        14.56 o                         
   1  -8   6         10.35          9.73         0.73 o                         
   2  -8   6          8.61          5.18         3.34 o                         
   3  -8   6         28.50         27.74         1.34 o                         
   4  -8   6         31.86         34.01         1.29 o                         
   5  -8   6         14.62         11.10         0.77 o                         
  -5  -7   6          0.44          0.74         0.73 o                         
  -4  -7   6          1.53          1.91         0.73 o                         
  -3  -7   6          0.01         -0.05         0.31 o                         
  -2  -7   6          7.46          7.80         0.79 o                         
  -1  -7   6         25.51         29.49         1.63 o                         
   0  -7   6        704.35        762.17        17.80 o                         
   1  -7   6        217.56        218.07         5.36 o                         
   2  -7   6        329.67        323.15         4.15 o                         
   3  -7   6         36.46         35.45         0.51 o                         
   4  -7   6          0.18          0.30         0.24 o                         
   5  -7   6        137.01        151.60         3.08 o                         
   6  -7   6         27.29         30.98         1.61 o                         
  -6  -6   6          9.57         10.97         0.83 o                         
  -5  -6   6          4.61          4.46         0.73 o                         
  -4  -6   6          5.44          6.55         0.55 o                         
  -3  -6   6         38.57         37.77         1.16 o                         
  -2  -6   6          8.66          7.01         0.66 o                         
  -1  -6   6         12.95         11.03         0.63 o                         
   0  -6   6          1.68          1.66         0.84 o                         
   1  -6   6         10.81          9.79         4.88 o                         
   2  -6   6         76.47         80.01         0.78 o                         
   3  -6   6         43.70         41.26         0.55 o                         
   4  -6   6         42.75         40.00         0.60 o                         
   5  -6   6          1.84          2.17         0.30 o                         
   6  -6   6          5.71          6.16         0.37 o                         
   7  -6   6        124.22        137.59         3.01 o                         
  -6  -5   6          2.53          1.40         1.05 o                         
  -5  -5   6         45.61         45.14         1.30 o                         
  -4  -5   6         43.92         41.91         2.64 o                         
  -3  -5   6         59.58         57.48         1.08 o                         
  -2  -5   6         35.49         38.15         1.97 o                         
  -1  -5   6        111.10        114.46         2.25 o                         
   0  -5   6          6.33          4.86         0.49 o                         
   1  -5   6         75.23         75.45         1.32 o                         
   2  -5   6         27.76         26.04         0.46 o                         
   3  -5   6          0.49          0.27         0.22 o                         
   4  -5   6         77.53         72.87         0.96 o                         
   5  -5   6          2.41          2.25         0.36 o                         
   6  -5   6          3.41          2.67         0.53 o                         
   7  -5   6         20.05         18.68         0.86 o                         
  -7  -4   6          7.47          5.10         0.78 o                         
  -6  -4   6         39.25         39.05         0.68 o                         
  -5  -4   6          2.62          2.60         0.26 o                         
  -4  -4   6          0.00         -0.01         0.14 o                         
  -3  -4   6         64.88         70.01         0.90 o                         
  -2  -4   6         34.25         31.31         0.70 o                         
  -1  -4   6         78.70         84.19         2.12 o                         
   0  -4   6         84.52         87.05         2.15 o                         
   1  -4   6         42.17         51.27         0.63 o                         
   2  -4   6         11.47          9.64         0.30 o                         
   3  -4   6         55.18         58.88         0.86 o                         
   4  -4   6        113.54        105.04         1.28 o                         
   5  -4   6         21.37         18.86         0.69 o                         
   6  -4   6        100.47         96.94         1.32 o                         
   7  -4   6         18.99         19.18         0.64 o                         
   8  -4   6          2.58          1.75         0.65 o                         
  -7  -3   6          0.00          0.17         0.40 o                         
  -6  -3   6         10.24          9.78         0.46 o                         
  -5  -3   6         15.11         15.78         0.52 o                         
  -4  -3   6          0.08          0.82         0.49 o                         
  -3  -3   6         86.55         82.40         2.47 o                         
  -2  -3   6          2.12          1.72         0.17 o                         
  -1  -3   6         11.03         12.96         0.83 o                         
   0  -3   6         13.51         22.65         0.38 o                         
   1  -3   6          3.37          5.50         0.18 o                         
   2  -3   6         40.26         47.11         0.64 o                         
   3  -3   6          4.20          2.92         0.36 o                         
   4  -3   6         65.03         62.60         0.96 o                         
   5  -3   6          3.22          2.00         0.28 o                         
   6  -3   6        135.65        122.80         2.29 o                         
   7  -3   6         17.71         16.40         0.64 o                         
   8  -3   6         10.37          9.63         0.59 o                         
  -7  -2   6          3.43          3.34         0.52 o                         
  -6  -2   6         33.17         33.96         0.88 o                         
  -5  -2   6         24.67         26.49         0.97 o                         
  -4  -2   6          6.35          6.43         0.33 o                         
  -3  -2   6          4.52          5.96         0.26 o                         
  -2  -2   6         28.20         28.12         0.51 o                         
  -1  -2   6        381.64        370.60         4.03 o                         
   0  -2   6         48.70         43.30         0.60 o                         
   1  -2   6         22.75         25.85         0.33 o                         
   2  -2   6        146.43        206.30         2.12 o                         
   3  -2   6          1.68          0.71         0.21 o                         
   4  -2   6          0.90          1.65         0.34 o                         
   5  -2   6         49.58         33.27         0.70 o                         
   6  -2   6        120.18        111.25         1.95 o                         
   7  -2   6         45.68         40.55         1.09 o                         
   8  -2   6         47.08         41.42         0.99 o                         
  -8  -1   6          1.16          0.60         0.36 o                         
  -7  -1   6          9.13         10.11         0.45 o                         
  -6  -1   6         29.09         28.21         0.52 o                         
  -5  -1   6          7.87          8.65         0.51 o                         
  -4  -1   6         64.94         65.09         0.96 o                         
  -3  -1   6        104.25        107.18         1.70 o                         
  -2  -1   6        103.59        111.78         2.22 o                         
  -1  -1   6         58.09         57.98         0.79 o                         
   0  -1   6        145.09        165.43         2.53 o                         
   1  -1   6        311.48        316.35         4.00 o                         
   2  -1   6          9.82         10.59         0.29 o                         
   3  -1   6          9.42         14.34         0.36 o                         
   4  -1   6          0.48          4.05         0.28 o                         
   5  -1   6         22.96         26.22         0.55 o                         
   6  -1   6          3.47          2.35         0.34 o                         
   7  -1   6        175.08        160.58         2.09 o                         
   8  -1   6         65.42         59.80         1.13 o                         
   9  -1   6         49.10         43.46         1.33 o                         
  -8   0   6         91.41         83.68         1.46 o                         
  -7   0   6         15.59         13.80         0.60 o                         
  -6   0   6          3.59          3.67         0.31 o                         
  -5   0   6         33.54         36.72         0.68 o                         
  -4   0   6          4.05          4.90         0.25 o                         
  -3   0   6        373.57        406.45         5.79 o                         
  -2   0   6         35.37         36.17         0.50 o                         
  -1   0   6        163.70        171.97         1.51 o                         
   0   0   6        262.80        274.79         3.75 o                         
   1   0   6         79.16         90.16         0.79 o                         
   2   0   6          2.23          6.24         0.16 o                         
   3   0   6          6.77          9.19         0.30 o                         
   4   0   6         55.03         51.80         0.72 o                         
   5   0   6          0.04          0.09         0.24 o                         
   6   0   6        119.59        106.62         1.38 o                         
   7   0   6         36.19         35.36         0.71 o                         
   8   0   6         16.17         15.09         0.57 o                         
   9   0   6        147.32        136.77         2.98 o                         
  -8   1   6          0.95          1.29         0.36 o                         
  -7   1   6         33.86         33.16         0.69 o                         
  -6   1   6         92.59         90.94         1.50 o                         
  -5   1   6          0.81          0.60         0.19 o                         
  -4   1   6          0.08          0.41         0.16 o                         
  -3   1   6        178.18        190.40         3.08 o                         
  -2   1   6        212.96        239.47         2.57 o                         
  -1   1   6       1296.49       1243.46        15.05 o                         
   0   1   6        182.09        187.50         1.90 o                         
   1   1   6         75.24         93.84         0.97 o                         
   2   1   6          1.26          0.12         0.15 o                         
   3   1   6          2.30          1.44         0.20 o                         
   4   1   6         88.60         77.60         1.29 o                         
   5   1   6         35.42         37.46         0.73 o                         
   6   1   6        155.66        149.86         1.98 o                         
   7   1   6         10.68         10.64         0.56 o                         
   8   1   6        115.08        110.76         2.46 o                         
   9   1   6         20.61         20.60         1.02 o                         
  -8   2   6          6.55          6.76         0.55 o                         
  -7   2   6         44.88         42.68         0.80 o                         
  -6   2   6          0.00         -0.07         0.19 o                         
  -5   2   6         17.41         18.60         0.40 o                         
  -4   2   6          4.35          5.92         0.39 o                         
  -3   2   6         25.09         29.67         0.51 o                         
  -2   2   6         14.20         18.37         0.32 o                         
  -1   2   6        216.15        233.00         3.48 o                         
   0   2   6        324.72        331.56         7.16 o                         
   1   2   6       1448.78       1417.98        17.77 o                         
   2   2   6        253.72        260.53         2.77 o                         
   3   2   6          4.04          4.81         0.21 o                         
   4   2   6        267.45        281.44         2.83 o                         
   5   2   6          2.39          2.10         0.31 o                         
   6   2   6         53.13         51.09         0.81 o                         
   7   2   6         43.46         43.75         1.09 o                         
   8   2   6        179.14        170.85         2.46 o                         
   9   2   6          1.58          1.42         0.50 o                         
  -7   3   6          6.67          5.60         0.30 o                         
  -6   3   6         49.75         48.13         0.84 o                         
  -5   3   6         36.78         37.80         0.59 o                         
  -4   3   6         23.04         22.25         0.41 o                         
  -3   3   6         11.94         11.28         0.22 o                         
  -2   3   6         44.76         41.68         0.53 o                         
  -1   3   6         22.66         24.30         0.48 o                         
   0   3   6        236.49        274.89         3.80 o                         
   1   3   6         31.86         37.03         0.60 o                         
   2   3   6         16.95         18.03         0.27 o                         
   3   3   6        451.72        482.11         4.91 o                         
   4   3   6         21.59         26.45         0.49 o                         
   5   3   6          7.79          8.51         0.40 o                         
   6   3   6        303.50        332.39         4.44 o                         
   7   3   6        111.16        113.25         1.63 o                         
   8   3   6          0.41          0.12         0.68 o                         
   9   3   6         22.85         21.44         1.33 o                         
  -7   4   6         46.60         45.52         0.69 o                         
  -6   4   6          0.36          0.37         0.18 o                         
  -5   4   6          6.54          6.34         0.31 o                         
  -4   4   6        414.38        433.69         5.76 o                         
  -3   4   6        117.85        117.30         1.72 o                         
  -2   4   6        142.64        138.09         1.49 o                         
  -1   4   6        134.89        128.01         1.93 o                         
   0   4   6         54.15         51.96         0.79 o                         
   1   4   6         34.44         31.46         0.30 o                         
   2   4   6        338.12        382.05         3.68 o                         
   3   4   6        271.75        300.78         2.88 o                         
   4   4   6        126.37        129.31         1.45 o                         
   5   4   6        163.19        169.37         2.60 o                         
   6   4   6         12.63         11.00         0.42 o                         
   7   4   6         51.68         52.40         1.44 o                         
   8   4   6         54.33         60.85         1.82 o                         
  -7   5   6          0.09          0.17         0.28 o                         
  -6   5   6          5.53          4.61         0.32 o                         
  -5   5   6         57.55         56.00         0.88 o                         
  -4   5   6          5.10          3.92         0.20 o                         
  -3   5   6        134.74        131.22         1.92 o                         
  -2   5   6        598.00        581.26        11.32 o                         
  -1   5   6        304.39        296.90         5.48 o                         
   0   5   6         99.92         84.30         1.21 o                         
   1   5   6        177.86        172.89         2.48 o                         
   2   5   6         24.22         23.46         0.34 o                         
   3   5   6         70.71         68.30         0.79 o                         
   4   5   6        185.15        195.46         3.06 o                         
   5   5   6        179.52        180.94         2.22 o                         
   6   5   6         56.90         54.59         1.32 o                         
   7   5   6         32.42         34.76         0.86 o                         
   8   5   6         41.22         40.36         1.36 o                         
  -6   6   6          0.70          0.61         0.22 o                         
  -5   6   6         12.65         11.99         0.32 o                         
  -4   6   6          3.26          1.78         0.20 o                         
  -3   6   6         31.21         32.53         0.66 o                         
  -2   6   6        193.58        190.35         4.86 o                         
  -1   6   6       1673.25       1492.40        27.92 o                         
   0   6   6        120.53        119.01         1.92 o                         
   1   6   6        187.60        187.29         3.53 o                         
   2   6   6          0.20          0.11         0.22 o                         
   3   6   6         79.12         80.32         0.84 o                         
   4   6   6         37.13         35.89         0.51 o                         
   5   6   6         12.39         11.27         0.33 o                         
   6   6   6         84.96         84.03         1.24 o                         
   7   6   6          8.59         10.26         0.76 o                         
   8   6   6         11.61         13.26         0.93 o                         
  -6   7   6          0.06         -0.21         0.91 o                         
  -5   7   6         92.60         87.07         1.65 o                         
  -4   7   6          5.48          4.87         0.29 o                         
  -3   7   6          0.96          0.80         0.16 o                         
  -2   7   6          0.13          0.09         0.30 o                         
  -1   7   6          0.38          0.49         0.25 o                         
   0   7   6        636.17        656.24        21.34 o                         
   1   7   6       2786.62       2471.85        36.47 o                         
   2   7   6         13.03         11.54         0.33 o                         
   3   7   6         18.73         19.93         0.45 o                         
   4   7   6         30.26         28.94         0.52 o                         
   5   7   6         30.49         28.57         0.59 o                         
   6   7   6        117.37        121.77         1.55 o                         
   7   7   6          1.92          1.96         0.59 o                         
  -5   8   6         91.40         98.61         3.00 o                         
  -4   8   6          2.83          1.57         0.88 o                         
  -3   8   6         26.25         27.29         0.75 o                         
  -2   8   6          0.02          0.02         0.07 o                         
  -1   8   6         13.71         14.63         1.13 o                         
   0   8   6          0.22          0.18         0.08 o                         
   1   8   6         21.45         21.31         0.30 o                         
   2   8   6        532.26        549.44         6.00 o                         
   3   8   6       1272.77       1216.89        18.04 o                         
   4   8   6         15.12         15.73         0.40 o                         
   5   8   6          6.97          6.46         0.34 o                         
   6   8   6         34.02         35.18         0.84 o                         
   7   8   6          8.06          7.23         0.40 o                         
  -4   9   6         26.19         35.36         1.70 o                         
  -3   9   6         20.24         20.81         1.27 o                         
  -2   9   6         12.05          9.71         0.51 o                         
  -1   9   6         11.07          9.33         0.48 o                         
   0   9   6          0.11          0.06         0.09 o                         
   1   9   6         10.32          9.81         0.21 o                         
   2   9   6          7.05          6.49         0.22 o                         
   3   9   6         47.18         46.03         0.54 o                         
   4   9   6        116.01        112.76         2.01 o                         
   5   9   6        143.99        138.64         2.82 o                         
   6   9   6          7.00          5.66         0.66 o                         
  -3  10   6         79.52         85.22         1.37 o                         
  -2  10   6         82.00        109.71         3.00 o                         
  -1  10   6          0.12          0.34         0.33 o                         
   0  10   6         22.08         20.39         0.59 o                         
   1  10   6         28.74         26.47         0.83 o                         
   2  10   6         26.24         25.20         0.45 o                         
   3  10   6          1.16          1.03         0.28 o                         
   4  10   6         13.61         13.00         0.35 o                         
   5  10   6         11.52         10.74         0.45 o                         
  -1  11   6         48.96         49.69         0.87 o                         
   0  11   6         50.73         66.05         1.45 o                         
   1  11   6          8.63         11.89         0.77 o                         
   2  11   6         26.81         28.03         0.83 o                         
   3  11   6          3.78          4.01         0.51 o                         
  -1  -9   7         23.22         25.20         0.79 o                         
   0  -9   7         23.15         24.85         1.11 o                         
   1  -9   7         59.40         63.17         1.76 o                         
   2  -9   7         15.63         15.44         0.98 o                         
  -3  -8   7         25.97         25.98         0.94 o                         
  -2  -8   7         22.44         20.96         1.10 o                         
  -1  -8   7         16.73         14.15         0.78 o                         
   0  -8   7         76.54         72.35         1.88 o                         
   1  -8   7         34.99         38.83         1.98 o                         
   2  -8   7          3.80          3.91         1.22 o                         
   3  -8   7        136.27        146.21         4.20 o                         
   4  -8   7         19.53         20.76         1.20 o                         
  -4  -7   7          3.60          4.91         0.59 o                         
  -3  -7   7         48.67         51.73         1.86 o                         
  -2  -7   7          1.01          1.08         0.66 o                         
  -1  -7   7         12.05         12.26         1.26 o                         
   0  -7   7         18.06         18.06         1.52 o                         
   1  -7   7        148.30        144.35         3.07 o                         
   2  -7   7          7.66          4.79         0.57 o                         
   3  -7   7         95.54         91.02         2.12 o                         
   4  -7   7         74.00         77.03         2.64 o                         
   5  -7   7         80.72         80.46         2.82 o                         
  -5  -6   7         16.24         17.34         0.77 o                         
  -4  -6   7          0.83          0.50         0.62 o                         
  -3  -6   7         27.50         24.92         1.04 o                         
  -2  -6   7          0.80          0.36         0.37 o                         
  -1  -6   7         35.42         39.00         1.67 o                         
   0  -6   7         11.07         11.76         0.69 o                         
   1  -6   7          0.00          0.12         0.77 o                         
   2  -6   7         31.78         29.96         1.30 o                         
   3  -6   7         61.60         56.59         0.66 o                         
   4  -6   7         17.51         16.14         0.78 o                         
   5  -6   7        100.86         98.33         1.92 o                         
   6  -6   7         85.11         96.46         3.21 o                         
  -6  -5   7          7.58          6.85         1.26 o                         
  -5  -5   7          0.21          0.02         0.30 o                         
  -4  -5   7        222.10        230.17         5.36 o                         
  -3  -5   7          0.27          0.48         0.36 o                         
  -2  -5   7          0.57          0.19         0.32 o                         
  -1  -5   7         18.70         16.49         0.68 o                         
   0  -5   7          4.35          3.32         0.83 o                         
   1  -5   7          2.29          1.03         0.10 o                         
   2  -5   7         31.84         30.14         0.62 o                         
   3  -5   7         16.54         12.82         0.35 o                         
   4  -5   7          9.15          8.94         0.29 o                         
   5  -5   7          6.10          5.86         0.48 o                         
   6  -5   7         36.75         34.80         1.43 o                         
   7  -5   7         19.74         19.04         0.99 o                         
  -6  -4   7         15.55         13.58         0.81 o                         
  -5  -4   7          0.63          0.28         0.20 o                         
  -4  -4   7         25.70         24.19         0.37 o                         
  -3  -4   7          1.23          1.30         0.12 o                         
  -2  -4   7        642.01        704.89        11.86 o                         
  -1  -4   7          6.10          7.13         0.89 o                         
   0  -4   7          1.07          0.48         0.35 o                         
   1  -4   7         45.13         35.12         0.79 o                         
   2  -4   7          0.05          0.26         0.18 o                         
   3  -4   7        125.30        106.50         1.42 o                         
   4  -4   7         22.07         15.97         0.57 o                         
   5  -4   7         33.73         28.98         0.68 o                         
   6  -4   7         66.78         65.37         1.10 o                         
   7  -4   7         11.60         11.60         0.61 o                         
   8  -4   7         19.68         18.36         0.62 o                         
  -7  -3   7          0.05         -0.02         0.29 o                         
  -6  -3   7         14.71         15.99         0.39 o                         
  -5  -3   7          5.96          6.44         0.37 o                         
  -4  -3   7          0.01          0.06         0.19 o                         
  -3  -3   7         30.20         30.58         0.54 o                         
  -2  -3   7         24.05         25.77         0.43 o                         
  -1  -3   7          6.89          8.82         0.48 o                         
   0  -3   7        695.57        736.05        25.49 o                         
   1  -3   7          8.78          7.13         0.23 o                         
   2  -3   7          3.82          2.55         0.17 o                         
   3  -3   7        209.73        164.19         2.29 o                         
   4  -3   7          5.07          4.18         0.27 o                         
   5  -3   7        131.58        114.00         1.34 o                         
   6  -3   7          1.20          0.40         0.36 o                         
   7  -3   7         23.79         21.00         0.53 o                         
   8  -3   7         13.95         11.21         0.67 o                         
  -7  -2   7         11.10          9.74         0.62 o                         
  -6  -2   7          0.23          0.28         0.29 o                         
  -5  -2   7          0.27          0.03         0.29 o                         
  -4  -2   7         13.97         14.35         0.83 o                         
  -3  -2   7        111.85        113.07         3.34 o                         
  -2  -2   7          1.65          1.27         0.36 o                         
  -1  -2   7          0.33          0.17         0.12 o                         
   0  -2   7         50.48         47.47         1.05 o                         
   1  -2   7          1.29          2.92         0.17 o                         
   2  -2   7         61.60         88.92         0.97 o                         
   3  -2   7        138.72        141.06         1.77 o                         
   4  -2   7          8.63          6.60         0.40 o                         
   5  -2   7        304.24        267.24         3.97 o                         
   6  -2   7          6.30          6.23         0.35 o                         
   7  -2   7         41.66         37.95         1.20 o                         
   8  -2   7          3.24          3.72         0.38 o                         
  -7  -1   7          8.55          9.50         0.64 o                         
  -6  -1   7          4.30          4.39         0.33 o                         
  -5  -1   7        127.29        123.66         3.09 o                         
  -4  -1   7          0.41          0.39         0.31 o                         
  -3  -1   7          0.04          0.00         0.12 o                         
  -2  -1   7         51.20         60.81         0.95 o                         
  -1  -1   7        162.85        167.34         1.71 o                         
   0  -1   7         31.43         28.33         0.58 o                         
   1  -1   7        111.46        105.02         0.90 o                         
   2  -1   7        153.60        151.23         1.67 o                         
   3  -1   7          4.58          4.59         0.29 o                         
   4  -1   7         27.02         21.66         0.45 o                         
   5  -1   7         71.29         67.41         1.06 o                         
   6  -1   7         10.34         10.59         0.49 o                         
   7  -1   7        117.69        106.60         2.63 o                         
   8  -1   7         59.50         52.39         1.14 o                         
  -7   0   7          4.31          4.29         0.36 o                         
  -6   0   7         32.92         33.91         0.72 o                         
  -5   0   7          2.33          2.35         0.30 o                         
  -4   0   7          5.62          6.02         0.31 o                         
  -3   0   7        148.39        163.51         3.16 o                         
  -2   0   7         34.37         35.73         0.38 o                         
  -1   0   7          8.58          5.41         0.21 o                         
   0   0   7          0.00          0.69         0.23 o                         
   1   0   7         94.07         91.50         0.79 o                         
   2   0   7         20.36         20.38         0.34 o                         
   3   0   7        106.41        112.60         1.17 o                         
   4   0   7        107.06        109.51         1.17 o                         
   5   0   7          0.00          0.10         0.25 o                         
   6   0   7          8.00          8.67         0.41 o                         
   7   0   7          6.95          5.38         0.43 o                         
   8   0   7          0.10          0.07         0.39 o                         
   9   0   7          2.97          3.19         0.49 o                         
  -7   1   7         15.20         16.19         0.51 o                         
  -6   1   7         20.13         21.24         0.64 o                         
  -5   1   7          3.06          3.82         0.23 o                         
  -4   1   7         56.48         57.58         1.29 o                         
  -3   1   7          5.83          4.56         0.22 o                         
  -2   1   7        420.99        452.92         4.53 o                         
  -1   1   7         25.97         29.98         0.34 o                         
   0   1   7          0.46          1.42         0.14 o                         
   1   1   7         90.68         81.90         0.73 o                         
   2   1   7          3.17          2.05         0.20 o                         
   3   1   7        309.04        312.62         3.16 o                         
   4   1   7         76.62         73.06         0.80 o                         
   5   1   7          8.89          9.28         0.39 o                         
   6   1   7         29.17         30.28         0.55 o                         
   7   1   7          1.78          1.63         0.56 o                         
   8   1   7          4.69          4.10         0.51 o                         
   9   1   7          0.77          0.76         0.50 o                         
  -7   2   7          6.60          6.25         0.37 o                         
  -6   2   7         56.09         54.27         0.83 o                         
  -5   2   7          0.08          0.06         0.16 o                         
  -4   2   7         31.71         31.25         0.73 o                         
  -3   2   7         29.76         28.53         0.57 o                         
  -2   2   7        172.48        175.97         1.63 o                         
  -1   2   7         73.74         78.47         0.77 o                         
   0   2   7       2023.88       1926.35        30.36 o                         
   1   2   7         29.46         34.30         0.44 o                         
   2   2   7         48.28         40.79         0.44 o                         
   3   2   7        217.22        209.56         1.96 o                         
   4   2   7         10.38         11.95         0.30 o                         
   5   2   7        998.34        994.57        12.61 o                         
   6   2   7        237.05        237.01         3.05 o                         
   7   2   7          0.03          0.06         0.30 o                         
   8   2   7          4.88          4.33         0.52 o                         
   9   2   7          0.00         -0.02         0.41 o                         
  -7   3   7         40.33         39.01         1.23 o                         
  -6   3   7         19.45         19.66         0.40 o                         
  -5   3   7          3.06          3.29         0.23 o                         
  -4   3   7        104.94        108.98         1.27 o                         
  -3   3   7         25.55         26.95         0.52 o                         
  -2   3   7          5.98          5.70         0.16 o                         
  -1   3   7        235.29        232.02         4.63 o                         
   0   3   7        175.66        193.59         5.27 o                         
   1   3   7         26.25         34.54         0.38 o                         
   2   3   7       1209.62       1212.13        14.80 o                         
   3   3   7         55.94         61.81         0.74 o                         
   4   3   7         72.64         70.73         0.81 o                         
   5   3   7        200.79        203.03         2.95 o                         
   6   3   7        103.57        102.52         1.54 o                         
   7   3   7        967.61       1021.55        15.61 o                         
   8   3   7        102.12        100.12         1.71 o                         
  -7   4   7         15.59         14.46         0.55 o                         
  -6   4   7         12.63         12.24         0.44 o                         
  -5   4   7        627.46        661.82         8.69 o                         
  -4   4   7         23.52         23.00         0.37 o                         
  -3   4   7          5.70          6.59         0.29 o                         
  -2   4   7         30.72         28.41         0.56 o                         
  -1   4   7        115.15        122.25         1.65 o                         
   0   4   7          0.00          0.14         0.19 o                         
   1   4   7        207.48        210.07         3.24 o                         
   2   4   7         50.82         61.47         0.65 o                         
   3   4   7         31.02         35.47         0.48 o                         
   4   4   7        165.14        178.84         1.90 o                         
   5   4   7         66.88         66.93         0.81 o                         
   6   4   7         28.88         28.16         0.60 o                         
   7   4   7         61.91         63.38         1.27 o                         
   8   4   7         71.70         69.93         2.30 o                         
  -6   5   7         66.92         59.50         1.39 o                         
  -5   5   7         20.25         19.05         0.67 o                         
  -4   5   7        112.92        108.90         3.18 o                         
  -3   5   7       2215.39       1919.01        55.84 o                         
  -2   5   7        152.85        149.95         3.70 o                         
  -1   5   7          9.44         10.48         0.38 o                         
   0   5   7         25.73         24.65         0.59 o                         
   1   5   7        110.85        119.34         1.68 o                         
   2   5   7         10.11          9.29         0.20 o                         
   3   5   7         24.16         28.07         0.42 o                         
   4   5   7          3.35          4.07         0.28 o                         
   5   5   7        164.10        169.73         1.99 o                         
   6   5   7          6.25          6.75         0.35 o                         
   7   5   7         54.11         56.53         1.52 o                         
   8   5   7          1.36          0.97         0.65 o                         
  -6   6   7         40.41         43.14         1.31 o                         
  -5   6   7          5.20          4.92         0.53 o                         
  -4   6   7         31.10         25.76         0.77 o                         
  -3   6   7          2.39          2.18         0.41 o                         
  -2   6   7        246.37        251.69         6.16 o                         
  -1   6   7       2245.10       1991.94        40.80 o                         
   0   6   7         13.39         11.57         0.56 o                         
   1   6   7          6.01          6.42         0.43 o                         
   2   6   7         65.69         52.78         0.74 o                         
   3   6   7         28.99         29.23         0.41 o                         
   4   6   7         48.96         47.58         0.61 o                         
   5   6   7          0.02          0.01         0.17 o                         
   6   6   7          0.02         -0.01         0.34 o                         
   7   6   7         66.37         68.35         1.33 o                         
   8   6   7          0.83          0.64         0.33 o                         
  -6   7   7         15.34         16.36         0.93 o                         
  -5   7   7          0.37          0.68         0.94 o                         
  -4   7   7          7.47          7.27         0.56 o                         
  -3   7   7          3.40          2.91         0.44 o                         
  -2   7   7         15.11         14.66         0.63 o                         
  -1   7   7         16.53         15.38         0.55 o                         
   0   7   7        162.75        168.42         3.47 o                         
   1   7   7        515.15        514.61         6.22 o                         
   2   7   7         49.39         52.29         0.55 o                         
   3   7   7          4.20          3.73         0.34 o                         
   4   7   7         18.44         16.28         0.45 o                         
   5   7   7          0.02         -0.08         0.21 o                         
   6   7   7         28.80         32.00         0.69 o                         
   7   7   7          4.86          5.38         0.43 o                         
  -5   8   7          0.58          0.23         0.92 o                         
  -4   8   7          5.90          4.97         1.96 o                         
  -3   8   7         10.67          9.01         0.58 o                         
  -2   8   7          8.06          6.21         0.49 o                         
  -1   8   7          4.94          4.29         0.62 o                         
   0   8   7          2.86          2.97         0.39 o                         
   1   8   7         27.47         27.18         0.66 o                         
   2   8   7         28.09         32.27         0.41 o                         
   3   8   7         10.12          9.41         0.42 o                         
   4   8   7         32.50         31.65         0.71 o                         
   5   8   7         17.20         14.96         0.49 o                         
   6   8   7          0.01          0.13         0.21 o                         
  -4   9   7         15.25         17.81         1.49 o                         
  -3   9   7         32.09         40.59         1.82 o                         
  -2   9   7          2.82          4.23         1.29 o                         
  -1   9   7          1.88          1.39         0.57 o                         
   0   9   7         36.54         34.86         0.80 o                         
   1   9   7         11.22         11.58         0.51 o                         
   2   9   7          4.92          4.81         0.21 o                         
   3   9   7          1.06          1.03         0.18 o                         
   4   9   7          7.23          7.72         0.36 o                         
   5   9   7          0.63          0.59         0.44 o                         
  -3  10   7         24.26         30.13         1.30 o                         
  -2  10   7          3.87          3.54         0.72 o                         
  -1  10   7        238.78        288.11         4.44 o                         
   0  10   7          5.08          5.40         0.85 o                         
   1  10   7          2.60          3.90         0.33 o                         
   2  10   7          8.58          8.76         0.67 o                         
   3  10   7          0.22          0.41         0.33 o                         
   4  10   7         37.14         33.64         1.02 o                         
   0  11   7          0.04          0.52         0.54 o                         
   1  11   7        311.84        353.23         5.75 o                         
   2  11   7          1.80          1.61         0.38 o                         
  -2  -8   8         49.89         49.36         1.11 o                         
  -1  -8   8        227.17        234.59         4.36 o                         
   0  -8   8          9.33          8.74         1.41 o                         
   1  -8   8          6.26          6.41         1.35 o                         
   2  -8   8        164.80        184.26         4.08 o                         
   3  -8   8          0.31          0.36         0.52 o                         
  -3  -7   8          1.14          2.02         0.52 o                         
  -2  -7   8          0.92          1.32         0.49 o                         
  -1  -7   8         11.64         10.73         0.53 o                         
   0  -7   8          6.64          6.52         0.69 o                         
   1  -7   8          7.12          6.60         1.25 o                         
   2  -7   8          0.66          0.89         0.45 o                         
   3  -7   8          0.08          0.30         0.46 o                         
   4  -7   8         57.02         64.13         3.86 o                         
   5  -7   8          0.81          0.92         0.29 o                         
  -4  -6   8          9.53          7.00         0.85 o                         
  -3  -6   8          0.20          0.84         0.43 o                         
  -2  -6   8         20.91         22.48         1.00 o                         
  -1  -6   8          5.39          7.99         1.13 o                         
   0  -6   8          4.56          4.51         1.04 o                         
   1  -6   8         30.87         27.76         0.97 o                         
   2  -6   8         39.94         36.29         1.61 o                         
   3  -6   8         66.16         61.24         1.24 o                         
   4  -6   8          0.99          1.03         0.18 o                         
   5  -6   8          0.92          0.36         0.17 o                         
   6  -6   8          1.75          2.79         0.44 o                         
  -5  -5   8          8.51          8.67         0.50 o                         
  -4  -5   8        148.65        155.95         2.94 o                         
  -3  -5   8          0.60          0.97         0.38 o                         
  -2  -5   8          4.74          5.39         0.45 o                         
  -1  -5   8          4.13          3.20         0.49 o                         
   0  -5   8          2.07          3.77         0.49 o                         
   1  -5   8          0.26          0.44         0.07 o                         
   2  -5   8          3.92          2.99         0.19 o                         
   3  -5   8         52.24         45.10         0.64 o                         
   4  -5   8         87.83         87.15         1.53 o                         
   5  -5   8         39.03         34.84         1.23 o                         
   6  -5   8          5.32          5.60         0.46 o                         
   7  -5   8          2.17          1.62         0.33 o                         
  -6  -4   8          2.91          0.94         1.03 o                         
  -5  -4   8          1.87          1.46         0.43 o                         
  -4  -4   8          5.40          4.96         0.20 o                         
  -3  -4   8         25.01         24.66         0.58 o                         
  -2  -4   8         41.05         43.01         1.15 o                         
  -1  -4   8          4.81          5.38         0.83 o                         
   0  -4   8          0.02          0.33         0.08 o                         
   1  -4   8         35.26         29.07         0.38 o                         
   2  -4   8          2.83          2.78         0.22 o                         
   3  -4   8         41.15         40.94         0.74 o                         
   4  -4   8          0.14          0.22         0.20 o                         
   5  -4   8         29.11         23.26         0.55 o                         
   6  -4   8         37.44         33.98         1.08 o                         
   7  -4   8          3.10          2.67         0.47 o                         
  -6  -3   8         15.91         18.06         0.59 o                         
  -5  -3   8         10.91         11.68         0.42 o                         
  -4  -3   8          4.20          4.05         0.26 o                         
  -3  -3   8          6.38          5.98         0.22 o                         
  -2  -3   8         18.88         18.96         0.34 o                         
  -1  -3   8         21.78         21.19         0.74 o                         
   0  -3   8         11.87         11.04         0.58 o                         
   1  -3   8          0.01          0.19         0.14 o                         
   2  -3   8          1.77          0.50         0.13 o                         
   3  -3   8         10.71          8.87         0.27 o                         
   4  -3   8        106.48         80.82         1.04 o                         
   5  -3   8         91.61         91.53         1.21 o                         
   6  -3   8          4.30          2.75         0.41 o                         
   7  -3   8          0.13         -0.08         0.28 o                         
   8  -3   8         13.83         12.59         0.86 o                         
  -6  -2   8          9.32          8.43         0.42 o                         
  -5  -2   8          5.42          5.75         0.32 o                         
  -4  -2   8         45.48         50.52         0.76 o                         
  -3  -2   8         68.19         76.02         0.99 o                         
  -2  -2   8          0.56          0.33         0.10 o                         
  -1  -2   8         28.21         27.89         0.66 o                         
   0  -2   8          2.86          2.51         0.17 o                         
   1  -2   8          6.96          5.90         0.21 o                         
   2  -2   8         17.69         18.66         0.41 o                         
   3  -2   8        146.85        154.76         1.96 o                         
   4  -2   8          0.17          0.72         0.38 o                         
   5  -2   8         32.55         30.57         0.71 o                         
   6  -2   8        235.24        196.59         3.39 o                         
   7  -2   8         39.09         35.39         1.05 o                         
   8  -2   8          0.39         -0.13         0.41 o                         
  -7  -1   8          6.15          6.99         0.59 o                         
  -6  -1   8        133.36        138.15         3.96 o                         
  -5  -1   8          0.82          0.76         0.36 o                         
  -4  -1   8         99.33         99.17         2.27 o                         
  -3  -1   8         10.22          8.89         0.34 o                         
  -2  -1   8         85.84         89.53         1.00 o                         
  -1  -1   8         29.07         30.24         0.40 o                         
   0  -1   8         23.94         21.38         0.38 o                         
   1  -1   8          2.39          3.38         0.15 o                         
   2  -1   8          0.94          1.34         0.18 o                         
   3  -1   8         25.65         23.32         0.37 o                         
   4  -1   8          3.24          3.59         0.25 o                         
   5  -1   8        329.55        355.32         4.48 o                         
   6  -1   8          0.02          0.22         0.29 o                         
   7  -1   8        106.33         99.46         1.32 o                         
   8  -1   8        115.46         95.83         2.49 o                         
  -7   0   8          8.27          7.48         0.45 o                         
  -6   0   8          4.19          3.97         0.29 o                         
  -5   0   8          0.64          0.31         0.36 o                         
  -4   0   8        457.25        479.54        14.71 o                         
  -3   0   8         70.44         75.63         1.17 o                         
  -2   0   8        203.53        230.58         1.98 o                         
  -1   0   8        170.96        168.78         1.52 o                         
   0   0   8        224.95        239.82         2.65 o                         
   1   0   8        299.42        310.47         3.02 o                         
   2   0   8        172.61        168.89         1.56 o                         
   3   0   8         13.01         11.37         0.36 o                         
   4   0   8          9.29          9.31         0.36 o                         
   5   0   8         70.33         68.69         1.18 o                         
   6   0   8         10.27         10.80         0.66 o                         
   7   0   8        200.58        204.47         3.13 o                         
   8   0   8          1.69          1.79         0.48 o                         
  -7   1   8         14.70         13.38         0.53 o                         
  -6   1   8         16.02         17.95         0.44 o                         
  -5   1   8         18.42         18.09         0.90 o                         
  -4   1   8          0.05          0.19         0.22 o                         
  -3   1   8         58.14         58.90         0.75 o                         
  -2   1   8        592.67        586.76        15.49 o                         
  -1   1   8        129.57        141.93         1.29 o                         
   0   1   8        241.09        286.82         4.92 o                         
   1   1   8        254.42        261.21         2.38 o                         
   2   1   8        313.43        352.35         3.48 o                         
   3   1   8       1694.33       1540.18        25.14 o                         
   4   1   8         64.70         64.12         1.00 o                         
   5   1   8          5.64          5.91         0.41 o                         
   6   1   8          3.86          4.32         0.55 o                         
   7   1   8         80.97         78.48         1.13 o                         
   8   1   8          1.24          1.54         0.45 o                         
  -7   2   8         19.21         16.72         1.06 o                         
  -6   2   8          2.17          2.86         0.36 o                         
  -5   2   8         60.80         59.42         2.18 o                         
  -4   2   8         73.48         78.35         2.63 o                         
  -3   2   8        107.88        108.30         1.25 o                         
  -2   2   8          0.01          0.15         0.12 o                         
  -1   2   8        116.22        141.10         1.21 o                         
   0   2   8         40.95         47.44         1.20 o                         
   1   2   8         65.19         67.21         0.93 o                         
   2   2   8        208.13        232.04         2.22 o                         
   3   2   8         47.44         45.59         0.51 o                         
   4   2   8        178.53        183.30         1.91 o                         
   5   2   8       1303.67       1254.65        16.41 o                         
   6   2   8         44.86         46.34         0.84 o                         
   7   2   8          0.40          0.36         0.32 o                         
   8   2   8          4.77          3.59         0.67 o                         
  -7   3   8        161.96        157.06         5.26 o                         
  -6   3   8         11.63         11.50         0.62 o                         
  -5   3   8        193.27        196.10         3.11 o                         
  -4   3   8         36.41         34.75         0.58 o                         
  -3   3   8        103.90        102.86         1.11 o                         
  -2   3   8         69.58         64.76         0.57 o                         
  -1   3   8         89.90         91.50         1.38 o                         
   0   3   8          0.19          0.68         0.09 o                         
   1   3   8         55.58         61.91         0.95 o                         
   2   3   8         93.89         96.47         1.39 o                         
   3   3   8         25.44         24.38         0.39 o                         
   4   3   8        127.58        131.08         2.32 o                         
   5   3   8          4.96          4.59         0.33 o                         
   6   3   8          5.29          5.87         0.34 o                         
   7   3   8        316.58        326.68         4.30 o                         
   8   3   8        198.82        191.64         3.27 o                         
  -6   4   8         16.98         14.42         0.48 o                         
  -5   4   8        216.81        222.26         4.50 o                         
  -4   4   8         58.47         56.95         0.91 o                         
  -3   4   8        323.13        325.09         4.61 o                         
  -2   4   8        122.76        118.28         2.52 o                         
  -1   4   8         22.48         21.51         0.75 o                         
   0   4   8          0.01          0.12         0.25 o                         
   1   4   8         21.66         18.82         0.24 o                         
   2   4   8          3.77          3.25         0.18 o                         
   3   4   8         19.16         19.47         0.40 o                         
   4   4   8         65.56         65.30         0.87 o                         
   5   4   8         14.88         14.83         0.38 o                         
   6   4   8         32.26         33.76         0.59 o                         
   7   4   8         34.45         34.73         0.78 o                         
   8   4   8         22.48         19.93         0.61 o                         
  -6   5   8          0.10          0.35         0.89 o                         
  -5   5   8         36.60         33.38         1.37 o                         
  -4   5   8         44.58         43.40         0.61 o                         
  -3   5   8          8.19          6.51         1.00 o                         
  -2   5   8        749.95        769.76        12.86 o                         
  -1   5   8        284.20        277.38         7.27 o                         
   0   5   8         39.11         31.60         0.77 o                         
   1   5   8         29.93         29.70         0.87 o                         
   2   5   8         18.47         19.98         0.28 o                         
   3   5   8         49.38         41.19         0.48 o                         
   4   5   8         22.13         19.34         0.37 o                         
   5   5   8         52.62         48.06         0.56 o                         
   6   5   8          4.02          3.50         0.47 o                         
   7   5   8          0.02          0.32         0.34 o                         
   8   5   8          0.47          0.59         0.40 o                         
  -6   6   8          8.81          9.42         0.78 o                         
  -5   6   8          8.20          8.54         1.18 o                         
  -4   6   8          0.12          0.11         0.37 o                         
  -3   6   8        133.48        129.22         2.91 o                         
  -2   6   8         35.87         35.61         0.85 o                         
  -1   6   8        174.03        173.25         3.07 o                         
   0   6   8       1137.88       1074.45        19.32 o                         
   1   6   8        167.95        154.82         2.28 o                         
   2   6   8          2.66          2.08         0.20 o                         
   3   6   8        117.30        109.23         1.13 o                         
   4   6   8          5.04          6.14         0.33 o                         
   5   6   8        141.15        137.76         1.81 o                         
   6   6   8         31.54         30.90         0.58 o                         
   7   6   8         49.56         48.16         0.84 o                         
  -5   7   8          0.37          0.40         0.93 o                         
  -4   7   8          5.01          3.08         0.52 o                         
  -3   7   8         11.78         11.74         0.60 o                         
  -2   7   8          5.55          5.05         0.49 o                         
  -1   7   8         89.43         88.50         1.71 o                         
   0   7   8         18.94         20.78         0.64 o                         
   1   7   8        177.89        172.80         2.57 o                         
   2   7   8        317.08        305.00         3.22 o                         
   3   7   8        103.66         99.96         1.22 o                         
   4   7   8         25.83         23.11         0.44 o                         
   5   7   8        140.08        132.55         1.64 o                         
   6   7   8          0.90          0.34         0.24 o                         
   7   7   8        116.00        111.92         2.46 o                         
  -4   8   8         19.57         18.86         1.22 o                         
  -3   8   8         10.60         10.90         0.63 o                         
  -2   8   8         57.75         56.97         1.39 o                         
  -1   8   8          0.08          0.09         0.28 o                         
   0   8   8         29.98         31.75         1.03 o                         
   1   8   8          2.39          2.37         0.32 o                         
   2   8   8         14.99         13.50         0.54 o                         
   3   8   8          7.96          6.19         0.36 o                         
   4   8   8          3.37          2.24         0.30 o                         
   5   8   8         11.95         11.07         0.31 o                         
   6   8   8         14.04         12.52         0.53 o                         
  -3   9   8        228.10        285.30         6.86 o                         
  -2   9   8          4.17          4.80         0.44 o                         
  -1   9   8         24.15         25.44         0.63 o                         
   0   9   8         12.85         12.88         0.58 o                         
   1   9   8         31.08         32.28         1.04 o                         
   2   9   8         36.75         38.26         0.74 o                         
   3   9   8         13.20         15.04         0.61 o                         
   4   9   8          0.85          0.44         0.32 o                         
   5   9   8          7.95          7.85         0.46 o                         
  -2  10   8         41.24         46.11         1.46 o                         
  -1  10   8         88.23        107.63         1.88 o                         
   0  10   8         11.78         13.36         0.75 o                         
   1  10   8         10.02         11.12         0.56 o                         
   2  10   8         15.19         17.49         0.86 o                         
   3  10   8         17.96         18.21         0.78 o                         
   4  10   8          6.17          5.73         1.03 o                         
   0  -8   9          0.71          1.37         0.65 o                         
   1  -8   9          0.05          0.29         0.59 o                         
   2  -8   9         41.88         42.21         1.47 o                         
  -2  -7   9         10.15         12.03         0.61 o                         
  -1  -7   9         50.22         54.81         1.58 o                         
   0  -7   9         43.88         43.56         2.08 o                         
   1  -7   9         11.94         11.07         1.45 o                         
   2  -7   9         21.52         21.91         1.04 o                         
   3  -7   9          2.99          2.94         0.46 o                         
   4  -7   9         34.32         36.71         1.63 o                         
  -4  -6   9          2.88          2.57         0.77 o                         
  -3  -6   9          2.82          3.94         0.53 o                         
  -2  -6   9          6.56          7.20         0.82 o                         
  -1  -6   9         13.85         16.36         0.99 o                         
   0  -6   9          1.15          0.69         0.51 o                         
   1  -6   9         69.71         69.07         2.38 o                         
   2  -6   9         65.39         61.49         1.10 o                         
   3  -6   9          1.59          1.35         0.16 o                         
   4  -6   9         50.22         46.85         2.47 o                         
   5  -6   9         12.65         10.97         0.92 o                         
  -4  -5   9          7.04          7.63         0.84 o                         
  -3  -5   9         33.61         31.85         0.72 o                         
  -2  -5   9          1.88          2.06         0.61 o                         
  -1  -5   9          1.11          0.64         0.81 o                         
   0  -5   9        103.61         99.38         2.13 o                         
   1  -5   9         34.47         37.08         1.71 o                         
   2  -5   9         35.31         29.14         1.31 o                         
   3  -5   9         26.27         20.89         0.56 o                         
   4  -5   9         35.95         31.10         0.85 o                         
   5  -5   9          0.10          0.11         0.30 o                         
   6  -5   9          0.86          0.34         0.35 o                         
  -5  -4   9          1.29          1.27         0.63 o                         
  -4  -4   9          7.94          7.56         0.52 o                         
  -3  -4   9         34.49         32.51         0.80 o                         
  -2  -4   9         12.28         13.64         0.56 o                         
  -1  -4   9          0.27          0.80         0.40 o                         
   0  -4   9         10.12          8.95         0.21 o                         
   1  -4   9         61.26         48.54         2.89 o                         
   2  -4   9        496.69        438.66         5.23 o                         
   3  -4   9         15.16         14.88         0.85 o                         
   4  -4   9         53.05         42.13         0.86 o                         
   5  -4   9          1.11          3.29         0.34 o                         
   6  -4   9         14.32         12.73         0.58 o                         
   7  -4   9         64.36         75.52         1.82 o                         
  -6  -3   9          3.67          3.30         0.47 o                         
  -5  -3   9         14.77         13.67         0.80 o                         
  -4  -3   9         71.12         70.65         0.90 o                         
  -3  -3   9          1.00          0.62         0.23 o                         
  -2  -3   9          4.14          3.77         0.23 o                         
  -1  -3   9         69.90         68.86         1.39 o                         
   0  -3   9          0.83          0.52         0.15 o                         
   1  -3   9        103.48         97.60         2.03 o                         
   2  -3   9         91.85         88.04         1.07 o                         
   3  -3   9        173.02        158.23         2.02 o                         
   4  -3   9        640.53        578.35         7.53 o                         
   5  -3   9          2.54          3.03         0.33 o                         
   6  -3   9         24.13         19.61         0.52 o                         
   7  -3   9         30.64         36.62         0.90 o                         
  -6  -2   9        120.82        105.23         1.64 o                         
  -5  -2   9          0.16          0.12         0.21 o                         
  -4  -2   9          6.33          5.81         0.28 o                         
  -3  -2   9         34.44         35.25         0.53 o                         
  -2  -2   9         67.13         70.42         1.03 o                         
  -1  -2   9          0.84          1.31         0.18 o                         
   0  -2   9         47.04         47.20         0.73 o                         
   1  -2   9        140.27        135.16         1.95 o                         
   2  -2   9         30.28         31.26         0.52 o                         
   3  -2   9        134.40        137.41         1.70 o                         
   4  -2   9        101.12         97.78         1.20 o                         
   5  -2   9         83.66         78.44         1.19 o                         
   6  -2   9        246.95        221.94         3.96 o                         
   7  -2   9         20.26         18.22         0.51 o                         
   8  -2   9         14.39         12.83         0.71 o                         
  -6  -1   9          9.80          7.98         0.51 o                         
  -5  -1   9         14.86         15.42         0.97 o                         
  -4  -1   9        153.78        149.95         2.56 o                         
  -3  -1   9          0.41          0.47         0.24 o                         
  -2  -1   9          5.59          5.76         0.18 o                         
  -1  -1   9        601.90        612.29         6.64 o                         
   0  -1   9        110.90        110.15         1.16 o                         
   1  -1   9          0.98          1.30         0.17 o                         
   2  -1   9         59.76         62.37         0.68 o                         
   3  -1   9         91.52         92.19         1.04 o                         
   4  -1   9         11.63         13.15         0.42 o                         
   5  -1   9          8.57          7.11         0.45 o                         
   6  -1   9         72.21         72.09         1.33 o                         
   7  -1   9          0.76          0.79         0.54 o                         
   8  -1   9         34.19         31.58         0.89 o                         
  -6   0   9          0.65          0.59         0.41 o                         
  -5   0   9        120.95        117.38         1.88 o                         
  -4   0   9          0.14          0.20         0.19 o                         
  -3   0   9         11.48         11.01         0.40 o                         
  -2   0   9         85.66         89.32         1.15 o                         
  -1   0   9         28.10         24.54         0.35 o                         
   0   0   9          4.74          3.84         0.29 o                         
   1   0   9       1122.63       1070.62        13.70 o                         
   2   0   9        445.77        461.33         4.86 o                         
   3   0   9         55.24         55.47         0.76 o                         
   4   0   9         39.89         42.51         0.55 o                         
   5   0   9          7.56          8.00         0.31 o                         
   6   0   9          2.10          2.13         0.28 o                         
   7   0   9         17.73         18.02         0.56 o                         
   8   0   9         45.26         45.98         1.31 o                         
  -6   1   9          0.71          0.92         0.28 o                         
  -5   1   9         52.59         52.82         1.40 o                         
  -4   1   9          0.05         -0.01         0.12 o                         
  -3   1   9        118.86        115.43         1.19 o                         
  -2   1   9         57.08         51.37         0.60 o                         
  -1   1   9        108.87        120.27         1.37 o                         
   0   1   9         29.11         28.10         0.44 o                         
   1   1   9        206.68        211.45         1.94 o                         
   2   1   9        145.71        149.24         1.39 o                         
   3   1   9        282.19        298.58         3.00 o                         
   4   1   9       1050.45       1022.03        12.81 o                         
   5   1   9         58.98         59.82         0.82 o                         
   6   1   9         36.35         38.14         0.69 o                         
   7   1   9         28.79         30.50         0.78 o                         
   8   1   9          4.54          3.74         0.43 o                         
  -6   2   9          1.06          0.54         0.41 o                         
  -5   2   9         23.31         23.90         0.70 o                         
  -4   2   9          1.64          1.19         0.46 o                         
  -3   2   9         16.67         15.83         0.31 o                         
  -2   2   9          3.20          3.61         0.17 o                         
  -1   2   9         56.24         51.99         0.55 o                         
   0   2   9         24.95         21.51         0.42 o                         
   1   2   9         88.42         99.63         1.02 o                         
   2   2   9          0.01          0.23         0.14 o                         
   3   2   9        237.05        242.76         2.54 o                         
   4   2   9        327.08        343.35         3.71 o                         
   5   2   9          0.46          0.33         0.26 o                         
   6   2   9        718.97        739.39        10.07 o                         
   7   2   9          3.06          3.16         0.46 o                         
   8   2   9         28.99         30.56         0.83 o                         
  -6   3   9        555.49        570.56        15.68 o                         
  -5   3   9         12.05         11.82         0.53 o                         
  -4   3   9          0.22          0.23         0.22 o                         
  -3   3   9          2.49          1.61         0.14 o                         
  -2   3   9          2.55          1.42         0.11 o                         
  -1   3   9          4.51          3.51         0.20 o                         
   0   3   9          8.17         11.95         0.17 o                         
   1   3   9         23.96         24.10         0.29 o                         
   2   3   9         67.36         79.15         0.94 o                         
   3   3   9         16.19         17.00         0.33 o                         
   4   3   9         32.43         34.03         0.48 o                         
   5   3   9        117.05        114.41         1.27 o                         
   6   3   9        190.10        193.84         2.25 o                         
   7   3   9         27.12         24.90         0.70 o                         
   8   3   9        100.19         94.36         1.83 o                         
  -6   4   9         24.54         23.30         0.96 o                         
  -5   4   9        180.22        181.91         2.57 o                         
  -4   4   9       1447.64       1401.35        22.75 o                         
  -3   4   9          0.41          0.15         0.09 o                         
  -2   4   9         45.17         44.40         0.89 o                         
  -1   4   9         79.19         70.38         1.35 o                         
   0   4   9         12.71         14.60         0.68 o                         
   1   4   9         61.58         44.79         0.62 o                         
   2   4   9          0.82          3.26         0.22 o                         
   3   4   9         31.31         29.06         0.46 o                         
   4   4   9        174.03        190.31         2.04 o                         
   5   4   9         28.99         28.63         0.41 o                         
   6   4   9         62.26         66.16         0.86 o                         
   7   4   9          8.09          6.05         0.44 o                         
   8   4   9         14.59         15.66         0.55 o                         
  -6   5   9          5.32          5.89         1.15 o                         
  -5   5   9         22.17         22.54         1.45 o                         
  -4   5   9         57.54         55.41         1.92 o                         
  -3   5   9        346.77        356.59        12.70 o                         
  -2   5   9       1239.45       1199.00        21.90 o                         
  -1   5   9          2.80          2.64         0.33 o                         
   0   5   9         99.07         88.97         2.18 o                         
   1   5   9         93.48         66.29         1.06 o                         
   2   5   9         46.63         49.46         0.74 o                         
   3   5   9        172.23        151.24         1.74 o                         
   4   5   9          0.35          0.55         0.21 o                         
   5   5   9         16.64         16.28         0.43 o                         
   6   5   9         69.40         67.35         0.93 o                         
   7   5   9         44.01         43.62         0.85 o                         
  -5   6   9          4.47          4.58         0.62 o                         
  -4   6   9          1.60          1.78         0.46 o                         
  -3   6   9          0.54          0.66         0.34 o                         
  -2   6   9         42.91         41.14         0.94 o                         
  -1   6   9        133.42        139.30         2.15 o                         
   0   6   9        245.79        231.89         3.44 o                         
   1   6   9          4.44          5.13         0.36 o                         
   2   6   9         67.51         62.93         0.79 o                         
   3   6   9         44.45         31.24         0.40 o                         
   4   6   9         24.15         22.69         0.51 o                         
   5   6   9         89.35         84.13         0.95 o                         
   6   6   9          7.49          6.60         0.47 o                         
   7   6   9          1.79          1.80         0.41 o                         
  -5   7   9         51.60         54.98         2.25 o                         
  -4   7   9          2.46          2.33         0.76 o                         
  -3   7   9         21.15         20.19         0.62 o                         
  -2   7   9          0.16          0.26         0.39 o                         
  -1   7   9         15.32         14.85         0.86 o                         
   0   7   9         17.62         17.31         0.85 o                         
   1   7   9          2.59          3.11         0.35 o                         
   2   7   9         10.98          9.01         0.51 o                         
   3   7   9         13.31         10.09         0.42 o                         
   4   7   9         26.19         24.38         0.47 o                         
   5   7   9          1.32          1.51         0.30 o                         
   6   7   9          0.75          0.65         0.24 o                         
  -4   8   9         23.13         27.81         1.17 o                         
  -3   8   9         54.01         54.68         1.54 o                         
  -2   8   9         14.38         17.29         0.70 o                         
  -1   8   9         30.44         30.33         0.70 o                         
   0   8   9          0.67          0.91         0.40 o                         
   1   8   9         10.59         10.67         0.56 o                         
   2   8   9         23.10         22.91         0.71 o                         
   3   8   9          1.59          1.26         0.40 o                         
   4   8   9         13.67         12.58         0.98 o                         
   5   8   9         33.32         30.98         0.62 o                         
   6   8   9         17.68         17.34         0.60 o                         
  -3   9   9          1.51          2.01         0.45 o                         
  -2   9   9        149.84        169.09         5.09 o                         
  -1   9   9         39.94         45.06         1.28 o                         
   0   9   9         42.72         48.53         1.34 o                         
   1   9   9          0.70          0.83         0.60 o                         
   2   9   9         11.74         11.41         0.60 o                         
   3   9   9          0.13         -0.13         0.54 o                         
   4   9   9         20.21         17.66         0.83 o                         
   5   9   9          0.19          0.11         0.87 o                         
  -1  10   9          0.43          0.49         0.36 o                         
   0  10   9        202.34        217.45         3.44 o                         
   1  10   9         35.83         39.37         0.96 o                         
   2  10   9          4.22          4.76         0.75 o                         
   3  10   9         74.99         80.70         1.34 o                         
  -1  -7  10          1.62          1.07         0.50 o                         
   0  -7  10          0.59          0.06         0.95 o                         
   1  -7  10         21.03         22.64         1.77 o                         
   2  -7  10         29.24         29.31         1.97 o                         
   3  -7  10         37.15         38.41         1.50 o                         
  -3  -6  10         13.26         13.84         1.01 o                         
  -2  -6  10         83.34         81.44         1.41 o                         
  -1  -6  10          2.33          1.51         0.50 o                         
   0  -6  10         15.80         19.07         0.89 o                         
   1  -6  10          0.12          0.34         0.50 o                         
   2  -6  10          0.66          0.72         0.58 o                         
   3  -6  10          6.12          5.13         0.85 o                         
   4  -6  10          0.19          0.70         0.48 o                         
  -4  -5  10          6.65          5.33         0.80 o                         
  -3  -5  10          5.26          6.06         0.55 o                         
  -2  -5  10         18.28         18.66         0.94 o                         
  -1  -5  10         15.97         18.98         0.78 o                         
   0  -5  10        177.29        165.91         4.23 o                         
   1  -5  10          0.01          0.05         0.44 o                         
   2  -5  10          2.49          2.26         0.17 o                         
   3  -5  10          6.22          6.71         0.42 o                         
   4  -5  10          3.76          4.98         0.31 o                         
   5  -5  10          9.25         11.69         0.37 o                         
  -4  -4  10          0.00          0.01         0.28 o                         
  -3  -4  10          3.35          2.59         0.62 o                         
  -2  -4  10          0.02          0.06         0.31 o                         
  -1  -4  10          9.50          8.86         0.41 o                         
   0  -4  10          3.40          2.73         0.12 o                         
   1  -4  10          1.37          1.97         0.16 o                         
   2  -4  10         69.30         57.80         1.69 o                         
   3  -4  10         21.23         18.56         0.36 o                         
   4  -4  10          0.38          0.49         0.20 o                         
   5  -4  10          3.07          3.21         0.26 o                         
   6  -4  10         26.36         30.83         0.98 o                         
  -5  -3  10          8.50          8.25         0.52 o                         
  -4  -3  10          1.31          1.09         0.55 o                         
  -3  -3  10         21.48         21.34         0.38 o                         
  -2  -3  10          4.39          4.57         0.25 o                         
  -1  -3  10          9.18          9.08         0.30 o                         
   0  -3  10          4.90          5.73         0.42 o                         
   1  -3  10          4.09          4.42         0.44 o                         
   2  -3  10         31.00         33.30         0.49 o                         
   3  -3  10         23.56         20.65         0.80 o                         
   4  -3  10          9.38          9.52         0.33 o                         
   5  -3  10         32.32         23.48         0.51 o                         
   6  -3  10          6.90          7.07         0.39 o                         
   7  -3  10          2.95          3.34         0.39 o                         
  -5  -2  10          1.07          0.70         0.28 o                         
  -4  -2  10         39.64         39.53         0.69 o                         
  -3  -2  10          8.68          9.19         0.35 o                         
  -2  -2  10         18.47         20.69         0.37 o                         
  -1  -2  10         89.52         92.88         0.87 o                         
   0  -2  10          6.92          7.20         0.33 o                         
   1  -2  10          6.98          7.99         0.25 o                         
   2  -2  10          2.70          3.12         0.26 o                         
   3  -2  10          4.64          5.65         0.27 o                         
   4  -2  10        100.87        107.65         1.31 o                         
   5  -2  10         46.99         46.88         0.99 o                         
   6  -2  10         58.26         54.27         0.89 o                         
   7  -2  10          2.41          0.73         0.36 o                         
  -5  -1  10        175.51        175.27         3.46 o                         
  -4  -1  10          0.08          0.10         0.17 o                         
  -3  -1  10          0.00          0.19         0.19 o                         
  -2  -1  10        241.70        246.47         2.50 o                         
  -1  -1  10         41.57         40.31         0.50 o                         
   0  -1  10        443.92        485.58         5.94 o                         
   1  -1  10        167.16        166.43         1.62 o                         
   2  -1  10         25.69         24.68         0.49 o                         
   3  -1  10          0.49          0.37         0.27 o                         
   4  -1  10          1.79          1.98         0.24 o                         
   5  -1  10          0.77          0.53         0.23 o                         
   6  -1  10         69.25         70.08         1.22 o                         
   7  -1  10         11.25         10.97         0.43 o                         
  -6   0  10          0.17          0.25         0.43 o                         
  -5   0  10          7.68          9.00         0.33 o                         
  -4   0  10         13.53         11.37         0.40 o                         
  -3   0  10        206.31        211.67         2.35 o                         
  -2   0  10          3.93          3.69         0.20 o                         
  -1   0  10          3.85          3.01         0.19 o                         
   0   0  10        546.70        583.96         7.46 o                         
   1   0  10        483.63        505.04         5.32 o                         
   2   0  10       1408.24       1336.24        19.54 o                         
   3   0  10         35.38         35.24         0.54 o                         
   4   0  10         45.59         46.09         0.70 o                         
   5   0  10         24.06         26.31         0.61 o                         
   6   0  10          5.91          7.32         0.61 o                         
   7   0  10         22.95         25.65         0.91 o                         
   8   0  10         26.52         23.11         0.79 o                         
  -6   1  10         29.59         26.81         1.45 o                         
  -5   1  10         48.93         46.23         3.38 o                         
  -4   1  10         12.03         12.01         0.31 o                         
  -3   1  10          5.98          6.45         0.27 o                         
  -2   1  10          0.25          0.46         0.11 o                         
  -1   1  10         70.35         70.61         0.67 o                         
   0   1  10         21.97         22.67         0.40 o                         
   1   1  10          0.12          0.23         0.17 o                         
   2   1  10        385.78        409.54         4.24 o                         
   3   1  10        528.55        560.12         6.11 o                         
   4   1  10        964.72        976.33        12.26 o                         
   5   1  10         19.93         21.22         0.65 o                         
   6   1  10         22.93         23.28         0.63 o                         
   7   1  10         38.44         42.95         0.91 o                         
   8   1  10          7.30          8.52         0.50 o                         
  -6   2  10         20.84         18.66         1.26 o                         
  -5   2  10          7.41          7.54         0.38 o                         
  -4   2  10         53.83         51.88         1.43 o                         
  -3   2  10         15.97         13.04         0.27 o                         
  -2   2  10         27.58         26.57         0.35 o                         
  -1   2  10          5.86          5.88         0.18 o                         
   0   2  10         33.35         34.11         0.50 o                         
   1   2  10          6.49          6.32         0.18 o                         
   2   2  10         59.91         62.05         0.74 o                         
   3   2  10          0.49          0.79         0.19 o                         
   4   2  10         71.21         71.29         0.82 o                         
   5   2  10        116.71        115.58         1.32 o                         
   6   2  10        157.52        163.91         2.37 o                         
   7   2  10         39.13         38.92         0.73 o                         
   8   2  10          0.00         -0.07         0.39 o                         
  -6   3  10        447.01        438.49        18.29 o                         
  -5   3  10         10.82          9.65         0.42 o                         
  -4   3  10         27.20         25.96         0.58 o                         
  -3   3  10         43.48         41.68         0.48 o                         
  -2   3  10         45.15         40.08         0.82 o                         
  -1   3  10         29.57         32.30         0.32 o                         
   0   3  10         36.63         35.05         0.39 o                         
   1   3  10         77.85         73.64         0.86 o                         
   2   3  10         14.32         19.89         0.32 o                         
   3   3  10         16.03         15.05         0.37 o                         
   4   3  10         40.34         42.55         0.61 o                         
   5   3  10          2.64          3.02         0.33 o                         
   6   3  10          0.06          0.05         0.30 o                         
   7   3  10          0.01          0.05         0.30 o                         
   8   3  10          9.61          9.92         0.49 o                         
  -5   4  10        113.50        114.89         3.23 o                         
  -4   4  10        147.23        145.40         5.47 o                         
  -3   4  10         91.09         82.94         3.43 o                         
  -2   4  10         32.12         30.30         1.35 o                         
  -1   4  10         33.80         30.45         0.60 o                         
   0   4  10          0.18          0.34         0.30 o                         
   1   4  10        124.80        123.70         5.31 o                         
   2   4  10         78.21         70.38         1.04 o                         
   3   4  10         94.07         88.40         0.97 o                         
   4   4  10          6.49          5.37         0.33 o                         
   5   4  10          8.23          7.69         0.33 o                         
   6   4  10          0.03         -0.02         0.30 o                         
   7   4  10          0.53          0.09         0.40 o                         
  -5   5  10          5.09          5.10         1.10 o                         
  -4   5  10         20.86         20.56         1.03 o                         
  -3   5  10         45.99         47.89         1.39 o                         
  -2   5  10          0.27          0.47         0.40 o                         
  -1   5  10         48.58         50.43         1.25 o                         
   0   5  10         31.10         25.24         0.68 o                         
   1   5  10         10.66         11.12         0.72 o                         
   2   5  10         74.70         66.77         0.72 o                         
   3   5  10         35.94         35.78         0.48 o                         
   4   5  10        120.41        110.84         1.14 o                         
   5   5  10         46.75         46.27         0.53 o                         
   6   5  10         25.81         23.09         0.50 o                         
   7   5  10          5.87          6.52         0.40 o                         
  -4   6  10          1.01          0.57         0.45 o                         
  -3   6  10         19.82         20.28         0.78 o                         
  -2   6  10         28.81         28.34         0.81 o                         
  -1   6  10         15.12         14.71         0.51 o                         
   0   6  10          0.24          0.51         0.30 o                         
   1   6  10         19.06         18.43         0.86 o                         
   2   6  10         12.62          9.15         0.43 o                         
   3   6  10          2.53          5.05         0.17 o                         
   4   6  10        153.15        134.27         1.63 o                         
   5   6  10          0.49          0.63         0.19 o                         
   6   6  10         65.84         60.04         0.75 o                         
   7   6  10         24.58         24.90         0.76 o                         
  -4   7  10          3.60          4.92         0.87 o                         
  -3   7  10         34.24         34.15         1.14 o                         
  -2   7  10          4.26          4.48         0.53 o                         
  -1   7  10         70.25         73.81         1.73 o                         
   0   7  10          0.02          0.14         0.29 o                         
   1   7  10         12.25         11.41         0.82 o                         
   2   7  10         37.60         38.23         0.77 o                         
   3   7  10         88.25         89.44         1.57 o                         
   4   7  10          0.01          0.30         0.16 o                         
   5   7  10          7.24          9.22         0.68 o                         
   6   7  10         66.13         54.69         0.87 o                         
  -3   8  10          1.02          0.85         0.74 o                         
  -2   8  10          1.21          0.51         0.46 o                         
  -1   8  10          4.85          4.45         0.94 o                         
   0   8  10          9.04          9.64         0.84 o                         
   1   8  10         63.00         69.24         1.59 o                         
   2   8  10         12.87         14.87         0.77 o                         
   3   8  10          2.11          1.07         0.64 o                         
   4   8  10         20.24         19.63         0.76 o                         
   5   8  10         28.89         25.43         0.70 o                         
  -2   9  10         65.72         65.42         2.20 o                         
  -1   9  10          0.05         -0.01         0.34 o                         
   0   9  10         46.81         45.90         1.12 o                         
   1   9  10        116.72        130.66         2.18 o                         
   2   9  10          1.65          1.43         0.48 o                         
   3   9  10         16.87         19.72         1.03 o                         
   4   9  10          4.12          5.44         0.66 o                         
   1  10  10          1.12          0.58         0.68 o                         
  -1  -6  11         82.64         83.62         1.46 o                         
   0  -6  11          1.25          1.93         1.12 o                         
   1  -6  11          0.31          0.28         0.97 o                         
   2  -6  11          6.77          4.72         1.30 o                         
   3  -6  11         15.55         14.11         0.81 o                         
  -2  -5  11         45.48         48.40         1.10 o                         
  -1  -5  11          5.67          6.96         0.78 o                         
   0  -5  11         66.72         63.80         2.33 o                         
   1  -5  11        297.97        283.61         7.07 o                         
   2  -5  11          1.69          0.63         0.82 o                         
   3  -5  11          6.46          8.79         0.65 o                         
   4  -5  11         26.38         31.10         1.55 o                         
  -3  -4  11         41.78         41.89         1.27 o                         
  -2  -4  11         13.17         11.79         0.46 o                         
  -1  -4  11          0.35          0.63         0.36 o                         
   0  -4  11        122.23        122.28         3.22 o                         
   1  -4  11          0.29          0.22         0.14 o                         
   2  -4  11        196.86        177.94         4.07 o                         
   3  -4  11        350.50        306.71         8.14 o                         
   4  -4  11         11.67         11.37         0.50 o                         
   5  -4  11         18.44         22.26         0.51 o                         
  -4  -3  11        148.37        147.36         3.75 o                         
  -3  -3  11          2.67          2.54         0.41 o                         
  -2  -3  11         11.99         12.93         0.53 o                         
  -1  -3  11         69.28         69.11         0.84 o                         
   0  -3  11          6.21          5.35         0.40 o                         
   1  -3  11          3.79          3.54         0.24 o                         
   2  -3  11         74.63         75.20         1.01 o                         
   3  -3  11         25.84         25.66         0.85 o                         
   4  -3  11         83.87         79.21         1.26 o                         
   5  -3  11        153.28        137.07         2.66 o                         
   6  -3  11          1.98          1.41         0.49 o                         
  -4  -2  11         37.46         37.32         0.67 o                         
  -3  -2  11         89.37         89.89         1.40 o                         
  -2  -2  11        909.68        951.91        11.80 o                         
  -1  -2  11         31.90         31.77         0.46 o                         
   0  -2  11         34.40         34.23         0.49 o                         
   1  -2  11         29.49         30.17         0.70 o                         
   2  -2  11          1.03          0.57         0.23 o                         
   3  -2  11          1.29          1.25         0.22 o                         
   4  -2  11          0.36          0.42         0.29 o                         
   5  -2  11        105.23        110.75         2.49 o                         
   6  -2  11          0.19          0.31         0.31 o                         
  -5  -1  11          6.96          6.68         0.39 o                         
  -4  -1  11          5.59          6.01         0.28 o                         
  -3  -1  11          2.80          3.01         0.24 o                         
  -2  -1  11         16.90         18.12         0.48 o                         
  -1  -1  11        103.64        102.89         1.11 o                         
   0  -1  11       1528.13       1444.93        22.43 o                         
   1  -1  11        219.56        220.92         2.68 o                         
   2  -1  11         31.89         34.11         0.52 o                         
   3  -1  11          1.17          1.98         0.48 o                         
   4  -1  11          2.88          3.26         0.42 o                         
   5  -1  11         28.91         31.00         0.66 o                         
   6  -1  11         15.13         17.61         0.52 o                         
   7  -1  11        131.23        141.34         1.94 o                         
  -5   0  11          1.68          2.18         0.24 o                         
  -4   0  11         47.36         46.47         0.93 o                         
  -3   0  11          1.38          1.13         0.18 o                         
  -2   0  11         15.05         16.02         0.24 o                         
  -1   0  11          0.87          0.80         0.16 o                         
   0   0  11         17.03         15.34         0.47 o                         
   1   0  11          0.01          0.11         0.27 o                         
   2   0  11        731.90        770.50         9.13 o                         
   3   0  11        343.72        356.84         3.79 o                         
   4   0  11          0.24          0.36         0.26 o                         
   5   0  11          0.10          0.20         0.38 o                         
   6   0  11         28.75         32.53         0.66 o                         
   7   0  11         21.73         20.25         0.58 o                         
  -5   1  11         37.98         41.15         1.86 o                         
  -4   1  11         36.50         37.08         0.69 o                         
  -3   1  11         16.31         16.75         0.34 o                         
  -2   1  11         21.43         19.05         0.36 o                         
  -1   1  11          0.00          0.10         0.14 o                         
   0   1  11         41.98         42.62         0.59 o                         
   1   1  11         16.34         16.09         0.45 o                         
   2   1  11         92.20         91.63         0.93 o                         
   3   1  11        115.40        119.51         1.24 o                         
   4   1  11         94.00         99.15         1.05 o                         
   5   1  11         95.28         92.05         1.03 o                         
   6   1  11         33.98         34.57         0.65 o                         
   7   1  11          0.52          0.65         0.28 o                         
  -5   2  11          0.03          0.10         0.22 o                         
  -4   2  11         24.28         23.48         0.58 o                         
  -3   2  11         83.48         81.92         1.53 o                         
  -2   2  11         59.81         57.35         0.64 o                         
  -1   2  11         25.16         22.91         0.32 o                         
   0   2  11         35.05         27.80         0.36 o                         
   1   2  11         31.88         33.58         0.61 o                         
   2   2  11         12.21         13.52         0.26 o                         
   3   2  11         31.95         33.29         0.47 o                         
   4   2  11         55.56         52.38         0.80 o                         
   5   2  11         96.29         98.99         1.08 o                         
   6   2  11         14.97         14.79         0.44 o                         
   7   2  11          3.10          4.23         0.57 o                         
  -5   3  11        222.92        224.54         5.52 o                         
  -4   3  11         22.48         22.37         1.01 o                         
  -3   3  11         16.32         15.11         0.33 o                         
  -2   3  11        138.11        128.34         2.23 o                         
  -1   3  11         27.73         24.29         0.28 o                         
   0   3  11        133.95        120.92         1.08 o                         
   1   3  11          9.18          6.61         0.33 o                         
   2   3  11         54.15         48.93         0.59 o                         
   3   3  11         21.14         21.45         0.42 o                         
   4   3  11         21.20         21.99         0.41 o                         
   5   3  11         28.79         27.28         0.42 o                         
   6   3  11          0.01         -0.05         0.28 o                         
   7   3  11          3.19          4.75         0.55 o                         
  -5   4  11         15.48         14.35         1.32 o                         
  -4   4  11         92.06         88.89         2.84 o                         
  -3   4  11         77.74         73.70         1.83 o                         
  -2   4  11         18.17         17.99         0.51 o                         
  -1   4  11         56.32         51.16         1.09 o                         
   0   4  11        197.52        162.61         2.59 o                         
   1   4  11         10.83         11.73         0.24 o                         
   2   4  11        175.55        161.12         2.91 o                         
   3   4  11          0.94          0.92         0.18 o                         
   4   4  11         20.23         16.59         0.41 o                         
   5   4  11          4.87          6.25         0.31 o                         
   6   4  11         66.63         68.74         0.89 o                         
   7   4  11          0.55          0.50         0.30 o                         
  -4   5  11          2.60          1.83         0.47 o                         
  -3   5  11         18.39         18.33         0.57 o                         
  -2   5  11          5.39          5.21         0.71 o                         
  -1   5  11          2.09          2.78         0.62 o                         
   0   5  11          2.04          2.29         0.33 o                         
   1   5  11         65.59         49.78         1.00 o                         
   2   5  11         96.46         62.60         0.73 o                         
   3   5  11         14.78         16.31         0.28 o                         
   4   5  11         62.67         54.44         0.71 o                         
   5   5  11          0.26          0.78         0.23 o                         
   6   5  11          0.01          0.11         0.29 o                         
  -4   6  11          5.16          5.33         0.69 o                         
  -3   6  11          0.71          0.50         0.44 o                         
  -2   6  11         45.94         48.94         1.10 o                         
  -1   6  11         13.43         12.31         0.62 o                         
   0   6  11         20.91         21.50         0.96 o                         
   1   6  11          8.37          8.59         0.45 o                         
   2   6  11          4.77          3.74         0.69 o                         
   3   6  11         56.90         46.96         0.48 o                         
   4   6  11          3.38          1.22         0.18 o                         
   5   6  11          0.45          0.33         0.21 o                         
   6   6  11          2.56          1.74         0.28 o                         
  -3   7  11        107.88        108.14         2.66 o                         
  -2   7  11          0.14          0.25         0.35 o                         
  -1   7  11          1.41          0.92         0.46 o                         
   0   7  11         87.51         90.87         1.43 o                         
   1   7  11         22.14         21.97         0.61 o                         
   2   7  11          7.04          6.73         0.77 o                         
   3   7  11          8.99          8.54         0.85 o                         
   4   7  11          1.96          1.26         0.38 o                         
   5   7  11         49.28         43.55         0.72 o                         
  -2   8  11         16.78         19.04         1.13 o                         
  -1   8  11        193.29        206.65         5.08 o                         
   0   8  11         26.82         29.43         0.76 o                         
   1   8  11          4.12          3.92         0.43 o                         
   2   8  11         47.35         48.48         1.42 o                         
   3   8  11         16.27         14.76         0.69 o                         
   4   8  11          0.54          0.59         0.55 o                         
   0   9  11         58.02         64.65         1.42 o                         
   1   9  11         58.01         61.79         1.41 o                         
   2   9  11         68.46         79.41         1.60 o                         
   3   9  11          1.04          1.25         0.51 o                         
  -1  -5  12          8.39          9.55         0.86 o                         
   0  -5  12         32.96         33.24         1.15 o                         
   1  -5  12         97.67         86.24         2.13 o                         
   2  -5  12          6.35          5.43         0.71 o                         
   3  -5  12          5.36          5.71         0.89 o                         
  -2  -4  12          1.00          1.78         0.60 o                         
  -1  -4  12          6.71          7.07         0.40 o                         
   0  -4  12          2.47          2.83         0.52 o                         
   1  -4  12         10.95         10.88         1.21 o                         
   2  -4  12          2.85          1.29         1.79 o                         
   3  -4  12          5.92          5.26         0.43 o                         
   4  -4  12         28.18         28.68         1.00 o                         
  -3  -3  12         48.99         48.31         1.29 o                         
  -2  -3  12         26.56         25.46         0.60 o                         
  -1  -3  12          1.38          1.22         0.28 o                         
   0  -3  12          3.06          3.36         0.53 o                         
   1  -3  12          0.01          0.06         0.18 o                         
   2  -3  12         12.29         12.46         0.46 o                         
   3  -3  12          4.55          6.13         0.33 o                         
   4  -3  12         34.41         31.82         0.72 o                         
   5  -3  12          0.27         -0.06         0.21 o                         
  -3  -2  12        111.63        108.27         1.72 o                         
  -2  -2  12         22.17         22.31         0.46 o                         
  -1  -2  12        222.95        222.25         2.36 o                         
   0  -2  12         12.77         12.72         0.48 o                         
   1  -2  12          9.12          8.60         0.29 o                         
   2  -2  12         20.47         21.81         0.52 o                         
   3  -2  12          3.36          2.34         0.20 o                         
   4  -2  12          0.08          0.26         0.27 o                         
   5  -2  12          0.01          0.24         0.23 o                         
   6  -2  12         10.85         10.80         0.77 o                         
  -4  -1  12          5.02          4.84         0.33 o                         
  -3  -1  12          0.50          0.52         0.20 o                         
  -2  -1  12         63.83         57.79         0.66 o                         
  -1  -1  12        402.07        407.48         4.53 o                         
   0  -1  12         74.99         71.28         1.32 o                         
   1  -1  12        279.83        283.01         3.36 o                         
   2  -1  12          4.99          6.58         0.21 o                         
   3  -1  12         36.74         38.02         0.49 o                         
   4  -1  12         75.14         88.60         1.21 o                         
   5  -1  12          0.00          0.29         0.26 o                         
   6  -1  12         19.43         23.09         0.56 o                         
  -4   0  12          0.19          0.22         0.15 o                         
  -3   0  12         16.45         16.44         0.45 o                         
  -2   0  12          4.87          5.47         0.22 o                         
  -1   0  12          0.25          0.42         0.16 o                         
   0   0  12         59.86         56.44         0.74 o                         
   1   0  12        427.48        447.49         5.59 o                         
   2   0  12        178.48        178.57         1.81 o                         
   3   0  12         54.13         52.47         0.81 o                         
   4   0  12         36.88         38.33         0.56 o                         
   5   0  12         33.26         36.15         0.62 o                         
   6   0  12        115.21        139.03         2.11 o                         
  -4   1  12          0.02          0.10         0.14 o                         
  -3   1  12          0.44          0.16         0.14 o                         
  -2   1  12         22.80         21.52         0.38 o                         
  -1   1  12         55.58         55.73         0.61 o                         
   0   1  12         39.21         38.10         0.47 o                         
   1   1  12          0.01          0.08         0.25 o                         
   2   1  12          6.08          5.19         0.27 o                         
   3   1  12        102.85        106.31         1.18 o                         
   4   1  12         34.15         33.63         0.47 o                         
   5   1  12         10.58         10.89         0.34 o                         
   6   1  12          5.33          5.95         0.37 o                         
   7   1  12          6.63          6.39         0.51 o                         
  -4   2  12         49.55         49.00         1.87 o                         
  -3   2  12         33.56         31.68         0.63 o                         
  -2   2  12         17.59         19.54         0.49 o                         
  -1   2  12          7.22          6.84         0.24 o                         
   0   2  12         71.66         67.87         0.96 o                         
   1   2  12         16.00         18.04         0.52 o                         
   2   2  12        106.08        108.65         1.17 o                         
   3   2  12          1.71          1.50         0.25 o                         
   4   2  12          9.74         11.00         0.37 o                         
   5   2  12          1.58          1.57         0.22 o                         
   6   2  12          0.02          0.02         0.21 o                         
   7   2  12         20.16         17.82         0.63 o                         
  -4   3  12         11.85         11.60         0.46 o                         
  -3   3  12         22.11         23.12         0.90 o                         
  -2   3  12         61.09         59.63         1.29 o                         
  -1   3  12         16.35         13.98         0.24 o                         
   0   3  12         34.59         31.82         0.52 o                         
   1   3  12         14.94         13.49         0.30 o                         
   2   3  12         49.12         46.95         0.54 o                         
   3   3  12          4.26          4.29         0.16 o                         
   4   3  12         46.38         46.03         0.70 o                         
   5   3  12         22.43         20.22         0.36 o                         
   6   3  12         17.14         17.66         0.53 o                         
  -4   4  12          0.06          0.28         0.38 o                         
  -3   4  12         12.95         13.01         1.19 o                         
  -2   4  12          1.81          1.89         0.40 o                         
  -1   4  12         30.05         30.59         0.75 o                         
   0   4  12         37.89         36.26         0.71 o                         
   1   4  12         16.59         15.33         0.62 o                         
   2   4  12          2.06          1.19         0.09 o                         
   3   4  12         14.38         11.66         0.28 o                         
   4   4  12         19.74         20.35         0.44 o                         
   5   4  12          5.41          6.15         0.25 o                         
   6   4  12          3.38          5.36         0.39 o                         
  -3   5  12          4.80          4.18         0.51 o                         
  -2   5  12          1.34          1.10         0.51 o                         
  -1   5  12         26.29         26.50         0.76 o                         
   0   5  12         52.48         52.58         1.33 o                         
   1   5  12         39.29         42.13         0.81 o                         
   2   5  12         25.82         28.65         0.81 o                         
   3   5  12         71.87         69.17         0.75 o                         
   4   5  12          4.67          5.54         0.30 o                         
   5   5  12          5.35          4.79         0.27 o                         
   6   5  12         24.97         27.16         0.63 o                         
  -3   6  12          1.99          1.95         0.51 o                         
  -2   6  12         10.60         11.49         0.65 o                         
  -1   6  12         15.85         16.18         0.95 o                         
   0   6  12          3.64          2.82         0.47 o                         
   1   6  12         47.81         44.48         1.31 o                         
   2   6  12         46.54         42.90         1.02 o                         
   3   6  12         26.96         30.26         0.90 o                         
   4   6  12         36.47         42.60         1.39 o                         
   5   6  12         29.01         26.80         0.60 o                         
  -2   7  12         28.38         31.42         0.84 o                         
  -1   7  12          3.79          4.42         0.56 o                         
   0   7  12          8.63         11.21         0.75 o                         
   1   7  12          4.24          3.94         0.76 o                         
   2   7  12          2.06          1.31         0.47 o                         
   3   7  12          0.69         -0.10         0.42 o                         
   4   7  12          2.72          1.50         0.52 o                         
   5   7  12          2.13          2.48         0.57 o                         
  -1   8  12        131.77        137.28         2.48 o                         
   0   8  12         84.71        104.63         2.33 o                         
   1   8  12         63.44         69.37         1.50 o                         
   2   8  12          0.17          0.07         0.43 o                         
   3   8  12         24.93         29.94         0.96 o                         
   0  -4  13          4.02          4.35         0.58 o                         
   1  -4  13          8.71          9.17         0.70 o                         
   2  -4  13          0.00          0.18         0.48 o                         
  -1  -3  13         56.54         57.64         0.96 o                         
   0  -3  13          0.66          0.51         0.41 o                         
   1  -3  13          2.83          2.69         0.90 o                         
   2  -3  13         21.29         20.96         1.76 o                         
   3  -3  13          0.99          0.51         0.24 o                         
   4  -3  13         43.16         46.12         1.09 o                         
  -2  -2  13        127.12        127.06         2.02 o                         
  -1  -2  13        494.35        471.65         6.09 o                         
   0  -2  13         44.37         44.77         0.72 o                         
   1  -2  13         47.71         48.95         0.79 o                         
   2  -2  13         39.04         43.86         0.81 o                         
   3  -2  13          1.96          1.98         0.34 o                         
   4  -2  13         37.82         41.72         0.65 o                         
   5  -2  13          0.04          0.56         0.25 o                         
  -3  -1  13          0.40          0.76         0.21 o                         
  -2  -1  13         50.17         46.86         0.78 o                         
  -1  -1  13         54.45         53.66         0.59 o                         
   0  -1  13         31.85         32.27         0.50 o                         
   1  -1  13        205.69        205.67         2.43 o                         
   2  -1  13         36.31         34.84         0.48 o                         
   3  -1  13          1.28          1.92         0.31 o                         
   4  -1  13         88.57        103.35         1.30 o                         
   5  -1  13          5.79          6.67         0.36 o                         
  -3   0  13          2.02          1.87         0.16 o                         
  -2   0  13          7.47          7.61         0.21 o                         
  -1   0  13          9.08         10.78         0.31 o                         
   0   0  13         30.94         29.86         0.39 o                         
   1   0  13          0.14          0.11         0.20 o                         
   2   0  13          3.89          3.69         0.25 o                         
   3   0  13         36.61         38.14         0.49 o                         
   4   0  13          0.88          0.99         0.33 o                         
   5   0  13         17.41         20.65         0.68 o                         
   6   0  13         48.15         54.90         0.89 o                         
  -3   1  13         41.76         41.93         0.92 o                         
  -2   1  13         18.43         17.05         0.28 o                         
  -1   1  13         13.80         11.26         0.26 o                         
   0   1  13          4.26          4.11         0.20 o                         
   1   1  13          1.92          2.07         0.20 o                         
   2   1  13         10.81          9.69         0.28 o                         
   3   1  13          0.90          0.75         0.17 o                         
   4   1  13          1.31          0.97         0.21 o                         
   5   1  13         24.30         25.44         0.46 o                         
   6   1  13         26.54         28.45         0.59 o                         
  -3   2  13         91.28         88.02         1.78 o                         
  -2   2  13         22.60         20.83         0.57 o                         
  -1   2  13         90.01         85.96         0.92 o                         
   0   2  13          4.06          3.92         0.20 o                         
   1   2  13         20.03         18.01         0.47 o                         
   2   2  13         16.99         20.11         0.32 o                         
   3   2  13         11.64         11.97         0.38 o                         
   4   2  13          0.25          0.26         0.23 o                         
   5   2  13         10.56         10.38         0.34 o                         
   6   2  13         10.19          9.56         0.36 o                         
  -3   3  13          0.40          0.48         0.34 o                         
  -2   3  13          0.18          0.10         0.30 o                         
  -1   3  13        163.75        143.33         2.69 o                         
   0   3  13          0.10          0.34         0.46 o                         
   1   3  13        109.71        108.63         1.36 o                         
   2   3  13          8.06          9.72         0.30 o                         
   3   3  13          0.17          0.00         0.13 o                         
   4   3  13        127.34        146.88         1.59 o                         
   5   3  13         16.92         17.41         0.43 o                         
   6   3  13          7.01          9.46         0.34 o                         
  -3   4  13          0.08          0.30         0.54 o                         
  -2   4  13         82.98         80.74         1.27 o                         
  -1   4  13          0.01         -0.03         0.26 o                         
   0   4  13          0.72         -0.07         0.32 o                         
   1   4  13         57.79         40.42         0.78 o                         
   2   4  13          0.42          0.81         0.40 o                         
   3   4  13         62.92         65.67         0.76 o                         
   4   4  13         40.66         52.57         0.66 o                         
   5   4  13          9.05         10.56         0.36 o                         
  -2   5  13          9.41          8.71         0.48 o                         
  -1   5  13          3.97          3.04         0.69 o                         
   0   5  13         26.00         21.04         0.72 o                         
   1   5  13          1.23          1.19         0.62 o                         
   2   5  13          0.29         -0.06         0.54 o                         
   3   5  13          4.83          9.82         0.50 o                         
   4   5  13          8.72          6.67         0.63 o                         
   5   5  13         27.35         27.97         0.58 o                         
  -2   6  13          2.09          2.07         0.42 o                         
  -1   6  13         52.85         56.29         1.53 o                         
   0   6  13          0.26          0.17         0.40 o                         
   1   6  13          3.78          5.44         0.45 o                         
   2   6  13          2.69          5.50         0.55 o                         
   3   6  13         26.45         30.97         0.92 o                         
   4   6  13          0.26          0.25         0.69 o                         
   0   7  13          7.25          7.05         0.52 o                         
   1   7  13          2.74          2.42         0.43 o                         
   2   7  13          0.52          0.65         0.39 o                         
   3   7  13         23.70         28.01         1.02 o                         
   0  -2  14          4.22          2.88         1.40 o                         
   1  -2  14         40.42         41.00         1.28 o                         
   2  -2  14          7.75          8.71         0.46 o                         
   3  -2  14         65.30         76.55         1.76 o                         
  -1  -1  14         28.33         24.80         0.40 o                         
   0  -1  14         55.02         53.67         0.69 o                         
   1  -1  14          0.65          0.31         0.25 o                         
   2  -1  14         31.81         32.93         0.57 o                         
   3  -1  14         38.26         43.69         0.58 o                         
   4  -1  14          0.09          0.26         0.29 o                         
  -2   0  14          6.68          6.08         0.23 o                         
  -1   0  14         24.39         24.90         0.35 o                         
   0   0  14          6.27          6.82         0.21 o                         
   1   0  14          0.93          1.21         0.29 o                         
   2   0  14          0.52          0.82         0.30 o                         
   3   0  14          8.66          9.98         0.54 o                         
   4   0  14         80.03         82.45         1.51 o                         
  -2   1  14          1.28          2.04         0.26 o                         
  -1   1  14         22.39         21.36         0.40 o                         
   0   1  14          2.25          2.98         0.22 o                         
   1   1  14         87.30         88.49         1.20 o                         
   2   1  14         23.57         23.25         0.43 o                         
   3   1  14         50.67         53.28         0.71 o                         
   4   1  14          9.05          8.05         0.35 o                         
   5   1  14         14.04         13.38         0.53 o                         
  -2   2  14          4.51          4.67         0.80 o                         
  -1   2  14          6.25          4.78         0.48 o                         
   0   2  14         25.92         30.19         0.86 o                         
   1   2  14          3.40          3.30         0.24 o                         
   2   2  14         23.93         28.32         0.74 o                         
   3   2  14         39.99         41.96         0.60 o                         
   4   2  14         36.98         37.61         0.62 o                         
   5   2  14         45.30         44.87         0.74 o                         
  -2   3  14         47.84         50.96         1.75 o                         
  -1   3  14          7.83          5.41         0.42 o                         
   0   3  14          5.40          5.59         0.43 o                         
   1   3  14          1.45          1.61         0.55 o                         
   2   3  14         61.38         72.44         1.31 o                         
   3   3  14          0.31          0.42         0.19 o                         
   4   3  14         10.14         13.47         0.30 o                         
  -1   4  14          0.93          0.81         0.39 o                         
   0   4  14         35.05         35.77         1.12 o                         
   1   4  14          0.00         -0.09         0.34 o                         
   2   4  14         27.92         29.88         1.11 o                         
   3   4  14         14.07         14.62         0.70 o                         
   4   4  14         33.21         38.58         1.09 o                         
  -1   5  14          3.31          3.43         0.50 o                         
   0   5  14         17.29         15.47         0.94 o                         
   1   5  14          9.89         11.12         0.51 o                         
   2   5  14         11.13         11.06         0.53 o                         
   3   5  14          2.78          3.07         0.52 o                         
   4   5  14          5.70          7.68         0.96 o                         
   1   6  14          0.54          0.63         0.47 o                         
   2   6  14          2.99          6.05         0.61 o                         
   1   1  15         36.82         39.16         0.72 o                         
   2   1  15          4.83          4.18         0.40 o                         
   0   2  15         28.98         28.77         0.69 o                         
   1   2  15          7.47          9.56         0.66 o                         
   2   2  15          0.05          0.04         0.30 o                         
   3   2  15        107.06        124.18         1.37 o                         
   1   3  15          2.57          3.56         0.63 o                         
   2   3  15         94.09        103.77         1.81 o                         
                                                                                
