# Supplementary material for: Crystal structures of hydrogen-bonded co-crystals as liquid crystal precursors: 4-(n-pent­yloxy)benzoic acid–(E)-1,2-bis­(pyridin-4-yl)ethene (2/1) and 4-(n-hex­yloxy)benzoic acid–(E)-1,2-bis­(pyridin-4-yl)ethene (2/1)
Source: Acta Crystallogr E Crystallogr Commun. 2016 Nov 8;72(Pt 12):1771–5. doi: 10.1107/S2056989016017655 (PMC5137605; doi:10.1107/S2056989016017655)
Supplement: Supplementary file 3 [file e-72-01771-IIsup3.hkl]

data_II                                                                         
_shelx_title ' 05111717'                                                        
_shelx_refln_list_code          4                                               
_shelx_F_calc_maximum      357.76                                               
_exptl_crystal_F_000       672.00                                               
_reflns_d_resolution_high  0.7701                                               
                                                                                
loop_                                                                           
 _space_group_symop_operation_xyz                                               
 'x, y, z'                                                                      
 '-x, -y, -z'                                                                   
                                                                                
_cell_length_a     9.1075                                                       
_cell_length_b    12.0203                                                       
_cell_length_c    16.6720                                                       
_cell_angle_alpha  81.584                                                       
_cell_angle_beta   88.416                                                       
_cell_angle_gamma  67.905                                                       
                                                                                
_shelx_F_squared_multiplier     1.000                                           
                                                                                
loop_                                                                           
 _refln_index_h                                                                 
 _refln_index_k                                                                 
 _refln_index_l                                                                 
 _refln_F_squared_calc                                                          
 _refln_F_squared_meas                                                          
 _refln_F_squared_sigma                                                         
 _refln_observed_status                                                         
   2   0   0        553.30        554.86        14.73 o                         
   3   0   0        808.72        767.88        18.11 o                         
   4   0   0       6717.71       7095.36       184.36 o                         
   5   0   0         46.19         39.69         1.87 o                         
   6   0   0        389.65        349.46         4.41 o                         
   7   0   0       3394.25       3289.15        58.01 o                         
   8   0   0          0.66          2.03         1.46 o                         
   9   0   0          2.66          1.18         1.33 o                         
  10   0   0         25.78         41.77         4.69 o                         
 -10   1   0        196.19        233.21        18.44 o                         
  -9   1   0         50.35         46.62         3.08 o                         
  -8   1   0        140.45        130.13         3.29 o                         
  -7   1   0       2074.41       1919.21        29.05 o                         
  -6   1   0        247.93        204.74         6.76 o                         
  -5   1   0         97.81        103.99         7.48 o                         
  -4   1   0        632.70        661.56        12.72 o                         
  -3   1   0        216.65        238.70         6.09 o                         
  -2   1   0        134.06        139.80         6.61 o                         
  -1   1   0        830.33        832.87        18.05 o                         
   2   1   0        681.44        685.70         6.47 o                         
   3   1   0         95.67        101.85         3.54 o                         
   4   1   0       1995.35       2134.52        29.37 o                         
   5   1   0        353.82        350.78         7.05 o                         
   6   1   0         46.98         36.00         3.23 o                         
   7   1   0        231.28        197.46         4.46 o                         
   8   1   0         16.74         17.84         1.80 o                         
   9   1   0         13.22         11.98         1.67 o                         
  10   1   0         96.19        108.29         7.56 o                         
  11   1   0          7.05          5.14         5.28 o                         
 -10   2   0          7.30         12.90         6.65 o                         
  -9   2   0          0.01         -2.99         5.17 o                         
  -8   2   0          9.27          5.74         2.68 o                         
  -7   2   0        108.12        135.98        11.31 o                         
  -6   2   0        415.64        420.81        11.16 o                         
  -5   2   0          0.46          6.63         5.60 o                         
  -4   2   0       1303.01       1310.52        30.29 o                         
  -3   2   0        190.17        189.25         6.72 o                         
  -2   2   0          9.23         14.99         2.83 o                         
  -1   2   0        544.39        516.89         9.67 o                         
   0   2   0        300.94        311.96         6.30 o                         
   1   2   0        602.48        540.44        13.33 o                         
   2   2   0        949.92        937.10         9.45 o                         
   3   2   0        387.39        375.76         4.34 o                         
   4   2   0       2093.14       2265.29        28.48 o                         
   5   2   0        668.05        721.28        15.79 o                         
   6   2   0         14.87         13.43         2.06 o                         
   7   2   0        265.75        233.83         4.37 o                         
   8   2   0          1.51          1.20         1.51 o                         
   9   2   0         60.17         44.54         2.23 o                         
  10   2   0          2.48         -1.17         2.29 o                         
  11   2   0        182.06        219.88         9.71 o                         
  -9   3   0         18.15         26.84         4.93 o                         
  -8   3   0         79.14         87.78        11.42 o                         
  -7   3   0         32.28         32.54         4.82 o                         
  -6   3   0        311.00        276.61        15.23 o                         
  -5   3   0          0.15         -0.54         5.73 o                         
  -4   3   0          6.11          7.48         3.84 o                         
  -3   3   0         24.76         29.73         3.17 o                         
  -2   3   0         75.18         69.26         3.72 o                         
  -1   3   0        111.02         99.80         4.23 o                         
   0   3   0       1142.06       1137.30        21.44 o                         
   1   3   0         23.95         12.84         7.36 o                         
   2   3   0        682.19        667.10         6.74 o                         
   3   3   0       1473.02       1449.51        14.07 o                         
   4   3   0        385.72        378.04         4.27 o                         
   5   3   0         53.90         54.63         3.08 o                         
   6   3   0        288.33        271.26         5.50 o                         
   7   3   0         45.65         42.74         2.45 o                         
   8   3   0          3.73          3.77         1.72 o                         
   9   3   0         94.41         77.40         3.12 o                         
  10   3   0         22.91         15.01         2.77 o                         
  11   3   0          3.98         -1.50         2.41 o                         
  -9   4   0        291.04        320.39        12.75 o                         
  -8   4   0         23.66         25.88         9.45 o                         
  -7   4   0          4.66          2.02         4.08 o                         
  -6   4   0         23.68         29.12         5.12 o                         
  -5   4   0        455.73        422.77        12.11 o                         
  -4   4   0        120.23        114.43         4.96 o                         
  -3   4   0         13.93         14.37         2.97 o                         
  -2   4   0        252.75        271.03         5.71 o                         
  -1   4   0         51.72         49.46         6.70 o                         
   0   4   0       1097.92       1147.35        17.10 o                         
   1   4   0        940.90        978.54        14.97 o                         
   2   4   0        233.51        268.45         6.08 o                         
   3   4   0       1189.13       1161.48        10.58 o                         
   4   4   0        352.25        375.08         5.08 o                         
   5   4   0        119.91        123.31         2.89 o                         
   6   4   0         73.77         71.24         2.36 o                         
   7   4   0          0.13         -0.80         2.15 o                         
   8   4   0        488.52        469.64         8.66 o                         
   9   4   0         35.79         33.94         2.35 o                         
  10   4   0          5.54          2.89         2.08 o                         
  11   4   0          0.04         -0.12         2.61 o                         
  -8   5   0         14.75         18.96         5.52 o                         
  -7   5   0         22.87         18.41         9.43 o                         
  -6   5   0        105.68         75.27        11.66 o                         
  -5   5   0        350.86        360.29        12.41 o                         
  -4   5   0        236.02        232.61         6.93 o                         
  -3   5   0        578.80        582.64        10.78 o                         
  -2   5   0        274.32        299.32         8.94 o                         
  -1   5   0          3.43          3.19         3.79 o                         
   0   5   0        735.17        708.21        11.45 o                         
   1   5   0       2746.22       3029.57        54.97 o                         
   2   5   0         82.25         89.55         3.30 o                         
   3   5   0         94.33        105.80         3.96 o                         
   4   5   0        141.81        146.99         4.00 o                         
   5   5   0        726.87        724.28        11.53 o                         
   6   5   0        251.89        256.62         3.06 o                         
   7   5   0        220.82        208.43         5.90 o                         
   8   5   0          5.85          5.82         2.68 o                         
   9   5   0          8.97          8.39         2.75 o                         
  10   5   0         70.61         79.40         5.31 o                         
  11   5   0         42.40         44.95         5.05 o                         
  -8   6   0          0.19          4.57         5.39 o                         
  -7   6   0         19.85         23.33        10.34 o                         
  -6   6   0         39.82         33.42        10.45 o                         
  -5   6   0       1279.50       1246.20        26.59 o                         
  -4   6   0        271.40        270.92         8.40 o                         
  -3   6   0        404.63        390.84         9.31 o                         
  -2   6   0       1427.63       1494.95        40.34 o                         
  -1   6   0        787.35        838.67        16.23 o                         
   0   6   0        361.25        396.22        10.04 o                         
   1   6   0        652.30        641.71         9.35 o                         
   2   6   0        405.94        397.96        11.49 o                         
   3   6   0        312.28        310.28         5.31 o                         
   4   6   0         12.94         10.23         1.94 o                         
   5   6   0       1885.37       1974.30        22.56 o                         
   6   6   0        129.05        139.69         4.12 o                         
   7   6   0         63.26         61.97         2.55 o                         
   8   6   0         17.55         11.04         7.03 o                         
   9   6   0         37.97         32.11         6.17 o                         
  10   6   0          4.29          7.04         5.35 o                         
  11   6   0          0.12          1.64         3.45 o                         
  -7   7   0         22.81         26.57         6.68 o                         
  -6   7   0          8.95          2.46         4.85 o                         
  -5   7   0         25.00         26.20         3.91 o                         
  -4   7   0        164.16        160.46         9.44 o                         
  -3   7   0        157.72        150.23         6.81 o                         
  -2   7   0        342.16        319.99         8.61 o                         
  -1   7   0        306.19        335.51         8.09 o                         
   0   7   0        503.84        512.57        13.60 o                         
   1   7   0        253.40        252.11         5.17 o                         
   2   7   0         12.83         10.83         2.44 o                         
   3   7   0        115.17        108.66         3.52 o                         
   4   7   0        117.06        110.03         5.24 o                         
   5   7   0        270.63        280.47         5.95 o                         
   6   7   0        187.29        185.15         4.92 o                         
   7   7   0        110.61        109.53         2.88 o                         
   8   7   0         13.23         18.24         1.84 o                         
   9   7   0        110.57        113.11         4.02 o                         
  10   7   0         16.84         12.30         5.66 o                         
  11   7   0         23.03         25.72         3.64 o                         
  -7   8   0          0.81          1.56         5.64 o                         
  -6   8   0          0.62         -5.38         5.59 o                         
  -5   8   0         10.02          5.62         4.18 o                         
  -4   8   0        185.99        172.14        10.30 o                         
  -3   8   0         71.53         63.87         7.58 o                         
  -2   8   0         35.64         33.57         6.75 o                         
  -1   8   0        445.00        463.66        13.55 o                         
   0   8   0        612.83        655.26        12.81 o                         
   1   8   0        194.78        212.53         5.28 o                         
   2   8   0        712.17        723.46        10.66 o                         
   3   8   0         10.52         14.79         2.22 o                         
   4   8   0        399.04        440.81         6.34 o                         
   5   8   0         88.18         84.85         3.42 o                         
   6   8   0         51.43         49.76         2.98 o                         
   7   8   0         10.37         10.04         1.99 o                         
   8   8   0         37.37         39.33         3.91 o                         
   9   8   0        175.30        167.25         6.30 o                         
  10   8   0         36.72         28.05         6.37 o                         
  11   8   0         19.75         12.00         6.04 o                         
  -6   9   0         30.35         32.53         3.23 o                         
  -5   9   0         25.91         25.80         5.29 o                         
  -4   9   0         12.56          6.88         6.46 o                         
  -3   9   0         87.02         80.63         8.67 o                         
  -2   9   0         31.13         25.21         4.39 o                         
  -1   9   0        366.86        361.18         9.46 o                         
   0   9   0         78.22         81.84        13.06 o                         
   1   9   0          4.20          2.86         3.58 o                         
   2   9   0         66.08         75.39         5.15 o                         
   3   9   0         20.68         25.66         2.65 o                         
   4   9   0         43.76         50.93         3.51 o                         
   5   9   0         45.68         52.31         3.47 o                         
   6   9   0          7.49          7.70         3.03 o                         
   7   9   0         24.49         27.52         3.30 o                         
   8   9   0         14.00         13.97         3.02 o                         
   9   9   0         75.51         82.79         3.91 o                         
  10   9   0          1.43          0.90         2.27 o                         
  11   9   0          4.03          0.66         5.05 o                         
  -5  10   0         12.53         14.96         4.68 o                         
  -4  10   0          1.60          0.10         2.20 o                         
  -3  10   0         33.98         25.16         7.95 o                         
  -2  10   0          5.37          1.32         2.75 o                         
  -1  10   0        107.54         97.82         4.70 o                         
   0  10   0         62.01         69.16         4.63 o                         
   1  10   0        101.83        108.30         3.62 o                         
   2  10   0         10.08         10.19         2.51 o                         
   3  10   0         58.78         60.05         6.96 o                         
   4  10   0          0.73          2.66         2.53 o                         
   5  10   0          2.54          3.41         2.55 o                         
   6  10   0          1.25          0.37         1.81 o                         
   7  10   0          4.07          7.36         2.97 o                         
   8  10   0          4.37          6.18         1.81 o                         
   9  10   0        357.01        357.69         5.78 o                         
  10  10   0          1.18          0.21         1.95 o                         
  11  10   0          2.19          6.05         3.70 o                         
  -4  11   0          4.16          3.02         3.12 o                         
  -3  11   0          8.32          6.21         4.42 o                         
  -2  11   0          0.51          0.72         3.95 o                         
  -1  11   0         25.80         24.24         3.88 o                         
   0  11   0          9.29          6.75         2.42 o                         
   1  11   0          8.25          7.60         3.14 o                         
   2  11   0         36.40         37.31         3.09 o                         
   3  11   0         16.78         18.75         4.23 o                         
   4  11   0          4.14          2.67         3.35 o                         
   5  11   0        111.28        112.80         4.40 o                         
   6  11   0         78.16         67.75         2.92 o                         
   7  11   0          9.80          9.30         2.55 o                         
   8  11   0          0.30         -0.64         2.19 o                         
   9  11   0        397.96        402.34         7.39 o                         
  10  11   0          1.14          0.08         2.54 o                         
  -3  12   0          7.72          8.53         3.91 o                         
  -2  12   0          9.63          5.79         3.89 o                         
  -1  12   0          8.42          7.18         4.65 o                         
   0  12   0          7.82         12.65         3.65 o                         
   1  12   0          4.25          3.64         2.73 o                         
   2  12   0          1.80          3.66         2.21 o                         
   3  12   0        146.59        143.44         8.26 o                         
   4  12   0        306.03        299.85         7.60 o                         
   5  12   0         28.04         33.52         3.07 o                         
   6  12   0         87.77         91.51         4.41 o                         
   7  12   0         45.24         52.96         7.04 o                         
   8  12   0         18.81         13.25         3.51 o                         
   9  12   0          0.42          0.11         2.67 o                         
  10  12   0          1.15          3.90         3.03 o                         
  -2  13   0          7.54          7.48         4.29 o                         
  -1  13   0          0.01         -2.36         3.17 o                         
   0  13   0          0.97          0.51         4.27 o                         
   1  13   0        148.66        158.26         5.29 o                         
   2  13   0          2.52          1.50         3.22 o                         
   3  13   0         72.88         69.01         4.69 o                         
   4  13   0         12.22          8.71         2.63 o                         
   5  13   0         11.48          9.74         3.18 o                         
   6  13   0          2.66          1.00         3.19 o                         
   7  13   0         64.16         60.14         3.27 o                         
   8  13   0        131.60        132.93         5.74 o                         
   9  13   0        118.10        112.24         3.93 o                         
   0  14   0         92.95        101.40         6.24 o                         
   1  14   0          9.38          7.81         5.07 o                         
   2  14   0          0.03         -0.96         2.34 o                         
   3  14   0          8.17          7.98         3.48 o                         
   4  14   0        321.83        336.41         9.91 o                         
   5  14   0         26.86         29.94         3.61 o                         
   6  14   0         30.49         25.52         4.38 o                         
   7  14   0         13.85         13.38         2.95 o                         
   8  14   0          0.58          4.51         2.14 o                         
   2  15   0         32.92         45.35        14.39 o                         
   3  15   0          0.80          0.03         3.43 o                         
   4  15   0         10.43          8.16         3.03 o                         
   5  15   0          0.01         -0.23         3.68 o                         
   6  15   0          8.19          7.38         2.49 o                         
  -6 -15   1         46.14         49.91         3.76 o                         
  -5 -15   1         11.95          6.27         4.06 o                         
  -4 -15   1         80.81         90.13         7.27 o                         
  -3 -15   1          8.02          8.32         3.49 o                         
  -8 -14   1         52.45         55.16         5.81 o                         
  -7 -14   1          0.03         -0.25         2.80 o                         
  -6 -14   1         14.68         11.62         3.70 o                         
  -5 -14   1         24.59         28.74         5.03 o                         
  -4 -14   1        115.53        114.25         7.33 o                         
  -3 -14   1          1.28          0.19         3.72 o                         
  -2 -14   1          0.23          2.01         2.68 o                         
  -1 -14   1         21.63         14.18         4.56 o                         
   0 -14   1         43.87         45.25         4.96 o                         
  -9 -13   1         25.73         28.24         3.08 o                         
  -8 -13   1         33.60         31.04         3.37 o                         
  -7 -13   1         17.95         10.95         2.36 o                         
  -6 -13   1        163.92        168.97         7.63 o                         
  -5 -13   1         30.86         28.12         3.52 o                         
  -4 -13   1        231.44        235.59         5.49 o                         
  -3 -13   1         43.22         52.01         5.83 o                         
  -2 -13   1          3.62          1.04         2.83 o                         
  -1 -13   1          1.73          2.30         3.17 o                         
   0 -13   1          5.43          0.97         3.37 o                         
   1 -13   1          0.00          3.66         3.57 o                         
   2 -13   1        107.26        115.82         7.80 o                         
 -10 -12   1        121.25        114.92         3.98 o                         
  -9 -12   1          9.32          8.02         1.84 o                         
  -8 -12   1          0.98          2.09         1.92 o                         
  -7 -12   1          8.01          8.35         2.61 o                         
  -6 -12   1         80.48         81.36         3.66 o                         
  -5 -12   1        264.97        260.77         4.74 o                         
  -4 -12   1          0.02         -1.15         2.38 o                         
  -3 -12   1          7.21          5.45         2.72 o                         
  -2 -12   1          0.56         -0.08         2.11 o                         
  -1 -12   1          4.19          8.77         3.23 o                         
   0 -12   1         25.70         27.24         4.47 o                         
   1 -12   1         15.89         15.52         4.82 o                         
   2 -12   1          1.18          0.92         3.14 o                         
   3 -12   1          1.97          4.02         3.79 o                         
 -10 -11   1        171.00        170.05         3.83 o                         
  -9 -11   1         46.87         48.46         5.97 o                         
  -8 -11   1         14.73         13.09         2.53 o                         
  -7 -11   1        140.82        135.27         3.70 o                         
  -6 -11   1          3.19          4.38         2.91 o                         
  -5 -11   1          0.96          0.94         2.30 o                         
  -4 -11   1        153.29        165.84         6.14 o                         
  -3 -11   1        203.74        216.08         6.55 o                         
  -2 -11   1         11.52         11.24         2.93 o                         
  -1 -11   1          1.90          1.11         1.97 o                         
   0 -11   1        375.00        373.89         8.32 o                         
   1 -11   1          5.67          5.80         2.36 o                         
   2 -11   1         95.15         99.80         6.86 o                         
   3 -11   1         88.49         90.74         9.27 o                         
   4 -11   1          0.48          0.10         3.74 o                         
 -11 -10   1          0.47          0.80         5.00 o                         
 -10 -10   1         49.09         48.88         4.16 o                         
  -9 -10   1        117.31        114.60         4.51 o                         
  -8 -10   1          5.52          7.07         3.94 o                         
  -7 -10   1          1.99         -0.18         2.58 o                         
  -6 -10   1         10.88         10.53         2.10 o                         
  -5 -10   1         85.34         88.60         4.04 o                         
  -4 -10   1         38.25         34.14         3.25 o                         
  -3 -10   1          3.96          4.49         3.53 o                         
  -2 -10   1         48.71         52.01         3.33 o                         
  -1 -10   1         16.45         13.49         4.08 o                         
   0 -10   1         48.70         47.84         4.99 o                         
   1 -10   1        112.65        117.04         5.11 o                         
   2 -10   1        223.41        211.00         5.13 o                         
   3 -10   1        107.17        109.56         3.75 o                         
   4 -10   1         59.68         64.96         5.52 o                         
   5 -10   1         21.66         15.12         3.36 o                         
 -11  -9   1          2.53         -0.63         4.53 o                         
 -10  -9   1         41.10         45.33         4.53 o                         
  -9  -9   1        331.01        315.03         5.00 o                         
  -8  -9   1         37.66         43.64         2.40 o                         
  -7  -9   1          0.01         -0.31         2.29 o                         
  -6  -9   1          3.34          4.02         2.74 o                         
  -5  -9   1        485.23        500.96         9.27 o                         
  -4  -9   1          4.05          7.39         2.56 o                         
  -3  -9   1        227.28        237.78         5.65 o                         
  -2  -9   1         76.28         74.26         2.86 o                         
  -1  -9   1         16.14         14.23         2.57 o                         
   0  -9   1         13.45         13.22         2.47 o                         
   1  -9   1         63.45         65.63         3.59 o                         
   2  -9   1         95.35         89.92         6.07 o                         
   3  -9   1          1.30          0.84         2.12 o                         
   4  -9   1         20.17         19.62         3.79 o                         
   5  -9   1          2.92         -0.46         2.40 o                         
   6  -9   1          5.62          3.22         3.86 o                         
 -11  -8   1          5.26          4.56         4.90 o                         
 -10  -8   1        294.54        285.11        11.39 o                         
  -9  -8   1        176.85        175.20         4.89 o                         
  -8  -8   1        277.55        276.39        10.17 o                         
  -7  -8   1         15.88         20.76         4.05 o                         
  -6  -8   1        362.31        354.28         6.86 o                         
  -5  -8   1        127.50        134.85         5.31 o                         
  -4  -8   1        290.24        315.32         5.18 o                         
  -3  -8   1        412.35        451.89         8.57 o                         
  -2  -8   1        155.56        180.07         4.07 o                         
  -1  -8   1        286.14        296.09         7.40 o                         
   0  -8   1        124.43        126.15         8.58 o                         
   1  -8   1        614.46        630.40         9.22 o                         
   2  -8   1        210.70        193.13         9.58 o                         
   3  -8   1         51.55         61.56         7.33 o                         
   4  -8   1         21.19         10.29         7.29 o                         
   5  -8   1         18.35         15.36         4.12 o                         
   6  -8   1         62.05         70.48         5.15 o                         
 -11  -7   1         14.28         10.83         3.48 o                         
 -10  -7   1         18.30         16.24         5.38 o                         
  -9  -7   1        514.78        512.69         8.82 o                         
  -8  -7   1         35.97         34.99         5.55 o                         
  -7  -7   1          1.14          1.68         1.47 o                         
  -6  -7   1        295.87        307.09         8.01 o                         
  -5  -7   1        157.98        156.49         5.87 o                         
  -4  -7   1         56.37         53.19         2.89 o                         
  -3  -7   1         53.20         61.98         2.81 o                         
  -2  -7   1        114.51        102.70         3.52 o                         
  -1  -7   1         66.51         64.22         4.14 o                         
   0  -7   1        597.37        612.35        14.53 o                         
   1  -7   1        224.79        229.86         6.86 o                         
   2  -7   1         20.45         18.19         5.42 o                         
   3  -7   1        135.50        139.52         8.90 o                         
   4  -7   1        333.55        328.38        12.22 o                         
   5  -7   1         16.13         11.11         4.18 o                         
   6  -7   1         11.79          0.49         6.02 o                         
   7  -7   1          1.26          1.76         3.05 o                         
 -11  -6   1          0.03         -1.11         2.15 o                         
 -10  -6   1          0.00          0.69         1.53 o                         
  -9  -6   1        345.98        365.08         9.29 o                         
  -8  -6   1          0.09         -1.15         1.57 o                         
  -7  -6   1         16.77         18.74         1.66 o                         
  -6  -6   1        459.25        436.35         6.19 o                         
  -5  -6   1         63.92         64.14         2.35 o                         
  -4  -6   1        147.38        149.64         3.31 o                         
  -3  -6   1          9.28          4.44         2.47 o                         
  -2  -6   1         96.43         95.13         3.33 o                         
  -1  -6   1         25.19         28.74         2.68 o                         
   0  -6   1        933.29        979.09        19.88 o                         
   1  -6   1         12.43         13.69         2.90 o                         
   2  -6   1        449.11        429.07         9.02 o                         
   3  -6   1          4.89          5.88         3.42 o                         
   4  -6   1        829.84        843.30        27.27 o                         
   5  -6   1        271.38        270.35         7.25 o                         
   6  -6   1         31.91         28.62         5.68 o                         
   7  -6   1         12.65          5.85         7.04 o                         
 -11  -5   1         22.67         16.67         1.87 o                         
 -10  -5   1          0.23         -1.28         1.58 o                         
  -9  -5   1          8.83          7.36         2.72 o                         
  -8  -5   1          7.81          9.06         2.90 o                         
  -7  -5   1          0.75          2.32         1.53 o                         
  -6  -5   1          0.76          0.97         1.28 o                         
  -5  -5   1        473.93        480.52         5.04 o                         
  -4  -5   1        209.60        208.67         3.79 o                         
  -3  -5   1         32.53         30.69         2.16 o                         
  -2  -5   1        178.79        171.68         3.24 o                         
  -1  -5   1       4621.71       4873.20        89.31 o                         
   0  -5   1        107.23        111.82         3.98 o                         
   1  -5   1        638.92        658.04        11.88 o                         
   2  -5   1        148.65        137.71         5.05 o                         
   3  -5   1        431.99        428.28         9.34 o                         
   4  -5   1         22.59         21.38         3.04 o                         
   5  -5   1        165.15        147.86        13.60 o                         
   6  -5   1        925.19        928.00        30.61 o                         
   7  -5   1          0.61          2.69         4.44 o                         
   8  -5   1         12.88         16.65         9.95 o                         
 -11  -4   1          4.80          5.40         3.87 o                         
 -10  -4   1         25.52         27.33         3.34 o                         
  -9  -4   1        103.75        102.59         3.03 o                         
  -8  -4   1         28.62         24.82         3.17 o                         
  -7  -4   1        330.21        314.48         6.66 o                         
  -6  -4   1        425.17        430.70         6.38 o                         
  -5  -4   1          6.08         10.33         1.72 o                         
  -4  -4   1         40.55         41.64         2.21 o                         
  -3  -4   1        152.21        142.64         2.88 o                         
  -2  -4   1        655.57        672.68        10.54 o                         
  -1  -4   1       3096.86       3178.78        38.43 o                         
   0  -4   1        749.75        810.47        14.40 o                         
   1  -4   1        731.75        767.58        14.40 o                         
   2  -4   1         44.00         39.54         3.33 o                         
   3  -4   1         73.17         72.33         5.42 o                         
   4  -4   1          0.00          2.50         4.06 o                         
   5  -4   1        885.96        873.21        20.29 o                         
   6  -4   1       1857.43       1738.55        47.69 o                         
   7  -4   1         22.17         15.03         8.62 o                         
   8  -4   1          3.37          7.72         4.79 o                         
   9  -4   1          5.33         10.31         5.01 o                         
 -11  -3   1         34.18         44.86         3.28 o                         
 -10  -3   1          9.91          8.09         2.18 o                         
  -9  -3   1         73.48         61.63         2.34 o                         
  -8  -3   1        386.15        366.26         6.46 o                         
  -7  -3   1         46.57         44.98         2.20 o                         
  -6  -3   1         10.37         10.81         1.76 o                         
  -5  -3   1         35.23         34.67         1.74 o                         
  -4  -3   1        476.46        506.29         5.63 o                         
  -3  -3   1       1521.00       1554.70        14.83 o                         
  -2  -3   1        118.70        114.41         2.73 o                         
  -1  -3   1      10461.16       9051.15       137.91 o                         
   0  -3   1        693.45        700.84        24.67 o                         
   1  -3   1         29.24         25.63         4.41 o                         
   2  -3   1        559.07        597.89        11.85 o                         
   3  -3   1        526.00        558.57        11.46 o                         
   4  -3   1         75.76         76.61         7.98 o                         
   5  -3   1        721.71        678.97        21.75 o                         
   6  -3   1        634.55        602.32        21.96 o                         
   7  -3   1         18.53         18.12         4.43 o                         
   8  -3   1        101.39         99.40         3.56 o                         
   9  -3   1        160.30        219.17        11.68 o                         
 -11  -2   1        146.68        184.52         6.47 o                         
 -10  -2   1          9.08          7.04         1.86 o                         
  -9  -2   1        102.72         92.62         5.32 o                         
  -8  -2   1        329.06        314.85         5.94 o                         
  -7  -2   1        112.95        117.87         3.02 o                         
  -6  -2   1        282.39        264.85         4.00 o                         
  -5  -2   1         50.19         49.77         2.17 o                         
  -4  -2   1        229.20        219.51         4.70 o                         
  -3  -2   1         22.18         21.66         1.99 o                         
  -2  -2   1        873.08        830.02         8.28 o                         
  -1  -2   1       1685.30       1763.25        40.58 o                         
   0  -2   1        355.59        350.12         5.95 o                         
   1  -2   1       1039.29        985.42        13.35 o                         
   2  -2   1        210.69        215.70         4.44 o                         
   3  -2   1          9.78         13.37         3.28 o                         
   4  -2   1         23.01         20.17         5.83 o                         
   5  -2   1         77.73         84.57         8.26 o                         
   6  -2   1          6.64          5.29         3.68 o                         
   7  -2   1         62.92         61.63         9.22 o                         
   8  -2   1          1.75          1.20         1.18 o                         
   9  -2   1          5.21          5.08         3.15 o                         
  10  -2   1         67.29         71.56         6.24 o                         
 -11  -1   1         14.60         15.56         5.64 o                         
 -10  -1   1          0.80         -0.01         3.76 o                         
  -9  -1   1          0.90         -1.58         1.79 o                         
  -8  -1   1          0.66         -1.58         1.60 o                         
  -7  -1   1        268.74        257.30         5.79 o                         
  -6  -1   1        109.77        100.07         2.59 o                         
  -5  -1   1         71.44         74.79         3.83 o                         
  -4  -1   1        605.19        600.81        18.17 o                         
  -3  -1   1        916.60        917.83        33.64 o                         
  -2  -1   1       2100.55       1955.61        28.31 o                         
   1  -1   1        429.47        394.84         9.42 o                         
   2  -1   1         26.02         32.34         6.63 o                         
   3  -1   1          2.67          2.91         4.55 o                         
   4  -1   1         28.05         21.46         3.06 o                         
   5  -1   1        506.46        500.17        14.45 o                         
   6  -1   1        118.49        117.68         2.64 o                         
   7  -1   1          9.78          5.47         1.33 o                         
   8  -1   1          0.51          0.84         1.37 o                         
   9  -1   1         45.31         51.96         7.97 o                         
  10  -1   1        190.74        258.93        19.30 o                         
 -10   0   1         50.18         68.79         6.95 o                         
  -9   0   1         38.16         43.01         2.58 o                         
  -8   0   1         70.46         61.00         4.83 o                         
  -7   0   1        228.68        212.27         7.37 o                         
  -6   0   1        272.47        236.62         4.26 o                         
  -5   0   1          0.66          0.38         1.72 o                         
  -4   0   1        304.60        309.44         9.94 o                         
  -3   0   1        850.50        813.37        18.22 o                         
  -2   0   1         18.02         30.18         5.27 o                         
   4   0   1         26.87         19.20         1.77 o                         
   5   0   1         23.34         23.66         1.98 o                         
   6   0   1         55.37         44.76         3.31 o                         
   7   0   1          2.99          4.30         1.39 o                         
   8   0   1         15.14          7.77         1.43 o                         
   9   0   1          2.61          0.92         1.19 o                         
  10   0   1         29.70         28.81         3.73 o                         
 -10   1   1         23.02         30.72         6.61 o                         
  -9   1   1          3.69          4.23         1.60 o                         
  -8   1   1         13.04         11.45         1.90 o                         
  -7   1   1       1135.20       1022.03        16.14 o                         
  -6   1   1        478.52        439.65        10.39 o                         
  -5   1   1          2.91          4.85         4.63 o                         
  -4   1   1        125.01        132.89         7.87 o                         
  -3   1   1        227.13        241.22         6.80 o                         
  -2   1   1        491.64        513.54        18.07 o                         
  -1   1   1       1390.84       1433.42        22.27 o                         
   2   1   1        756.32        741.51         6.89 o                         
   3   1   1         26.02         28.73         2.19 o                         
   4   1   1         32.43         45.28         7.35 o                         
   5   1   1        263.69        281.43         8.01 o                         
   6   1   1        488.53        450.27        10.53 o                         
   7   1   1        414.65        374.19         9.63 o                         
   8   1   1        146.75        121.94         2.81 o                         
   9   1   1         40.68         36.49         1.66 o                         
  10   1   1          0.03          1.28         2.62 o                         
  11   1   1         72.36         80.29         5.81 o                         
 -10   2   1         18.17         19.18         4.73 o                         
  -9   2   1         20.74         28.43         4.51 o                         
  -8   2   1         44.28         52.13         4.52 o                         
  -7   2   1        683.82        671.88        15.86 o                         
  -6   2   1          0.02         -3.43         6.16 o                         
  -5   2   1         96.76        100.99         8.34 o                         
  -4   2   1         33.53         35.48         4.23 o                         
  -3   2   1       2072.88       2289.29        33.51 o                         
  -2   2   1        807.59        788.79        14.24 o                         
  -1   2   1         19.49         20.12         3.67 o                         
   0   2   1      10244.51       8661.10       160.83 o                         
   1   2   1        122.78        111.77         3.53 o                         
   2   2   1         13.13         16.43         2.29 o                         
   3   2   1        756.29        793.32         7.12 o                         
   4   2   1       6712.65       6692.98       123.21 o                         
   5   2   1         38.72         39.56         1.91 o                         
   6   2   1         49.39         54.25         4.51 o                         
   7   2   1          0.13          0.17         1.28 o                         
   8   2   1         27.78         20.83         1.83 o                         
   9   2   1         11.28          7.94         2.30 o                         
  10   2   1          0.00          1.83         4.40 o                         
  11   2   1        100.08        119.43         9.36 o                         
  -9   3   1          4.29          3.89         3.94 o                         
  -8   3   1          1.58         -0.14         3.60 o                         
  -7   3   1         69.20         73.95         9.82 o                         
  -6   3   1        436.50        437.03        18.85 o                         
  -5   3   1        860.06        869.14        25.15 o                         
  -4   3   1        190.69        202.71         7.24 o                         
  -3   3   1         75.14         71.87         3.73 o                         
  -2   3   1         40.26         33.89         2.62 o                         
  -1   3   1       1469.32       1444.98        21.81 o                         
   0   3   1          4.87          6.62         2.95 o                         
   1   3   1        486.57        507.46        18.51 o                         
   2   3   1        578.79        536.65        11.99 o                         
   3   3   1        100.92        104.14         2.97 o                         
   4   3   1         44.89         43.62         3.26 o                         
   5   3   1       1898.41       1960.72        18.92 o                         
   6   3   1        178.48        176.43        10.35 o                         
   7   3   1         54.68         53.63         2.44 o                         
   8   3   1        174.79        171.80         7.52 o                         
   9   3   1          0.98          0.14         1.66 o                         
  10   3   1         15.56         11.18         3.26 o                         
  11   3   1          3.88          6.79         5.03 o                         
  -9   4   1          1.18          2.32         8.54 o                         
  -8   4   1          0.05         -0.05         6.80 o                         
  -7   4   1         26.52         34.43         5.31 o                         
  -6   4   1         39.80         39.21         9.38 o                         
  -5   4   1        132.21        132.00         5.83 o                         
  -4   4   1         70.76         76.84         4.81 o                         
  -3   4   1        307.25        301.48         5.57 o                         
  -2   4   1       1645.74       1898.26        42.36 o                         
  -1   4   1        858.49        888.80        25.24 o                         
   0   4   1         46.81         45.09         3.85 o                         
   1   4   1         19.19         21.52         5.30 o                         
   2   4   1          0.13         -0.35         1.99 o                         
   3   4   1         13.34         16.13         2.16 o                         
   4   4   1        456.78        480.20         5.61 o                         
   5   4   1        790.70        800.74         7.13 o                         
   6   4   1          5.64          7.04         1.38 o                         
   7   4   1          0.02          0.13         1.94 o                         
   8   4   1       1314.77       1322.96        27.11 o                         
   9   4   1        168.97        148.42         5.79 o                         
  10   4   1         17.06         13.06         4.55 o                         
  11   4   1          0.06         -2.88         3.00 o                         
  -8   5   1          1.22          2.91         8.30 o                         
  -7   5   1         11.11         13.66         5.01 o                         
  -6   5   1         86.51         80.46         6.51 o                         
  -5   5   1        534.56        499.84         9.65 o                         
  -4   5   1        354.84        347.17        12.10 o                         
  -3   5   1        500.09        466.79         9.28 o                         
  -2   5   1       2984.27       3126.12        49.96 o                         
  -1   5   1          4.08          4.28         2.24 o                         
   0   5   1        208.15        213.03         6.57 o                         
   1   5   1       2460.27       2719.38        62.24 o                         
   2   5   1       1000.95       1058.75        18.21 o                         
   3   5   1        130.74        140.29         4.54 o                         
   4   5   1         23.07         27.27         2.29 o                         
   5   5   1        291.20        300.22         5.96 o                         
   6   5   1        135.56        139.64         3.87 o                         
   7   5   1        122.13        112.07         6.45 o                         
   8   5   1          1.00          7.41         5.52 o                         
   9   5   1        407.05        354.66        13.51 o                         
  10   5   1         12.76         13.39         2.95 o                         
  11   5   1          0.27          1.70         2.80 o                         
  -8   6   1          0.01          1.97         9.12 o                         
  -7   6   1          0.70         -0.60         7.93 o                         
  -6   6   1         18.63         10.61         9.05 o                         
  -5   6   1        234.05        257.70        11.31 o                         
  -4   6   1         69.17         71.82         5.48 o                         
  -3   6   1          0.19          4.45         4.82 o                         
  -2   6   1         38.05         41.33         4.23 o                         
  -1   6   1        319.69        319.17        12.27 o                         
   0   6   1        183.80        178.51         5.40 o                         
   1   6   1         62.77         54.61         4.02 o                         
   2   6   1        185.76        190.04         6.16 o                         
   3   6   1        137.70        136.36         4.04 o                         
   4   6   1        990.11       1024.48        20.22 o                         
   5   6   1        347.28        350.82         6.38 o                         
   6   6   1        203.20        204.90         4.18 o                         
   7   6   1        144.83        139.51         4.27 o                         
   8   6   1        200.13        186.96         4.56 o                         
   9   6   1          0.76          8.40         5.48 o                         
  10   6   1          0.01          1.76         2.93 o                         
  11   6   1          4.15          2.14         2.77 o                         
  -7   7   1         29.91          9.69        10.52 o                         
  -6   7   1         12.60         11.55         4.39 o                         
  -5   7   1          4.07          4.92         5.83 o                         
  -4   7   1         71.27         80.02         7.77 o                         
  -3   7   1        506.74        472.62        19.55 o                         
  -2   7   1          0.66         -3.66         3.66 o                         
  -1   7   1         29.60         28.72         3.86 o                         
   0   7   1          7.19          9.27         2.59 o                         
   1   7   1        245.00        224.78         6.28 o                         
   2   7   1        445.62        461.09         8.34 o                         
   3   7   1         29.69         27.15         3.50 o                         
   4   7   1        144.09        164.76         8.17 o                         
   5   7   1          1.67          3.17         1.91 o                         
   6   7   1         49.77         50.16         2.05 o                         
   7   7   1         26.26         30.97         2.61 o                         
   8   7   1        479.60        459.38         7.87 o                         
   9   7   1         64.64         63.70         6.36 o                         
  10   7   1          3.36          9.04         5.90 o                         
  11   7   1          3.18          0.74         3.04 o                         
  -7   8   1          1.69          0.78         9.88 o                         
  -6   8   1         55.21         50.84         5.96 o                         
  -5   8   1          1.00          0.66         3.98 o                         
  -4   8   1          1.15          3.28         5.66 o                         
  -3   8   1         89.32         88.24         6.41 o                         
  -2   8   1         11.29         17.76         4.73 o                         
  -1   8   1        284.65        280.82        12.33 o                         
   0   8   1         93.07        111.23        10.44 o                         
   1   8   1        144.78        140.66         4.75 o                         
   2   8   1        492.95        499.00         7.44 o                         
   3   8   1        139.77        134.02         4.40 o                         
   4   8   1         23.07         27.39         3.82 o                         
   5   8   1         50.94         53.88         4.09 o                         
   6   8   1         41.27         42.73         2.18 o                         
   7   8   1         48.43         50.50         3.05 o                         
   8   8   1          3.70          4.26         1.97 o                         
   9   8   1        355.41        353.92         5.56 o                         
  10   8   1          0.06          1.56         1.87 o                         
  11   8   1          3.93          4.76         3.34 o                         
  -6   9   1         83.46         94.72         7.55 o                         
  -5   9   1         28.53         28.18         6.60 o                         
  -4   9   1          4.13          6.07         4.26 o                         
  -3   9   1          0.03         -0.72         4.38 o                         
  -2   9   1         14.59         13.93         3.38 o                         
  -1   9   1          0.06         -2.45         3.50 o                         
   0   9   1         60.56         66.67         6.83 o                         
   1   9   1          5.64         13.92         3.78 o                         
   2   9   1          3.38          4.73         2.94 o                         
   3   9   1         51.60         60.95         5.15 o                         
   4   9   1        309.05        305.99         6.54 o                         
   5   9   1        150.56        151.62         4.09 o                         
   6   9   1          0.87          2.83         3.00 o                         
   7   9   1          0.09         -0.36         2.48 o                         
   8   9   1          2.21          2.52         1.66 o                         
   9   9   1        289.52        286.64         8.90 o                         
  10   9   1        210.77        203.44        12.00 o                         
  11   9   1          7.98          3.12         3.33 o                         
  -5  10   1         15.92         23.68         6.31 o                         
  -4  10   1          6.13          6.04         4.46 o                         
  -3  10   1        212.52        202.77         8.74 o                         
  -2  10   1          7.90          8.15         4.44 o                         
  -1  10   1         33.25         30.72         4.43 o                         
   0  10   1         49.75         38.73         6.98 o                         
   1  10   1          1.56         -1.85         2.40 o                         
   2  10   1          2.23          4.05         3.13 o                         
   3  10   1        600.78        615.27        17.13 o                         
   4  10   1        262.57        279.11         8.06 o                         
   5  10   1        670.30        662.45        10.50 o                         
   6  10   1        224.49        206.75         4.44 o                         
   7  10   1         39.90         41.18         3.24 o                         
   8  10   1          6.12          8.56         2.99 o                         
   9  10   1        630.21        649.06        11.33 o                         
  10  10   1        217.58        221.23         5.07 o                         
  11  10   1         20.54         14.35         3.06 o                         
  -4  11   1          1.00          3.12         3.12 o                         
  -3  11   1          0.01          1.45         2.68 o                         
  -2  11   1        143.75        144.23         7.50 o                         
  -1  11   1         27.96         28.94        10.10 o                         
   0  11   1         64.79         67.09         5.88 o                         
   1  11   1          8.71          7.61         2.81 o                         
   2  11   1         31.22         30.21         3.68 o                         
   3  11   1         14.09         10.89         3.33 o                         
   4  11   1         33.80         34.01         4.62 o                         
   5  11   1        141.66        151.50         4.12 o                         
   6  11   1          9.19         10.18         2.20 o                         
   7  11   1         28.93         28.92         3.20 o                         
   8  11   1         97.92         96.53         9.32 o                         
   9  11   1        456.29        451.00         7.81 o                         
  10  11   1         51.95         56.13         5.65 o                         
  -3  12   1         20.97         18.96         4.00 o                         
  -2  12   1         13.51          9.67         5.19 o                         
  -1  12   1         82.08         92.42        10.42 o                         
   0  12   1          6.21          8.89         3.18 o                         
   1  12   1        112.52        105.38         4.49 o                         
   2  12   1          2.74          0.79         2.39 o                         
   3  12   1        290.96        305.86         6.57 o                         
   4  12   1         26.54         30.59         3.73 o                         
   5  12   1        184.90        199.48         5.00 o                         
   6  12   1          2.41          1.56         2.57 o                         
   7  12   1          6.38          3.13         2.62 o                         
   8  12   1         32.63         38.22         3.94 o                         
   9  12   1         15.54         20.41         2.75 o                         
  10  12   1          0.03          3.50         2.53 o                         
  -2  13   1         43.33         44.51         6.25 o                         
  -1  13   1         27.99         30.81         6.07 o                         
   0  13   1        197.37        205.90         9.20 o                         
   1  13   1          2.90          3.97         2.58 o                         
   2  13   1          0.07         -2.74         2.84 o                         
   3  13   1          8.81          5.93         2.84 o                         
   4  13   1         22.32         32.27         3.99 o                         
   5  13   1          7.21          8.41         2.59 o                         
   6  13   1          0.11          1.17         3.41 o                         
   7  13   1         70.92         73.87         3.89 o                         
   8  13   1         48.75         48.63         4.68 o                         
   9  13   1         20.28         16.41         3.93 o                         
   0  14   1          2.91          5.24         5.31 o                         
   1  14   1        215.91        233.61        12.93 o                         
   2  14   1          1.06          0.20         3.29 o                         
   3  14   1         23.77         20.94         5.35 o                         
   4  14   1          6.64          6.35         5.15 o                         
   5  14   1        123.35        119.24         5.21 o                         
   6  14   1          0.40          0.64         3.59 o                         
   7  14   1         48.80         47.92         3.57 o                         
   8  14   1          0.48         -0.88         3.27 o                         
   2  15   1        136.65        145.09         7.15 o                         
   3  15   1          2.89          2.19         4.63 o                         
   4  15   1         41.22         46.46         8.33 o                         
   5  15   1         47.71         62.15         4.90 o                         
   6  15   1         14.94         14.91         2.61 o                         
   7  15   1          4.97          2.51         3.13 o                         
  -5 -15   2        174.84        174.03         7.04 o                         
  -4 -15   2        151.15        147.47         4.69 o                         
  -3 -15   2          4.39          4.66         3.18 o                         
  -8 -14   2          1.61          3.15         2.93 o                         
  -7 -14   2         38.85         41.99         5.07 o                         
  -6 -14   2         27.79         20.00         3.25 o                         
  -5 -14   2         19.98         27.12         6.02 o                         
  -4 -14   2         47.64         57.63         3.23 o                         
  -3 -14   2         11.05          9.44         4.25 o                         
  -2 -14   2          8.71          6.58         2.81 o                         
  -1 -14   2         20.23         13.89         5.11 o                         
   0 -14   2         34.09         36.91         4.58 o                         
  -9 -13   2          0.06         -0.11         2.39 o                         
  -8 -13   2         17.62         15.89         2.81 o                         
  -7 -13   2          2.71          1.86         2.62 o                         
  -6 -13   2         16.36         13.92         1.88 o                         
  -5 -13   2         14.89         15.32         2.42 o                         
  -4 -13   2        115.13        108.41         5.60 o                         
  -3 -13   2         10.41          8.97         3.21 o                         
  -2 -13   2         13.82         13.03         2.72 o                         
  -1 -13   2         10.90         11.53         2.96 o                         
   0 -13   2         15.01         12.86         4.90 o                         
   1 -13   2          6.16          7.92         4.33 o                         
 -10 -12   2          0.25          1.35         2.50 o                         
  -9 -12   2          0.10          1.94         1.77 o                         
  -8 -12   2          6.73          4.69         2.59 o                         
  -7 -12   2          9.03          6.84         2.31 o                         
  -6 -12   2          7.97          6.85         2.96 o                         
  -5 -12   2         45.62         47.15         4.05 o                         
  -4 -12   2        142.63        155.02         6.08 o                         
  -3 -12   2         21.10         25.68         3.27 o                         
  -2 -12   2          0.02         -0.43         2.50 o                         
  -1 -12   2         11.99         10.75         3.57 o                         
   0 -12   2        270.05        272.21         7.23 o                         
   1 -12   2         18.46         31.29         7.76 o                         
   2 -12   2         16.58         12.42         3.71 o                         
   3 -12   2         17.24         16.48         3.36 o                         
 -10 -11   2          1.33          1.02         3.54 o                         
  -9 -11   2          7.03          8.09         1.79 o                         
  -8 -11   2          4.15          5.32         2.53 o                         
  -7 -11   2        142.18        130.43         4.06 o                         
  -6 -11   2         17.10         15.91         3.35 o                         
  -5 -11   2         54.61         65.41         4.11 o                         
  -4 -11   2          0.13         -0.35         1.53 o                         
  -3 -11   2          7.31         10.64         3.56 o                         
  -2 -11   2         10.39         13.25         2.50 o                         
  -1 -11   2         68.77         70.93         4.12 o                         
   0 -11   2        163.90        166.17         9.31 o                         
   1 -11   2          7.77          6.78         3.13 o                         
   2 -11   2         11.61         10.40         2.93 o                         
   3 -11   2         18.42         15.63         3.73 o                         
   4 -11   2          0.45         -0.09         3.19 o                         
 -11 -10   2         10.57          6.24         4.90 o                         
 -10 -10   2         18.72         17.83         4.22 o                         
  -9 -10   2         28.80         29.57         2.97 o                         
  -8 -10   2         33.26         29.35         2.98 o                         
  -7 -10   2        206.73        214.46         4.48 o                         
  -6 -10   2         39.35         37.61         2.79 o                         
  -5 -10   2          4.55          3.27         2.03 o                         
  -4 -10   2         40.40         42.88         3.85 o                         
  -3 -10   2         37.48         37.75         2.62 o                         
  -2 -10   2         28.41         24.90         4.09 o                         
  -1 -10   2         41.52         43.05         3.68 o                         
   0 -10   2         44.24         49.01         3.16 o                         
   1 -10   2         88.86         83.90         5.50 o                         
   2 -10   2          0.06          6.91         3.06 o                         
   3 -10   2          0.28          0.72         3.57 o                         
   4 -10   2         16.95         14.53         3.17 o                         
   5 -10   2          1.36         -1.63         3.68 o                         
 -11  -9   2         18.31         12.99         5.11 o                         
 -10  -9   2          0.81          0.09         2.93 o                         
  -9  -9   2        164.20        157.74         6.76 o                         
  -8  -9   2         75.95         79.70         3.53 o                         
  -7  -9   2        143.61        139.24         4.21 o                         
  -6  -9   2        589.58        594.31        15.34 o                         
  -5  -9   2        121.46        123.19         4.70 o                         
  -4  -9   2         90.41         99.58         3.81 o                         
  -3  -9   2         62.39         59.41         3.70 o                         
  -2  -9   2         45.95         49.72         4.45 o                         
  -1  -9   2         63.08         68.22         4.98 o                         
   0  -9   2        177.80        180.66         5.59 o                         
   1  -9   2        138.63        140.87         3.93 o                         
   2  -9   2         68.48         72.70         3.59 o                         
   3  -9   2         34.28         30.39         4.32 o                         
   4  -9   2        390.03        378.77         8.17 o                         
   5  -9   2         29.30         36.09         4.60 o                         
   6  -9   2          0.01         -0.97         4.34 o                         
 -11  -8   2         16.93         15.19         3.23 o                         
 -10  -8   2         19.08         16.26         4.93 o                         
  -9  -8   2         26.47         20.49         7.63 o                         
  -8  -8   2          0.13         -1.71         1.71 o                         
  -7  -8   2         93.21         93.36         3.55 o                         
  -6  -8   2         97.29         90.91         3.12 o                         
  -5  -8   2          5.16          4.92         2.53 o                         
  -4  -8   2          0.18         -0.71         2.37 o                         
  -3  -8   2          6.49          5.38         1.88 o                         
  -2  -8   2         10.65          6.30         3.79 o                         
  -1  -8   2        147.18        149.69         3.87 o                         
   0  -8   2         50.74         48.88         4.38 o                         
   1  -8   2          0.11         -2.73         3.25 o                         
   2  -8   2         43.42         39.90         2.71 o                         
   3  -8   2        353.21        349.87         6.01 o                         
   4  -8   2         90.77         82.23         3.18 o                         
   5  -8   2          0.88         -0.02         4.59 o                         
   6  -8   2          0.55         -1.15         2.58 o                         
 -11  -7   2          9.09          3.74         3.14 o                         
 -10  -7   2         57.04         58.48         5.67 o                         
  -9  -7   2         23.00         22.63         2.80 o                         
  -8  -7   2          1.64          0.95         1.48 o                         
  -7  -7   2          5.69          8.19         1.54 o                         
  -6  -7   2         47.81         47.47         2.69 o                         
  -5  -7   2        146.31        164.62         4.42 o                         
  -4  -7   2        203.33        215.32         5.38 o                         
  -3  -7   2          0.05          1.15         2.32 o                         
  -2  -7   2        108.87        110.72         3.43 o                         
  -1  -7   2        433.68        471.83         8.42 o                         
   0  -7   2        225.03        239.63         4.33 o                         
   1  -7   2        384.12        395.96         6.04 o                         
   2  -7   2         41.72         47.64         4.18 o                         
   3  -7   2         80.95         81.92         4.73 o                         
   4  -7   2         39.17         38.82         3.06 o                         
   5  -7   2         63.30         63.15         3.95 o                         
   6  -7   2          8.24         10.24         2.73 o                         
   7  -7   2          1.47         -2.64         5.31 o                         
 -11  -6   2          3.22          3.28         1.75 o                         
 -10  -6   2         20.24         14.58         2.50 o                         
  -9  -6   2         72.20         64.27         6.33 o                         
  -8  -6   2          2.67          3.04         1.77 o                         
  -7  -6   2        159.68        153.73         4.49 o                         
  -6  -6   2         24.89         27.26         1.89 o                         
  -5  -6   2        227.32        212.99         3.94 o                         
  -4  -6   2          4.06          0.92         1.43 o                         
  -3  -6   2        162.10        179.61         3.66 o                         
  -2  -6   2        911.87        933.38        10.52 o                         
  -1  -6   2        552.71        548.20         7.67 o                         
   0  -6   2        359.48        376.16         5.21 o                         
   1  -6   2          2.14          2.64         2.52 o                         
   2  -6   2         36.28         36.70         2.04 o                         
   3  -6   2         27.73         10.38         7.35 o                         
   4  -6   2        238.78        246.17        10.59 o                         
   5  -6   2        506.76        277.36       110.49 o                         
   6  -6   2          9.79          8.27         2.82 o                         
   7  -6   2          9.96          5.98         5.35 o                         
   8  -6   2          1.70          4.11         5.51 o                         
 -11  -5   2          0.00         -0.22         2.05 o                         
 -10  -5   2         38.76         35.58         2.83 o                         
  -9  -5   2         64.36         69.43         3.23 o                         
  -8  -5   2         51.83         42.92         4.54 o                         
  -7  -5   2          6.57          7.62         1.89 o                         
  -6  -5   2        398.51        357.67        18.51 o                         
  -5  -5   2       1139.45       1199.84        12.25 o                         
  -4  -5   2        178.65        164.91         3.40 o                         
  -3  -5   2        209.96        212.79         3.90 o                         
  -2  -5   2        286.73        292.50         4.02 o                         
  -1  -5   2        114.39        109.92         3.79 o                         
   0  -5   2         29.20         33.92         1.79 o                         
   1  -5   2         23.51         24.12         2.34 o                         
   2  -5   2         11.55         11.14         5.78 o                         
   3  -5   2        616.54        609.17        15.45 o                         
   4  -5   2         94.64         89.35         4.14 o                         
   5  -5   2        145.06        147.22         8.14 o                         
   6  -5   2         16.15          3.28         6.03 o                         
   7  -5   2         35.45         32.48         2.60 o                         
   8  -5   2          6.12         18.03        10.13 o                         
 -11  -4   2         32.62         26.66         2.77 o                         
 -10  -4   2         35.94         40.03         2.40 o                         
  -9  -4   2          2.33          1.92         1.66 o                         
  -8  -4   2        499.67        469.92         7.40 o                         
  -7  -4   2          4.70          3.04         2.47 o                         
  -6  -4   2         65.01         59.77         2.82 o                         
  -5  -4   2        431.40        416.15         3.94 o                         
  -4  -4   2        337.50        334.82         3.92 o                         
  -3  -4   2        178.87        166.66         2.84 o                         
  -2  -4   2          0.66          0.92         1.79 o                         
  -1  -4   2       1535.31       1552.93        25.74 o                         
   0  -4   2          8.41          8.61         1.93 o                         
   1  -4   2        661.44        722.03        14.60 o                         
   2  -4   2        509.39        540.26         9.17 o                         
   3  -4   2        271.86        269.12         5.23 o                         
   4  -4   2        149.04        154.35        10.83 o                         
   5  -4   2        871.19        822.49        26.53 o                         
   6  -4   2        445.59        421.03        19.49 o                         
   7  -4   2         17.44          2.68         6.32 o                         
   8  -4   2         22.33         21.81         9.80 o                         
   9  -4   2        391.99        453.61        11.13 o                         
 -11  -3   2         49.37         66.34         8.39 o                         
 -10  -3   2          3.85          2.17         2.09 o                         
  -9  -3   2         37.08         35.24         2.57 o                         
  -8  -3   2       2265.64       2211.57        29.31 o                         
  -7  -3   2        320.44        295.92         5.29 o                         
  -6  -3   2         80.00         76.25         2.56 o                         
  -5  -3   2       1193.70       1210.75        14.63 o                         
  -4  -3   2       1389.78       1421.19        17.26 o                         
  -3  -3   2          0.51          0.90         1.19 o                         
  -2  -3   2         54.56         60.64         2.42 o                         
  -1  -3   2     127988.80     115601.98      3952.22 o                         
   0  -3   2        124.51        116.52         3.33 o                         
   1  -3   2        278.07        291.43         4.81 o                         
   2  -3   2         34.39         27.23         2.86 o                         
   3  -3   2       2714.57       2972.57        58.25 o                         
   4  -3   2          5.92          9.16         5.80 o                         
   5  -3   2        827.01        796.59        23.87 o                         
   6  -3   2       1340.12       1284.34        28.74 o                         
   7  -3   2         15.79          8.75         7.53 o                         
   8  -3   2         15.36         10.66         3.40 o                         
   9  -3   2         64.47         87.57         9.15 o                         
 -11  -2   2          8.89          7.55         3.19 o                         
 -10  -2   2         18.40         16.47         2.46 o                         
  -9  -2   2         72.29         71.68         3.07 o                         
  -8  -2   2       2002.02       1896.74        25.04 o                         
  -7  -2   2         20.58         18.52         1.93 o                         
  -6  -2   2         51.28         53.12         2.05 o                         
  -5  -2   2        570.44        589.52         6.82 o                         
  -4  -2   2          0.82         -0.06         1.28 o                         
  -3  -2   2         33.40         38.82         2.60 o                         
  -2  -2   2       1927.45       1871.29        19.88 o                         
  -1  -2   2        143.88        134.72         3.87 o                         
   0  -2   2        332.48        347.46         4.23 o                         
   1  -2   2        246.87        241.93         5.29 o                         
   2  -2   2          1.94          6.09         2.37 o                         
   3  -2   2       1683.08       1752.12        33.01 o                         
   4  -2   2        114.49        119.87         8.12 o                         
   5  -2   2        419.83        377.36        13.95 o                         
   6  -2   2          0.38         -6.84         6.84 o                         
   7  -2   2         19.05         22.71         2.45 o                         
   8  -2   2          0.00          0.24         0.99 o                         
   9  -2   2        157.96        194.97        10.71 o                         
  10  -2   2          0.00         -3.17         6.30 o                         
 -11  -1   2         32.61         38.89         3.52 o                         
 -10  -1   2          1.71          2.25         1.77 o                         
  -9  -1   2         27.49         25.10         2.26 o                         
  -8  -1   2         97.95        108.12         5.18 o                         
  -7  -1   2         37.68         42.05         2.82 o                         
  -6  -1   2         53.34         62.23         3.01 o                         
  -5  -1   2        608.36        601.30         7.81 o                         
  -4  -1   2        157.67        151.90         5.68 o                         
  -3  -1   2        334.20        334.66         6.10 o                         
  -2  -1   2        155.70        135.86         2.16 o                         
  -1  -1   2        452.59        425.38         9.34 o                         
   0  -1   2          0.55          8.29         1.20 o                         
   1  -1   2        593.16        580.30        13.43 o                         
   2  -1   2        900.34        868.54        15.02 o                         
   3  -1   2        143.55        133.90         4.80 o                         
   4  -1   2        436.01        412.89         8.73 o                         
   5  -1   2          2.86          1.48         4.44 o                         
   6  -1   2        335.75        310.76         4.25 o                         
   7  -1   2         44.08         35.96         1.33 o                         
   8  -1   2          4.25          2.27         3.25 o                         
   9  -1   2          8.36         10.01         3.96 o                         
  10  -1   2         21.26         21.57         4.91 o                         
 -10   0   2         11.47         15.09         3.68 o                         
  -9   0   2         69.94         72.27         2.87 o                         
  -8   0   2         18.49         19.25         2.47 o                         
  -7   0   2         26.42         23.10         3.90 o                         
  -6   0   2          9.64          8.43         2.40 o                         
  -5   0   2          5.24          8.07         4.03 o                         
  -4   0   2          4.44          4.79         3.83 o                         
  -3   0   2         84.96         77.00         5.55 o                         
  -2   0   2          7.93         10.25         2.93 o                         
  -1   0   2        367.00        314.48         5.34 o                         
   1   0   2        347.18        323.71         5.15 o                         
   2   0   2       2849.14       2997.12        68.11 o                         
   3   0   2         35.09         42.56         1.21 o                         
   4   0   2         42.42         38.48         2.23 o                         
   5   0   2         90.77         78.60         1.75 o                         
   6   0   2          1.14          2.09         1.35 o                         
   7   0   2         99.41         97.03         2.11 o                         
   8   0   2         90.84         70.29         6.66 o                         
   9   0   2          2.10          0.53         4.54 o                         
  10   0   2          2.28          1.44         5.23 o                         
 -10   1   2        251.21        305.95         9.00 o                         
  -9   1   2         22.55         22.80         2.59 o                         
  -8   1   2         28.73         33.58         2.61 o                         
  -7   1   2        434.42        421.64        21.81 o                         
  -6   1   2       1091.47        989.23        20.33 o                         
  -5   1   2        141.16        124.99         4.70 o                         
  -4   1   2        123.17        131.71         3.20 o                         
  -3   1   2         24.19         25.54         3.61 o                         
  -2   1   2          0.99          3.25         1.83 o                         
  -1   1   2       1024.78       1010.21        18.66 o                         
   1   1   2       1753.61       1681.34        39.61 o                         
   2   1   2        685.30        654.22         6.97 o                         
   3   1   2        715.36        728.61        13.41 o                         
   4   1   2       1357.47       1475.65        17.65 o                         
   5   1   2        115.27        120.25         4.62 o                         
   6   1   2         44.27         38.54         3.78 o                         
   7   1   2       1997.48       2018.82        38.00 o                         
   8   1   2         13.38         14.51         0.95 o                         
   9   1   2          0.62          2.55         3.09 o                         
  10   1   2          0.20          1.83         4.91 o                         
  11   1   2         84.77        103.63        12.21 o                         
 -10   2   2          2.53          1.14         9.58 o                         
  -9   2   2          2.65          4.06         1.86 o                         
  -8   2   2          2.66          7.13         2.52 o                         
  -7   2   2        741.88        651.45        15.29 o                         
  -6   2   2        152.96        138.10        10.71 o                         
  -5   2   2          7.46         12.80         5.86 o                         
  -4   2   2       2672.67       2857.45        63.46 o                         
  -3   2   2       1879.81       2164.93        29.75 o                         
  -2   2   2         58.95         56.27         3.47 o                         
  -1   2   2       1015.05       1009.38        18.76 o                         
   0   2   2      55504.81      48540.55      1858.33 o                         
   1   2   2       2099.95       2095.81        29.65 o                         
   2   2   2        114.62        116.80         3.80 o                         
   3   2   2       2139.78       2162.16        32.69 o                         
   4   2   2         80.72         76.00         2.43 o                         
   5   2   2        268.28        299.05         5.22 o                         
   6   2   2        456.86        456.07         7.94 o                         
   7   2   2        234.49        220.69         6.75 o                         
   8   2   2          0.23         -0.99         2.61 o                         
   9   2   2         33.95         36.66         4.00 o                         
  10   2   2         99.32         95.99         5.39 o                         
  11   2   2         76.02        111.03         6.27 o                         
  -9   3   2         12.65         10.26         2.66 o                         
  -8   3   2         23.81         31.17         8.89 o                         
  -7   3   2          0.02         -1.56         6.41 o                         
  -6   3   2       2066.52       1956.55        52.69 o                         
  -5   3   2        393.34        406.98        16.76 o                         
  -4   3   2        310.99        322.44         8.65 o                         
  -3   3   2       3339.24       3751.81        62.74 o                         
  -2   3   2        916.83       1018.25        21.20 o                         
  -1   3   2       1077.71       1072.96        28.98 o                         
   0   3   2       1669.98       1722.81        48.53 o                         
   1   3   2        121.49        128.63         6.52 o                         
   2   3   2         52.85         68.73         4.28 o                         
   3   3   2       1000.05        966.24        18.01 o                         
   4   3   2       2292.42       2519.00        30.17 o                         
   5   3   2        253.41        222.49         3.43 o                         
   6   3   2         45.84         50.43         3.56 o                         
   7   3   2          3.55          2.79         5.26 o                         
   8   3   2        227.23        231.30        11.95 o                         
   9   3   2         17.59         15.08         3.30 o                         
  10   3   2          1.93         -2.45         3.13 o                         
  11   3   2         14.45         10.69         3.84 o                         
  -9   4   2         32.23         33.51        10.96 o                         
  -8   4   2         64.16         68.23         6.37 o                         
  -7   4   2         14.39          9.75         7.81 o                         
  -6   4   2         18.63         21.82         8.52 o                         
  -5   4   2        599.77        589.26        14.42 o                         
  -4   4   2       1142.41       1153.99        26.43 o                         
  -3   4   2         62.83         77.75         5.93 o                         
  -2   4   2         16.44         14.87         2.49 o                         
  -1   4   2       1431.64       1606.33        26.61 o                         
   0   4   2        591.90        604.52        13.80 o                         
   1   4   2        557.92        580.48        14.21 o                         
   2   4   2         73.66         64.39         5.69 o                         
   3   4   2         98.09         89.83         3.21 o                         
   4   4   2        909.78       1002.80        12.44 o                         
   5   4   2         27.75         30.30         2.15 o                         
   6   4   2        111.84        111.12         3.17 o                         
   7   4   2        180.19        157.60         5.67 o                         
   9   4   2         24.87         19.56         6.75 o                         
  10   4   2         41.36         42.61         4.05 o                         
  11   4   2        162.77        181.00         6.66 o                         
  -8   5   2          0.06         -1.51         4.41 o                         
  -7   5   2          0.46         -0.09         3.94 o                         
  -6   5   2         61.81         52.67         3.96 o                         
  -5   5   2         29.89         23.56         3.41 o                         
  -4   5   2         33.23         35.23         3.92 o                         
  -3   5   2         32.21         27.60         3.51 o                         
  -2   5   2        229.01        231.71         9.05 o                         
  -1   5   2       1089.33       1153.39        18.17 o                         
   0   5   2       1145.87       1188.98        21.21 o                         
   1   5   2       2600.24       2688.62        38.70 o                         
   2   5   2         60.75         55.79         3.04 o                         
   3   5   2        953.63       1073.15        16.34 o                         
   4   5   2          9.48         16.82         2.70 o                         
   5   5   2          0.52          0.11         1.53 o                         
   6   5   2        165.53        158.04         3.51 o                         
   7   5   2        128.58        129.15         3.22 o                         
   8   5   2        433.54        404.71        14.96 o                         
   9   5   2        265.47        217.52        11.42 o                         
  10   5   2         11.48          7.14         6.26 o                         
  11   5   2          8.86          8.92         4.82 o                         
  -8   6   2          0.07         -1.83         5.01 o                         
  -7   6   2         11.85          1.55         4.76 o                         
  -6   6   2         24.69         22.47         4.69 o                         
  -5   6   2          0.01          3.64         6.43 o                         
  -4   6   2         59.19         58.80         7.46 o                         
  -3   6   2         88.22        101.59         7.57 o                         
  -2   6   2        213.53        232.49         5.69 o                         
  -1   6   2        253.69        279.95        14.54 o                         
   0   6   2         21.18         14.15         3.19 o                         
   1   6   2        194.96        215.10        12.45 o                         
   2   6   2        289.05        299.95         7.45 o                         
   3   6   2        150.16        154.47         8.39 o                         
   4   6   2        756.42        823.62        12.66 o                         
   5   6   2          3.98          7.89         2.12 o                         
   6   6   2         17.18         17.57         2.16 o                         
   7   6   2         10.74         14.67         1.91 o                         
   8   6   2        363.23        333.90         6.30 o                         
   9   6   2         74.24         87.79         8.52 o                         
  10   6   2          5.19         -1.16         3.11 o                         
  11   6   2         12.40         10.82         4.31 o                         
  -7   7   2         38.81         35.49         6.94 o                         
  -6   7   2          0.50          1.56         4.05 o                         
  -5   7   2          0.96          7.21         3.95 o                         
  -4   7   2        445.50        450.34         9.30 o                         
  -3   7   2         33.94         36.91         4.61 o                         
  -2   7   2        329.33        311.32         8.94 o                         
  -1   7   2         25.17         34.93         4.13 o                         
   0   7   2        691.78        762.33        11.81 o                         
   1   7   2         10.06          7.77         3.20 o                         
   2   7   2         84.32         88.24         4.63 o                         
   3   7   2         86.75         87.60         3.01 o                         
   4   7   2        294.15        283.62         5.84 o                         
   5   7   2        198.11        194.78         6.20 o                         
   6   7   2          0.93         -0.51         2.42 o                         
   7   7   2          0.98          2.44         1.97 o                         
   8   7   2          1.70          2.00         1.69 o                         
   9   7   2          0.13         -1.43         3.98 o                         
  10   7   2         55.51         54.25         4.76 o                         
  11   7   2          7.19          6.77         3.69 o                         
  -7   8   2          2.20          0.31         5.42 o                         
  -6   8   2          0.85         -0.51         5.97 o                         
  -5   8   2          7.97          9.64         4.32 o                         
  -4   8   2          1.56         -0.85         2.96 o                         
  -3   8   2         87.72         94.94         5.77 o                         
  -2   8   2         83.88         92.30         4.97 o                         
  -1   8   2          0.04          3.97         5.45 o                         
   0   8   2         39.01         46.64         6.84 o                         
   1   8   2         25.60         25.86         3.31 o                         
   2   8   2         12.11         12.48         2.93 o                         
   3   8   2        175.60        190.74         5.07 o                         
   4   8   2        335.33        345.40         6.50 o                         
   5   8   2        218.24        232.42         6.37 o                         
   6   8   2         98.93         97.61         3.66 o                         
   7   8   2         20.20         26.83         3.43 o                         
   8   8   2        681.16        670.87         8.98 o                         
   9   8   2          5.69          5.28         2.25 o                         
  10   8   2         53.70         48.31         7.39 o                         
  11   8   2         41.99         48.76         8.37 o                         
  -6   9   2         66.25         99.17        18.46 o                         
  -5   9   2          5.21          8.66         4.59 o                         
  -4   9   2         27.65         24.98         4.27 o                         
  -3   9   2          2.52         -0.03         5.18 o                         
  -2   9   2          9.38          8.41         5.91 o                         
  -1   9   2         10.71         13.18         3.63 o                         
   0   9   2          9.45          8.61         4.37 o                         
   1   9   2          1.08          1.55         2.84 o                         
   2   9   2         18.70         17.22         4.10 o                         
   3   9   2        520.95        529.79         9.52 o                         
   4   9   2        217.24        215.67         5.51 o                         
   5   9   2         24.03         25.03         4.58 o                         
   6   9   2        377.30        388.61         6.36 o                         
   7   9   2          9.11          7.38         2.54 o                         
   8   9   2          5.26          6.95         2.23 o                         
   9   9   2          5.71          6.04         2.42 o                         
  10   9   2         36.03         24.49         7.72 o                         
  11   9   2          1.33          3.70         6.32 o                         
  -5  10   2         31.76         37.10         9.23 o                         
  -4  10   2          0.11         -2.52         4.56 o                         
  -3  10   2         27.80         30.99         7.86 o                         
  -2  10   2          1.52          3.38         5.93 o                         
  -1  10   2        146.56        142.91         9.95 o                         
   0  10   2        138.44        140.99        11.45 o                         
   1  10   2          8.89         10.23         3.98 o                         
   2  10   2         59.90         35.61        15.56 o                         
   3  10   2          1.87          6.01         4.20 o                         
   4  10   2          9.82         13.22         3.09 o                         
   5  10   2         95.93         96.63         3.91 o                         
   6  10   2        126.01        125.48         3.79 o                         
   7  10   2        183.72        189.34         6.13 o                         
   8  10   2        179.21        171.88         4.74 o                         
   9  10   2          0.13          0.45         2.79 o                         
  10  10   2          9.53         11.87         3.20 o                         
  11  10   2          0.44         -0.50         2.00 o                         
  -4  11   2         64.21         56.96         7.24 o                         
  -3  11   2         74.71         78.12         6.67 o                         
  -2  11   2          0.40          0.90         5.86 o                         
  -1  11   2        230.66        216.24        11.88 o                         
   0  11   2          1.33          4.54         4.24 o                         
   1  11   2          5.63          1.56         3.99 o                         
   2  11   2         17.98         20.78         3.09 o                         
   3  11   2        841.41        859.94        17.29 o                         
   4  11   2         22.73         22.67         3.43 o                         
   5  11   2         37.96         42.93         4.52 o                         
   6  11   2          5.09          5.13         2.54 o                         
   7  11   2         26.14         23.91         2.97 o                         
   8  11   2        208.27        212.51         5.48 o                         
   9  11   2         92.30         97.88         5.20 o                         
  10  11   2          7.04          6.09         2.44 o                         
  -3  12   2          8.13         -2.39         6.11 o                         
  -2  12   2          8.93         15.78         4.97 o                         
  -1  12   2        107.07         99.58         5.81 o                         
   0  12   2         35.15         38.24        11.70 o                         
   1  12   2         11.17         13.30         3.31 o                         
   2  12   2          1.87          2.06         2.77 o                         
   3  12   2          5.84          8.17         3.42 o                         
   4  12   2         14.43         14.20         2.95 o                         
   5  12   2          2.82          2.68         2.45 o                         
   6  12   2          1.00          4.08         3.67 o                         
   7  12   2        106.07        109.19         4.61 o                         
   8  12   2         71.18         71.43         3.37 o                         
   9  12   2         53.27         58.39         6.10 o                         
  10  12   2         27.19         18.88         3.94 o                         
  -2  13   2         12.57         14.25         3.78 o                         
  -1  13   2         19.24         25.00         4.49 o                         
   0  13   2         40.97         52.56         4.85 o                         
   1  13   2          6.69          6.95         3.14 o                         
   2  13   2         77.12         88.08         6.85 o                         
   3  13   2        103.32        117.49         7.26 o                         
   4  13   2          7.46          9.25         4.51 o                         
   5  13   2          4.66          5.84         2.97 o                         
   6  13   2         25.44         21.72         3.60 o                         
   7  13   2          8.23          5.68         3.08 o                         
   8  13   2        169.14        185.21         8.04 o                         
   9  13   2        137.53        136.14         5.30 o                         
   0  14   2          3.90          2.74         4.09 o                         
   1  14   2         73.59         74.73         5.03 o                         
   2  14   2          0.54         -0.77         3.16 o                         
   3  14   2        290.12        297.23         8.38 o                         
   4  14   2        265.75        283.89         7.84 o                         
   5  14   2          5.88          3.69         3.04 o                         
   6  14   2        140.06        134.90         5.65 o                         
   7  14   2          5.08          2.93         2.14 o                         
   8  14   2         27.41         22.07         4.65 o                         
   2  15   2         16.98         17.31         3.93 o                         
   3  15   2         11.46         14.11         3.48 o                         
   4  15   2         26.91         23.98         4.48 o                         
   5  15   2         22.14         16.50         3.26 o                         
   6  15   2          7.35          7.93         2.60 o                         
   7  15   2         17.82         15.64         4.71 o                         
  -7 -14   3          6.59          4.23         1.82 o                         
  -6 -14   3          0.34          0.51         1.82 o                         
  -5 -14   3         41.97         52.50         3.85 o                         
  -4 -14   3          9.74         12.16         2.19 o                         
  -3 -14   3          0.16         -1.36         3.47 o                         
  -2 -14   3          8.21          6.90         2.73 o                         
  -1 -14   3        192.27        189.65        10.54 o                         
  -9 -13   3          0.87         -0.66         2.26 o                         
  -8 -13   3         12.40         12.01         2.74 o                         
  -7 -13   3          8.34          8.61         2.75 o                         
  -6 -13   3         40.45         40.33         3.17 o                         
  -5 -13   3          3.10          2.21         2.47 o                         
  -4 -13   3         14.62         18.72         4.07 o                         
  -3 -13   3          3.20          5.25         2.35 o                         
  -2 -13   3          0.52         -0.47         3.36 o                         
  -1 -13   3         27.38         26.23         3.78 o                         
   0 -13   3        123.01        134.77         7.25 o                         
   1 -13   3         48.47         53.54         6.02 o                         
  -9 -12   3          9.12          8.66         2.46 o                         
  -8 -12   3          7.28          5.75         2.14 o                         
  -7 -12   3          6.99          5.14         2.49 o                         
  -6 -12   3        101.11         97.09         3.74 o                         
  -5 -12   3          0.07          1.55         2.27 o                         
  -4 -12   3         21.62         22.33         3.07 o                         
  -3 -12   3         12.26         11.31         2.98 o                         
  -2 -12   3          4.64          3.39         3.48 o                         
  -1 -12   3          7.28          7.20         2.52 o                         
   0 -12   3          0.62         -2.41         3.84 o                         
   1 -12   3         52.64         58.38         6.52 o                         
   2 -12   3          3.35          2.41         2.84 o                         
 -10 -11   3        154.74        159.43         6.82 o                         
  -9 -11   3         85.85         86.48         2.91 o                         
  -8 -11   3          1.64          2.33         3.45 o                         
  -7 -11   3         79.37         77.33         3.24 o                         
  -6 -11   3        150.78        159.71         5.12 o                         
  -5 -11   3        144.25        144.83         4.23 o                         
  -4 -11   3         96.78         93.97         2.87 o                         
  -3 -11   3         31.09         39.79         3.35 o                         
  -2 -11   3        108.37        120.38         4.55 o                         
  -1 -11   3         96.75         92.66         5.60 o                         
   0 -11   3         24.21         21.53         3.37 o                         
   1 -11   3         94.06         84.48         5.93 o                         
   2 -11   3         12.45          7.07         3.33 o                         
   3 -11   3         10.71         11.07         4.35 o                         
   4 -11   3          2.14          2.93         2.26 o                         
 -10 -10   3        225.33        231.94         6.23 o                         
  -9 -10   3         72.71         53.17        12.50 o                         
  -8 -10   3          6.32          5.20         1.48 o                         
  -7 -10   3          0.07          0.21         1.96 o                         
  -6 -10   3        227.33        207.19         4.29 o                         
  -5 -10   3          9.56          8.57         2.59 o                         
  -4 -10   3         57.45         61.85         3.33 o                         
  -3 -10   3         14.32         13.10         2.72 o                         
  -2 -10   3         37.65         46.96         3.43 o                         
  -1 -10   3         74.02         73.53         3.87 o                         
   0 -10   3          7.83          7.87         3.67 o                         
   1 -10   3          7.58          3.33         2.24 o                         
   2 -10   3         69.83         68.45         3.80 o                         
   3 -10   3        106.47        108.92         4.38 o                         
   4 -10   3          0.20         -1.84         2.91 o                         
   5 -10   3         24.21         24.59         5.83 o                         
 -11  -9   3         13.33          9.05         2.83 o                         
 -10  -9   3        341.09        374.65        12.21 o                         
  -9  -9   3         10.08          5.48         3.32 o                         
  -8  -9   3          6.04          7.01         2.14 o                         
  -7  -9   3         12.68         11.00         2.24 o                         
  -6  -9   3        151.37        150.92         4.17 o                         
  -5  -9   3         23.44         28.27         2.51 o                         
  -4  -9   3         51.21         48.42         3.67 o                         
  -3  -9   3        172.62        175.09         4.73 o                         
  -2  -9   3         73.39         76.26         2.74 o                         
  -1  -9   3        286.18        307.64         5.70 o                         
   0  -9   3         72.29         67.54         3.64 o                         
   1  -9   3        149.94        145.16         4.23 o                         
   2  -9   3         20.56         18.98         3.11 o                         
   3  -9   3        220.55        231.87         6.30 o                         
   4  -9   3         49.58         51.28         3.97 o                         
   5  -9   3          0.29          3.00         2.99 o                         
 -11  -8   3          5.00          7.22         2.73 o                         
 -10  -8   3          7.26          5.25         2.49 o                         
  -9  -8   3         51.33         61.74         4.54 o                         
  -8  -8   3          0.04         -1.28         1.28 o                         
  -7  -8   3          5.31          3.62         1.87 o                         
  -6  -8   3          0.20         -0.08         1.14 o                         
  -5  -8   3          2.95          2.99         1.20 o                         
  -4  -8   3         11.98         11.94         2.20 o                         
  -3  -8   3        237.87        235.59         4.58 o                         
  -2  -8   3        915.94        998.08        12.26 o                         
  -1  -8   3        164.36        166.61         4.53 o                         
   0  -8   3        122.13        118.00         3.42 o                         
   1  -8   3          0.00         -0.16         2.19 o                         
   2  -8   3        430.58        402.95         7.88 o                         
   3  -8   3         51.70         46.68         4.23 o                         
   4  -8   3        147.20        147.63         5.15 o                         
   5  -8   3        398.85        401.70         9.77 o                         
   6  -8   3         21.27         18.15         3.60 o                         
 -11  -7   3          1.15         -1.15         2.13 o                         
 -10  -7   3         28.91         29.10         2.27 o                         
  -9  -7   3        378.48        367.54        10.60 o                         
  -8  -7   3         91.68         95.72         5.21 o                         
  -7  -7   3        176.77        184.26         3.79 o                         
  -6  -7   3         16.91         17.83         2.11 o                         
  -5  -7   3        246.63        249.30         3.97 o                         
  -4  -7   3        294.74        287.70         4.85 o                         
  -3  -7   3        161.85        162.23         3.73 o                         
  -2  -7   3       2013.68       2148.80        28.59 o                         
  -1  -7   3        244.67        247.72         4.92 o                         
   0  -7   3         48.89         47.25         2.84 o                         
   1  -7   3         36.08         38.74         2.35 o                         
   2  -7   3         11.00         11.58         3.17 o                         
   3  -7   3          3.24          0.23         2.19 o                         
   4  -7   3        341.78        365.15         7.00 o                         
   5  -7   3        824.57        772.78        15.75 o                         
   6  -7   3         12.88         10.78         2.80 o                         
   7  -7   3          7.70          8.44        10.32 o                         
 -11  -6   3         22.79         27.20         2.96 o                         
 -10  -6   3         50.49         45.49         2.37 o                         
  -9  -6   3        462.91        466.53         7.59 o                         
  -8  -6   3        153.27        146.41         9.26 o                         
  -7  -6   3         39.25         43.82         5.83 o                         
  -6  -6   3          5.12          5.83         1.50 o                         
  -5  -6   3          8.67          8.27         1.38 o                         
  -4  -6   3        176.95        184.74         2.86 o                         
  -3  -6   3         33.83         30.75         1.54 o                         
  -2  -6   3       4285.73       4622.28        61.07 o                         
  -1  -6   3        736.44        765.61        10.62 o                         
   0  -6   3         38.98         37.62         2.38 o                         
   1  -6   3        500.57        499.79         5.99 o                         
   2  -6   3        290.86        272.25         5.43 o                         
   3  -6   3        135.68        134.12         4.75 o                         
   4  -6   3        318.78        307.19         6.59 o                         
   5  -6   3        208.32        204.75         5.25 o                         
   6  -6   3          7.61          5.03         2.14 o                         
   7  -6   3         30.66         29.53        11.04 o                         
   8  -6   3        120.93        146.61        16.96 o                         
 -11  -5   3          4.19          4.29         2.25 o                         
 -10  -5   3        154.98        145.76         4.05 o                         
  -9  -5   3        521.44        500.61        10.39 o                         
  -8  -5   3         82.50         81.26         2.67 o                         
  -7  -5   3         62.89         61.12         3.85 o                         
  -6  -5   3        305.49        328.26         7.26 o                         
  -5  -5   3        412.86        384.86         4.39 o                         
  -4  -5   3         30.67         31.42         1.80 o                         
  -3  -5   3        293.50        283.69         3.47 o                         
  -2  -5   3          7.02          8.11         1.69 o                         
  -1  -5   3          0.03          0.34         1.34 o                         
   0  -5   3        351.04        359.86         5.45 o                         
   1  -5   3         40.36         45.34         2.03 o                         
   2  -5   3        172.19        150.03         3.23 o                         
   3  -5   3        172.16        169.71         4.05 o                         
   4  -5   3         47.71         48.88         3.44 o                         
   5  -5   3        167.17        159.28         7.78 o                         
   6  -5   3         95.98         93.47         5.93 o                         
   7  -5   3         34.72         34.35         3.06 o                         
   8  -5   3         39.14         44.73        11.97 o                         
 -11  -4   3          0.22          1.13         2.05 o                         
 -10  -4   3         34.42         31.68         5.65 o                         
  -9  -4   3          8.82          7.16         1.69 o                         
  -8  -4   3         56.35         59.45         3.03 o                         
  -7  -4   3         31.25         32.64         2.45 o                         
  -6  -4   3        244.93        219.73         5.33 o                         
  -5  -4   3        168.85        158.57         4.67 o                         
  -4  -4   3         37.64         30.39         1.47 o                         
  -3  -4   3        957.36        973.37         8.92 o                         
  -2  -4   3          0.76          0.66         1.28 o                         
  -1  -4   3        200.49        198.05         5.44 o                         
   0  -4   3         28.15         39.64         2.23 o                         
   1  -4   3         35.29         37.33         4.73 o                         
   2  -4   3         19.98         16.63         2.41 o                         
   3  -4   3         31.00         32.40         1.97 o                         
   4  -4   3        558.73        563.14         9.17 o                         
   5  -4   3        357.49        348.88        10.35 o                         
   6  -4   3        412.84        382.19         6.11 o                         
   7  -4   3          5.94          5.31         2.23 o                         
   8  -4   3         35.84         28.12        16.23 o                         
   9  -4   3         26.98         22.55         7.99 o                         
 -11  -3   3         26.88         36.67         5.96 o                         
 -10  -3   3          1.29          1.03         2.10 o                         
  -9  -3   3         48.58         47.46         5.44 o                         
  -8  -3   3         63.70         70.31         3.95 o                         
  -7  -3   3        179.40        164.69         4.71 o                         
  -6  -3   3        128.03        129.55         2.28 o                         
  -5  -3   3       1468.39       1455.69        17.94 o                         
  -4  -3   3        844.94        801.15        15.72 o                         
  -3  -3   3         10.85         12.03         1.29 o                         
  -2  -3   3        654.46        644.25         6.18 o                         
  -1  -3   3      35344.32      31555.23       648.99 o                         
   0  -3   3        551.44        546.09         6.20 o                         
   1  -3   3         11.06          8.85         1.83 o                         
   2  -3   3       1044.24       1096.28        14.59 o                         
   3  -3   3        478.45        477.42         7.36 o                         
   4  -3   3         10.23         10.56         1.74 o                         
   5  -3   3          4.72          3.96         1.42 o                         
   6  -3   3        668.91        701.94        15.07 o                         
   7  -3   3          0.96          0.08         0.87 o                         
   8  -3   3          0.00          0.82         3.63 o                         
   9  -3   3         18.82         20.18         7.33 o                         
 -11  -2   3          4.97          3.60         2.81 o                         
 -10  -2   3          2.86          3.73         2.22 o                         
  -9  -2   3        106.27        104.58         4.64 o                         
  -8  -2   3         50.88         50.96         3.26 o                         
  -7  -2   3          7.28          7.05         2.50 o                         
  -6  -2   3          0.76          2.23         1.73 o                         
  -5  -2   3        437.13        419.37         7.83 o                         
  -4  -2   3          2.33          2.69         1.04 o                         
  -3  -2   3        110.60        108.66         2.52 o                         
  -2  -2   3        162.32        165.08         3.81 o                         
  -1  -2   3         44.44         55.17         4.03 o                         
   0  -2   3        283.34        294.78         4.22 o                         
   1  -2   3        654.45        672.00        15.78 o                         
   2  -2   3         22.62         22.17         1.89 o                         
   3  -2   3        666.53        706.05        11.77 o                         
   4  -2   3         90.27         91.29         5.96 o                         
   5  -2   3         34.75         33.91         3.21 o                         
   6  -2   3       1742.88       1634.83        34.37 o                         
   7  -2   3         54.16         44.56         4.57 o                         
   8  -2   3          9.36          7.64         3.12 o                         
   9  -2   3         31.74         41.00         4.34 o                         
  10  -2   3          9.91          9.72         6.60 o                         
 -11  -1   3         48.56         55.25         3.56 o                         
 -10  -1   3          7.02          7.39         2.59 o                         
  -9  -1   3          1.31          1.47         1.57 o                         
  -8  -1   3         51.78         62.67         3.11 o                         
  -7  -1   3         23.57         25.38         2.68 o                         
  -6  -1   3          2.40          1.60         1.84 o                         
  -5  -1   3        165.93        159.31         4.24 o                         
  -4  -1   3       2671.80       2805.62       111.41 o                         
  -3  -1   3       1269.56       1235.98        16.76 o                         
  -2  -1   3          0.94          1.98         1.46 o                         
  -1  -1   3        438.73        405.17         7.81 o                         
   0  -1   3        217.94        188.42        14.96 o                         
   1  -1   3          0.71          1.71         1.80 o                         
   2  -1   3          1.91          0.33         1.40 o                         
   3  -1   3       5906.71       6148.29       193.13 o                         
   4  -1   3         24.14         27.57         1.05 o                         
   5  -1   3         41.32         41.72         0.70 o                         
   6  -1   3         58.91         59.92         6.09 o                         
   7  -1   3         41.54         41.79         6.56 o                         
   8  -1   3          0.87         -0.58         3.29 o                         
   9  -1   3         13.74         13.05         4.28 o                         
  10  -1   3        145.92        163.55        10.91 o                         
 -10   0   3          5.45          8.63         1.61 o                         
  -9   0   3         30.31         34.05         4.72 o                         
  -8   0   3         40.06         39.61         2.79 o                         
  -7   0   3        126.23        129.82         4.12 o                         
  -6   0   3        546.86        540.64         9.84 o                         
  -5   0   3        132.74        128.41         6.63 o                         
  -4   0   3         53.80         83.70         5.51 o                         
  -3   0   3        574.79        590.68         9.04 o                         
  -2   0   3        383.51        336.55         7.89 o                         
  -1   0   3        214.73        233.46         4.52 o                         
   0   0   3        589.86        636.49        10.68 o                         
   1   0   3       1059.06       1034.68        16.01 o                         
   2   0   3       2616.17       2623.72        51.37 o                         
   3   0   3          0.11          0.83         2.33 o                         
   4   0   3       1378.19       1520.22        28.26 o                         
   5   0   3         98.28         94.48         5.23 o                         
   6   0   3        201.22        194.99         5.74 o                         
   7   0   3          9.18          6.62         3.16 o                         
   8   0   3         91.62         68.52         5.91 o                         
   9   0   3         31.94         30.08         3.61 o                         
  10   0   3         21.28         21.40         5.23 o                         
 -10   1   3         80.53         99.26        12.09 o                         
  -9   1   3          1.54          1.93         2.56 o                         
  -8   1   3         11.75         10.84         1.59 o                         
  -7   1   3          3.26          3.22         1.77 o                         
  -6   1   3         71.19         67.37         7.59 o                         
  -5   1   3         46.29         53.43         6.11 o                         
  -4   1   3         21.16         24.17         1.91 o                         
  -3   1   3       1195.00       1354.17        40.58 o                         
  -2   1   3        255.36        232.41         8.93 o                         
  -1   1   3        711.48        755.83        14.13 o                         
   0   1   3       2506.19       2475.50        77.46 o                         
   1   1   3         53.05         52.53         4.60 o                         
   2   1   3         61.25         63.18         5.61 o                         
   3   1   3        402.01        456.15         4.38 o                         
   4   1   3        125.53        118.13         4.66 o                         
   5   1   3          1.73          1.15         4.37 o                         
   6   1   3         59.35         61.98         7.45 o                         
   7   1   3       1388.24       1374.81        41.81 o                         
   8   1   3        338.16        321.89        16.92 o                         
   9   1   3          6.02          3.31         3.35 o                         
  10   1   3         47.17         67.56         7.57 o                         
  11   1   3         41.54         49.38         6.03 o                         
 -10   2   3        462.66        571.50        16.22 o                         
  -9   2   3         26.27         20.80         6.36 o                         
  -8   2   3          5.55          5.76         3.73 o                         
  -7   2   3        198.78        170.47         6.70 o                         
  -6   2   3        704.19        624.16        14.74 o                         
  -5   2   3        404.18        393.42         7.61 o                         
  -4   2   3        629.32        588.97        11.08 o                         
  -3   2   3       3315.62       3454.07        86.62 o                         
  -2   2   3         31.42         34.91         4.32 o                         
  -1   2   3         49.00         34.27         3.82 o                         
   0   2   3       5194.02       4925.86       202.41 o                         
   1   2   3         64.92         69.93         6.77 o                         
   2   2   3        395.81        377.90         8.57 o                         
   3   2   3        384.21        388.42         4.84 o                         
   4   2   3         11.76         19.08         1.70 o                         
   5   2   3        333.84        325.59        11.16 o                         
   6   2   3         34.53         41.77         3.75 o                         
   7   2   3         41.00         36.05         4.28 o                         
   8   2   3        315.08        260.33         7.30 o                         
   9   2   3         42.34         35.34         4.11 o                         
  10   2   3         12.25         15.32         4.03 o                         
  11   2   3          1.07          5.32         5.88 o                         
  -9   3   3          1.19          0.30         2.17 o                         
  -8   3   3          0.93          2.20         6.71 o                         
  -7   3   3        168.87        135.06        11.14 o                         
  -6   3   3       1380.79       1368.57        38.01 o                         
  -5   3   3        121.95        117.61         6.57 o                         
  -4   3   3         78.45         77.88         4.34 o                         
  -3   3   3        192.44        198.57         7.08 o                         
  -2   3   3       2360.73       2596.82        39.14 o                         
  -1   3   3         15.22         16.34         2.54 o                         
   0   3   3        363.54        350.10         8.61 o                         
   1   3   3         25.79         37.14         6.50 o                         
   2   3   3        264.50        250.68         6.21 o                         
   3   3   3         12.40         10.98         3.86 o                         
   4   3   3       2182.90       2479.62        27.76 o                         
   5   3   3        730.47        747.88         7.58 o                         
   6   3   3        123.92        123.49         8.33 o                         
   7   3   3         51.33         54.02         4.43 o                         
   8   3   3         31.59         32.11         7.50 o                         
   9   3   3          9.61          9.85         3.36 o                         
  10   3   3          6.77          5.42         3.39 o                         
  11   3   3        105.74        117.97         8.70 o                         
  -9   4   3         10.05         18.25         5.38 o                         
  -8   4   3          7.10          5.29         7.71 o                         
  -7   4   3          6.75          0.41         6.55 o                         
  -6   4   3          2.67          3.93         3.15 o                         
  -5   4   3         99.98        102.14         6.86 o                         
  -4   4   3        232.89        249.18         8.80 o                         
  -3   4   3        499.51        494.25         9.17 o                         
  -2   4   3        462.88        508.94         9.33 o                         
  -1   4   3        322.49        344.40         6.18 o                         
   0   4   3       1001.42       1083.38        19.71 o                         
   1   4   3        809.06        837.29        14.05 o                         
   2   4   3          1.91          2.05         3.93 o                         
   3   4   3          0.18          0.37         1.74 o                         
   4   4   3        364.06        389.62         6.31 o                         
   5   4   3         49.41         55.49         1.71 o                         
   6   4   3        129.91        133.85         4.21 o                         
   7   4   3        205.27        204.14         6.78 o                         
   8   4   3          8.60          6.82         6.09 o                         
   9   4   3         52.70         36.50         7.73 o                         
  10   4   3         26.98         23.32         5.46 o                         
  11   4   3          9.44          9.20         3.33 o                         
  -8   5   3          6.16          7.56         4.89 o                         
  -7   5   3         51.00         64.56        11.12 o                         
  -6   5   3         76.17         84.56         7.53 o                         
  -5   5   3        239.84        238.12        11.97 o                         
  -4   5   3          4.28          6.13         4.84 o                         
  -3   5   3        144.54        151.57         5.52 o                         
  -2   5   3        219.10        222.28         7.56 o                         
  -1   5   3        758.70        873.97        17.94 o                         
   0   5   3          0.29         -1.57         2.85 o                         
   1   5   3        245.05        247.17         5.65 o                         
   2   5   3         11.19         12.71         2.47 o                         
   3   5   3        429.25        474.51        21.75 o                         
   4   5   3          1.43          1.28         1.90 o                         
   5   5   3         34.44         42.17         2.88 o                         
   6   5   3          7.94          7.23         1.28 o                         
   7   5   3        144.36        141.25         3.86 o                         
   8   5   3        441.56        443.06        10.99 o                         
   9   5   3          4.36         -2.53         5.80 o                         
  10   5   3          0.96         -0.77         5.87 o                         
  11   5   3         16.11         11.78         5.29 o                         
  -8   6   3          0.17          4.99         5.35 o                         
  -7   6   3         54.16         53.70        11.82 o                         
  -6   6   3          4.51          4.61         3.08 o                         
  -5   6   3         53.25         64.73         5.27 o                         
  -4   6   3         10.88          9.63         3.59 o                         
  -3   6   3          0.00         -1.14         2.90 o                         
  -2   6   3        263.28        290.70         6.52 o                         
  -1   6   3        899.42        972.91        14.37 o                         
   0   6   3          8.46         14.51         3.44 o                         
   1   6   3        122.36        139.76         5.47 o                         
   2   6   3        275.61        288.37         9.71 o                         
   3   6   3        300.45        318.35         5.97 o                         
   4   6   3        178.25        163.56         6.13 o                         
   5   6   3        352.10        359.10         6.63 o                         
   6   6   3         19.74         18.12         2.74 o                         
   7   6   3         11.51         11.54         2.22 o                         
   8   6   3        415.34        397.71         9.15 o                         
   9   6   3        287.10        266.14        13.34 o                         
  10   6   3         19.06         17.54         4.12 o                         
  11   6   3         14.29         15.01         4.36 o                         
  -7   7   3         68.42         65.97         7.84 o                         
  -6   7   3         68.98         82.49         5.08 o                         
  -5   7   3         61.79         52.18         4.40 o                         
  -4   7   3         17.04         15.60         4.60 o                         
  -3   7   3         16.22         16.44         4.12 o                         
  -2   7   3        528.35        530.72        18.60 o                         
  -1   7   3        162.38        163.78         6.39 o                         
   0   7   3          8.41          6.87         2.75 o                         
   1   7   3        246.13        210.56         9.29 o                         
   2   7   3       2461.68       2819.55        45.69 o                         
   3   7   3        936.26       1021.69        19.49 o                         
   4   7   3        946.03       1003.38        14.57 o                         
   5   7   3        968.90        907.90        13.17 o                         
   6   7   3        100.71        105.76         4.52 o                         
   7   7   3        215.84        214.55         5.59 o                         
   8   7   3       1372.10       1352.82        18.58 o                         
   9   7   3        500.07        437.50        21.12 o                         
  10   7   3         27.23         34.96         4.55 o                         
  11   7   3          0.11          1.82         3.65 o                         
  -7   8   3         28.73         32.49         7.75 o                         
  -6   8   3         43.57         36.98         4.68 o                         
  -5   8   3          5.87          0.38         3.31 o                         
  -4   8   3          7.80          3.73         5.86 o                         
  -3   8   3        208.61        211.37        10.75 o                         
  -2   8   3          0.52          0.58         3.20 o                         
  -1   8   3         22.15         22.04         4.85 o                         
   0   8   3          1.09          1.86         3.38 o                         
   1   8   3        205.91        218.54        12.31 o                         
   2   8   3        153.69        163.32         5.24 o                         
   3   8   3         27.11         24.77         5.77 o                         
   4   8   3       1023.16       1076.59        14.78 o                         
   5   8   3        127.82        118.65         3.52 o                         
   6   8   3          1.25          1.65         2.01 o                         
   7   8   3         89.99         92.99         3.23 o                         
   8   8   3       1223.44       1228.45        17.89 o                         
   9   8   3         42.53         41.59         3.45 o                         
  10   8   3          0.20          0.32         2.05 o                         
  11   8   3         11.84          7.65         7.09 o                         
  -6   9   3         56.39         67.78         5.83 o                         
  -5   9   3         68.53         76.08         6.96 o                         
  -4   9   3         61.25         34.46        13.68 o                         
  -3   9   3         99.69         90.44        10.85 o                         
  -2   9   3         46.44         41.78         7.44 o                         
  -1   9   3        193.00        199.35         6.61 o                         
   0   9   3          0.31         -5.44         6.07 o                         
   1   9   3          0.24          0.69         2.83 o                         
   2   9   3        144.86        133.85        12.10 o                         
   3   9   3         10.82         17.69         6.04 o                         
   4   9   3        297.09        282.71        11.80 o                         
   5   9   3          8.22          6.89         2.75 o                         
   6   9   3          9.22          7.04         2.48 o                         
   7   9   3          1.49          2.05         2.99 o                         
   8   9   3        152.02        145.98         3.74 o                         
   9   9   3         59.35         56.02         2.54 o                         
  10   9   3          2.86         -0.03         1.36 o                         
  11   9   3          2.04         -0.19         6.09 o                         
  -5  10   3          6.26         12.73         5.72 o                         
  -4  10   3         75.52         64.65        28.80 o                         
  -3  10   3        166.92        168.34         9.55 o                         
  -2  10   3        121.27        107.93         7.83 o                         
  -1  10   3        544.27        525.83        12.81 o                         
   0  10   3         47.71         47.46         8.82 o                         
   1  10   3          9.97          5.88         4.20 o                         
   2  10   3         80.61         81.62         6.06 o                         
   3  10   3        112.45        110.87         6.18 o                         
   4  10   3          0.11         -0.07         1.95 o                         
   5  10   3         11.38          9.26         2.90 o                         
   6  10   3         96.06         99.60         5.33 o                         
   7  10   3         18.83         17.15         2.81 o                         
   8  10   3         68.14         72.75         3.33 o                         
   9  10   3          0.45          1.03         2.40 o                         
  10  10   3         22.67         21.90         2.44 o                         
  11  10   3         20.42         13.97         3.78 o                         
  -4  11   3         13.52         21.46         5.76 o                         
  -3  11   3         14.03         14.63         5.65 o                         
  -2  11   3          7.32          5.42         4.86 o                         
  -1  11   3         48.03         37.66         5.92 o                         
   0  11   3        152.72        157.09        10.79 o                         
   1  11   3          2.04          4.07         5.66 o                         
   2  11   3          0.88         -1.54         3.60 o                         
   3  11   3        128.83        139.04         9.41 o                         
   4  11   3        445.47        429.48        10.34 o                         
   5  11   3         52.17         49.39         3.74 o                         
   6  11   3         88.10         91.12         5.52 o                         
   7  11   3          2.92          1.81         2.47 o                         
   8  11   3         56.62         55.18         3.83 o                         
   9  11   3         61.19         57.75         3.44 o                         
  10  11   3         68.76         63.57         3.19 o                         
  -3  12   3         73.58         84.81        18.80 o                         
  -2  12   3         52.83         54.69         6.43 o                         
  -1  12   3          1.94          3.35         6.57 o                         
   0  12   3          5.90          7.70         4.77 o                         
   1  12   3        340.48        340.23        13.78 o                         
   2  12   3         22.55         19.19         4.05 o                         
   3  12   3         87.44         89.40         6.63 o                         
   4  12   3         22.75         20.56         3.06 o                         
   5  12   3        148.88        151.43         5.49 o                         
   6  12   3         26.92         24.24         4.63 o                         
   7  12   3         29.24         30.42         4.66 o                         
   8  12   3        497.09        488.58         9.26 o                         
   9  12   3         18.99         15.28         3.25 o                         
  10  12   3         30.16         28.09         3.53 o                         
  -2  13   3         14.05         12.08         8.23 o                         
  -1  13   3         64.53         65.19         6.88 o                         
   0  13   3        117.89        118.49        10.86 o                         
   1  13   3        115.60        126.55         5.52 o                         
   2  13   3         15.71         16.75         5.41 o                         
   3  13   3        164.81        164.92         8.22 o                         
   4  13   3         73.08         69.79         4.11 o                         
   5  13   3         77.76         84.70         5.05 o                         
   6  13   3         22.61         29.30         5.98 o                         
   7  13   3        417.31        416.80        13.22 o                         
   8  13   3        222.28        219.63         4.89 o                         
   9  13   3         46.78         39.88         3.32 o                         
   0  14   3         40.15         34.62         4.70 o                         
   1  14   3        375.45        393.45        15.49 o                         
   2  14   3          1.90          0.87         3.52 o                         
   3  14   3        423.87        430.33         8.08 o                         
   4  14   3        139.77        133.69         6.83 o                         
   5  14   3         53.72         56.66         5.93 o                         
   6  14   3          0.32          1.19         2.91 o                         
   7  14   3          0.99          0.18         2.70 o                         
   8  14   3        235.52        242.40        10.56 o                         
   2  15   3          1.00          1.87         3.94 o                         
   3  15   3         39.68         45.65         4.38 o                         
   4  15   3         32.54         41.08        15.89 o                         
   5  15   3         55.43         63.84         4.99 o                         
   6  15   3         31.12         26.62         5.47 o                         
   7  15   3          0.00         -2.23         3.37 o                         
  -7 -14   4          0.01         -1.28         2.13 o                         
  -6 -14   4          1.57          4.35         1.93 o                         
  -5 -14   4         10.62         11.70         2.27 o                         
  -4 -14   4          8.97          8.81         3.03 o                         
  -3 -14   4          0.07          0.98         3.32 o                         
  -2 -14   4          0.06          1.04         2.90 o                         
  -1 -14   4          0.36          0.71         3.85 o                         
  -8 -13   4         26.63         23.29         2.05 o                         
  -7 -13   4          4.17          3.81         2.09 o                         
  -6 -13   4          0.07         -1.63         2.13 o                         
  -5 -13   4         16.81         20.11         2.15 o                         
  -4 -13   4          3.52          2.43         3.29 o                         
  -3 -13   4          5.17          6.11         2.07 o                         
  -2 -13   4         28.42         17.66         4.10 o                         
  -1 -13   4          3.24          2.06         2.36 o                         
   0 -13   4          0.02          0.13         2.40 o                         
   1 -13   4         17.22         19.77         4.99 o                         
  -9 -12   4         37.78         30.98         9.41 o                         
  -8 -12   4         30.65         26.39         5.02 o                         
  -7 -12   4        123.22        114.22         5.38 o                         
  -6 -12   4         81.90         84.27         3.36 o                         
  -5 -12   4          6.14          6.87         2.33 o                         
  -4 -12   4         29.08         39.81         6.22 o                         
  -3 -12   4          5.05          6.11         2.10 o                         
  -2 -12   4          0.15          1.43         2.37 o                         
  -1 -12   4         21.13         21.09         3.37 o                         
   0 -12   4         13.56         11.20         3.27 o                         
   1 -12   4          0.62         -1.37         3.76 o                         
   2 -12   4          0.04          0.36         3.72 o                         
 -10 -11   4        146.25        156.91        12.78 o                         
  -9 -11   4         28.76         24.10         1.64 o                         
  -8 -11   4         31.30         27.14         2.41 o                         
  -7 -11   4          0.31         -1.12         1.74 o                         
  -6 -11   4         22.84         27.96         2.70 o                         
  -5 -11   4          5.20          6.49         2.21 o                         
  -4 -11   4          2.08          2.00         1.66 o                         
  -3 -11   4         34.18         39.81         3.25 o                         
  -2 -11   4          0.07          0.09         1.85 o                         
  -1 -11   4         91.85        101.99         4.33 o                         
   0 -11   4          2.57          1.53         2.26 o                         
   1 -11   4          7.09          7.85         2.99 o                         
   2 -11   4         84.31         80.72         5.74 o                         
   3 -11   4          0.01         -0.10         2.58 o                         
 -10 -10   4         42.79         45.39         8.79 o                         
  -9 -10   4          1.87          0.85         2.31 o                         
  -8 -10   4          2.10          2.73         1.68 o                         
  -7 -10   4         79.62         71.00         6.85 o                         
  -6 -10   4         11.52         10.51         1.97 o                         
  -5 -10   4         11.04         10.51         1.63 o                         
  -4 -10   4          2.26          1.15         1.61 o                         
  -3 -10   4          0.01         -0.58         2.11 o                         
  -2 -10   4        161.87        174.40         4.05 o                         
  -1 -10   4         77.50         91.50         4.95 o                         
   0 -10   4        414.83        384.61         7.02 o                         
   1 -10   4         27.07         26.16         4.23 o                         
   2 -10   4         31.01         32.30         4.18 o                         
   3 -10   4          2.95          6.00         3.68 o                         
   4 -10   4         93.13         91.17         5.34 o                         
 -10  -9   4         78.03         71.35         7.14 o                         
  -9  -9   4          4.73          3.88         2.01 o                         
  -8  -9   4         42.17         42.72         2.66 o                         
  -7  -9   4         41.81         38.05         2.67 o                         
  -6  -9   4          4.23          1.93         1.59 o                         
  -5  -9   4         37.28         45.63         2.50 o                         
  -4  -9   4         72.27         77.71         3.62 o                         
  -3  -9   4        695.05        745.95        11.63 o                         
  -2  -9   4        121.70        128.59         5.14 o                         
  -1  -9   4        354.40        383.73         8.42 o                         
   0  -9   4         57.13         62.80         3.68 o                         
   1  -9   4         81.29         83.30         5.50 o                         
   2  -9   4         39.27         34.69         2.42 o                         
   3  -9   4        397.58        409.89         7.68 o                         
   4  -9   4        191.67        194.34        13.09 o                         
   5  -9   4          2.14          1.53         3.04 o                         
 -11  -8   4          9.55          7.88         2.32 o                         
 -10  -8   4         93.34        101.35         4.47 o                         
  -9  -8   4          2.56          3.17         2.91 o                         
  -8  -8   4          0.22          1.60         1.95 o                         
  -7  -8   4          5.92          5.01         1.65 o                         
  -6  -8   4        242.80        243.53         5.79 o                         
  -5  -8   4         95.51         94.88         3.00 o                         
  -4  -8   4         10.29          9.71         1.77 o                         
  -3  -8   4         17.27         18.06         1.88 o                         
  -2  -8   4          3.30          3.29         1.85 o                         
  -1  -8   4         49.50         51.19         3.97 o                         
   0  -8   4        127.34        139.71         4.50 o                         
   1  -8   4        121.80        126.98         4.34 o                         
   2  -8   4         37.58         30.49         3.02 o                         
   3  -8   4          2.60          1.13         2.44 o                         
   4  -8   4          6.38          5.46         3.49 o                         
   5  -8   4        169.76        163.94         6.18 o                         
   6  -8   4          0.37          1.64         9.19 o                         
 -11  -7   4          5.15          3.53         1.66 o                         
 -10  -7   4         11.71          9.08         1.92 o                         
  -9  -7   4        101.90        101.49         3.45 o                         
  -8  -7   4          7.71          7.83         2.12 o                         
  -7  -7   4         20.02         24.00         4.01 o                         
  -6  -7   4        292.90        289.26         7.19 o                         
  -5  -7   4         21.06         25.60         1.66 o                         
  -4  -7   4         17.43         21.91         2.43 o                         
  -3  -7   4         99.67        112.57         3.04 o                         
  -2  -7   4          3.75          1.20         1.85 o                         
  -1  -7   4        135.81        151.58         4.70 o                         
   0  -7   4        368.12        378.95         7.40 o                         
   1  -7   4        224.22        223.59         4.73 o                         
   2  -7   4        227.45        227.29         5.23 o                         
   3  -7   4        160.34        171.33         5.42 o                         
   4  -7   4        646.95        632.08        11.00 o                         
   5  -7   4          1.53          1.59         2.37 o                         
   6  -7   4          6.12          5.27         2.43 o                         
   7  -7   4          0.56          0.87         5.05 o                         
 -11  -6   4          1.24          2.02         2.07 o                         
 -10  -6   4         54.18         55.55         4.75 o                         
  -9  -6   4        412.76        402.10         5.96 o                         
  -8  -6   4         36.67         32.98         3.35 o                         
  -7  -6   4         35.71         47.42         6.87 o                         
  -6  -6   4         17.27         17.60         1.69 o                         
  -5  -6   4        192.12        204.60         2.83 o                         
  -4  -6   4         20.92         18.41         1.49 o                         
  -3  -6   4          3.84          0.70         1.32 o                         
  -2  -6   4       7486.49       8115.29       147.63 o                         
  -1  -6   4          5.59          4.69         2.28 o                         
   0  -6   4          0.00         -0.01         1.61 o                         
   1  -6   4         38.11         41.65         3.50 o                         
   2  -6   4        254.57        250.37         7.20 o                         
   3  -6   4         41.78         36.38         3.20 o                         
   4  -6   4       1114.81       1128.05        28.74 o                         
   5  -6   4        116.94        115.23         4.56 o                         
   6  -6   4          8.91          7.88         2.98 o                         
   7  -6   4         12.53         19.73         5.84 o                         
 -11  -5   4          6.84          5.09         1.82 o                         
 -10  -5   4          0.15          1.99         1.30 o                         
  -9  -5   4        518.58        503.96         8.69 o                         
  -8  -5   4         63.81         61.91         2.41 o                         
  -7  -5   4          1.38          1.96         2.46 o                         
  -6  -5   4         42.74         45.59         2.38 o                         
  -5  -5   4          4.81          6.49         1.19 o                         
  -4  -5   4         63.59         66.27         1.67 o                         
  -3  -5   4        865.82        963.56         8.94 o                         
  -2  -5   4          5.31          5.69         1.47 o                         
  -1  -5   4        728.64        758.29        10.93 o                         
   0  -5   4        115.26        116.18         3.73 o                         
   1  -5   4         12.93         18.89         2.62 o                         
   2  -5   4         37.05         36.30         2.16 o                         
   3  -5   4         38.62         37.28         2.78 o                         
   4  -5   4        219.64        214.00         4.90 o                         
   5  -5   4        112.98         85.87         6.78 o                         
   6  -5   4          3.28          5.00         1.83 o                         
   7  -5   4          1.95          0.25         7.43 o                         
   8  -5   4         77.33         78.65        18.05 o                         
 -11  -4   4          0.29         -0.42         1.59 o                         
 -10  -4   4         13.19         12.07         2.04 o                         
  -9  -4   4          3.02          4.02         1.36 o                         
  -8  -4   4         27.84         22.15         3.04 o                         
  -7  -4   4         17.76         22.06         2.19 o                         
  -6  -4   4        182.17        177.13         3.38 o                         
  -5  -4   4         25.46         22.97         1.80 o                         
  -4  -4   4        217.94        202.01         3.98 o                         
  -3  -4   4         11.25         13.46         1.22 o                         
  -2  -4   4         26.67         25.31         1.71 o                         
  -1  -4   4         44.73         44.41         1.94 o                         
   0  -4   4        100.50         96.37         2.47 o                         
   1  -4   4         95.93         94.67         2.83 o                         
   2  -4   4          3.67          6.34         1.73 o                         
   3  -4   4        238.77        254.94         4.71 o                         
   4  -4   4          1.30          1.11         1.64 o                         
   5  -4   4        555.28        556.44         8.14 o                         
   6  -4   4         76.77         68.03         3.56 o                         
   7  -4   4          3.52          4.77         3.69 o                         
   8  -4   4         72.85         85.12         6.54 o                         
   9  -4   4          5.92         10.16         5.13 o                         
 -11  -3   4          0.65         -1.61         2.27 o                         
 -10  -3   4          5.57          3.62         2.23 o                         
  -9  -3   4          4.22          0.98         2.01 o                         
  -8  -3   4         10.54          6.13         2.15 o                         
  -7  -3   4          0.00         -0.03         1.69 o                         
  -6  -3   4         16.76         18.43         1.28 o                         
  -5  -3   4        379.71        401.60         6.58 o                         
  -4  -3   4         59.47         58.55         2.25 o                         
  -3  -3   4        111.06        109.61         2.67 o                         
  -2  -3   4        246.87        251.91         5.10 o                         
  -1  -3   4          2.53          3.92         1.27 o                         
   0  -3   4         11.80         13.49         1.78 o                         
   1  -3   4        321.45        315.96         4.11 o                         
   2  -3   4          1.51          2.91         1.66 o                         
   3  -3   4          9.49          7.69         1.61 o                         
   4  -3   4          4.47          2.67         1.33 o                         
   5  -3   4        152.95        153.76         4.60 o                         
   6  -3   4        179.94        189.66         2.91 o                         
   7  -3   4          3.74          5.69         3.77 o                         
   8  -3   4          0.74          0.11         2.81 o                         
   9  -3   4          0.55         -0.45         3.28 o                         
 -11  -2   4         88.96        107.21         5.56 o                         
 -10  -2   4         32.72         36.38         3.18 o                         
  -9  -2   4         63.73         68.68         3.69 o                         
  -8  -2   4        882.60        813.48         9.65 o                         
  -7  -2   4        537.95        528.96         7.67 o                         
  -6  -2   4         16.05         17.69         1.56 o                         
  -5  -2   4          3.00          2.94         1.28 o                         
  -4  -2   4        106.31        108.49         2.29 o                         
  -3  -2   4         60.79         55.87         1.73 o                         
  -2  -2   4          1.62          2.56         2.22 o                         
  -1  -2   4       5218.91       4970.63        82.08 o                         
   0  -2   4       1554.13       1548.83        17.93 o                         
   1  -2   4         42.57         40.40         1.96 o                         
   2  -2   4        460.42        461.28         6.05 o                         
   3  -2   4        349.57        343.14         9.57 o                         
   4  -2   4        162.97        161.95         3.08 o                         
   5  -2   4          0.23          0.86         0.88 o                         
   6  -2   4       1858.51       1804.52        94.57 o                         
   7  -2   4        179.10        170.53         9.83 o                         
   8  -2   4          7.40         -1.76         5.23 o                         
   9  -2   4         57.46         70.31         8.66 o                         
 -11  -1   4         23.26         36.47        11.55 o                         
 -10  -1   4         12.86         11.86         1.92 o                         
  -9  -1   4          0.00         -1.34         1.34 o                         
  -8  -1   4       1640.75       1552.24        21.07 o                         
  -7  -1   4          5.74          6.25         1.84 o                         
  -6  -1   4         32.84         28.52         1.56 o                         
  -5  -1   4       2835.41       2753.72        90.90 o                         
  -4  -1   4        252.98        276.42         5.55 o                         
  -3  -1   4         18.13         20.55         1.84 o                         
  -2  -1   4         20.63         21.68         2.32 o                         
  -1  -1   4      90084.54      69865.80      3743.89 o                         
   0  -1   4       1535.39       1541.34        17.75 o                         
   1  -1   4         83.26         80.08         2.69 o                         
   2  -1   4       2383.02       2386.44        74.41 o                         
   3  -1   4       2126.61       2181.47        57.31 o                         
   4  -1   4         26.15         31.60         2.33 o                         
   5  -1   4         88.68         79.68         6.41 o                         
   6  -1   4        368.61        358.30         7.06 o                         
   7  -1   4         29.41         22.91         3.85 o                         
   8  -1   4          8.50          7.01         4.10 o                         
   9  -1   4         54.92         59.93         5.51 o                         
  10  -1   4         22.92         36.70         8.11 o                         
 -10   0   4         21.85         23.20         2.58 o                         
  -9   0   4          0.03         -2.28         2.28 o                         
  -8   0   4        187.48        169.67         3.49 o                         
  -7   0   4       1040.14        928.64        13.77 o                         
  -6   0   4        360.93        378.99         7.63 o                         
  -5   0   4        104.45        107.29         6.15 o                         
  -4   0   4        865.51        914.57        15.71 o                         
  -3   0   4         16.34         16.10         1.63 o                         
  -2   0   4       1839.48       1824.83        24.20 o                         
  -1   0   4       6065.17       5507.11        91.55 o                         
   0   0   4        445.96        486.11         9.09 o                         
   1   0   4        270.34        265.47         5.41 o                         
   2   0   4         39.99         36.93         1.89 o                         
   3   0   4       1782.77       1985.29        43.00 o                         
   4   0   4       2027.30       2129.31        41.01 o                         
   5   0   4        310.76        296.55        20.75 o                         
   6   0   4        154.56        146.12         8.43 o                         
   7   0   4        265.75        277.64        13.64 o                         
   8   0   4          6.93          9.87         5.19 o                         
   9   0   4          4.18          4.65         5.38 o                         
  10   0   4          0.15          4.03         4.11 o                         
 -10   1   4          2.02          2.96         2.57 o                         
  -9   1   4         13.90         12.30         2.38 o                         
  -8   1   4          0.00          1.11         2.05 o                         
  -7   1   4        158.09        144.97         5.94 o                         
  -6   1   4        144.75        151.23         9.12 o                         
  -5   1   4       1405.88       1376.44        26.43 o                         
  -4   1   4        148.40        130.25         3.39 o                         
  -3   1   4        413.59        439.86         8.15 o                         
  -2   1   4        453.79        495.61        18.11 o                         
  -1   1   4        235.50        236.02         5.50 o                         
   0   1   4        747.14        771.41        35.67 o                         
   1   1   4       1179.23       1116.93        14.61 o                         
   2   1   4         68.50         70.83         5.79 o                         
   3   1   4       1336.52       1397.16        42.77 o                         
   4   1   4        377.27        422.47         9.01 o                         
   5   1   4         79.97         77.51         7.22 o                         
   6   1   4        435.48        449.33        15.65 o                         
   7   1   4         16.94         15.04         5.07 o                         
   8   1   4         38.43         35.40         4.17 o                         
   9   1   4         20.41         24.53         4.17 o                         
  10   1   4        142.31        171.47         7.47 o                         
 -10   2   4          0.09         -4.43         5.22 o                         
  -9   2   4         25.28         31.29         2.28 o                         
  -8   2   4          0.79          2.13         5.97 o                         
  -7   2   4         19.98         10.25         3.50 o                         
  -6   2   4        187.56        172.10         6.84 o                         
  -5   2   4          7.69          6.66         2.34 o                         
  -4   2   4        102.74        105.60         5.00 o                         
  -3   2   4         11.92         10.08         2.39 o                         
  -2   2   4        647.93        652.27        15.93 o                         
  -1   2   4       1344.01       1469.89        24.52 o                         
   0   2   4        751.72        813.56        25.21 o                         
   1   2   4        246.91        229.34         5.62 o                         
   2   2   4        121.34        137.90         4.60 o                         
   3   2   4          0.13          1.56         2.24 o                         
   4   2   4          0.70          2.34         1.02 o                         
   5   2   4        628.33        628.22        12.43 o                         
   6   2   4         11.16          9.90         5.79 o                         
   7   2   4        379.76        374.95        15.46 o                         
   8   2   4        682.02        540.70        17.36 o                         
   9   2   4          1.58          0.91         4.53 o                         
  10   2   4         20.32         24.05         3.62 o                         
  11   2   4        124.31        160.64        10.36 o                         
  -9   3   4         11.68         16.20         5.38 o                         
  -8   3   4         17.18         10.73         7.45 o                         
  -7   3   4          0.02         -1.81         6.12 o                         
  -6   3   4         57.10         54.17         4.11 o                         
  -5   3   4          1.68          0.26         2.33 o                         
  -4   3   4        272.24        272.53         7.98 o                         
  -3   3   4          9.50         15.52         2.77 o                         
  -2   3   4          3.05          1.05         3.44 o                         
  -1   3   4         97.61        100.53         5.83 o                         
   0   3   4         40.53         42.39         6.01 o                         
   1   3   4       2126.41       2256.43        38.20 o                         
   2   3   4        575.80        546.47        12.30 o                         
   3   3   4       2927.02       3258.64        55.77 o                         
   4   3   4        793.67        861.74        15.84 o                         
   5   3   4          2.70          2.19         1.16 o                         
   6   3   4          6.10         11.78         5.68 o                         
   7   3   4        738.07        762.79        22.54 o                         
   8   3   4        222.32        186.53         7.24 o                         
   9   3   4         20.55         20.92         3.78 o                         
  10   3   4          1.10         -2.55         4.89 o                         
  11   3   4         30.22         38.07         4.13 o                         
  -9   4   4         23.38         27.05         5.66 o                         
  -8   4   4        102.10        116.92        12.01 o                         
  -7   4   4          5.26          9.32         7.74 o                         
  -6   4   4          4.31          5.19         4.69 o                         
  -5   4   4        465.26        449.73         9.87 o                         
  -4   4   4        274.81        288.25        12.23 o                         
  -3   4   4       1299.31       1415.18        35.25 o                         
  -2   4   4         41.51         40.24         3.72 o                         
  -1   4   4        877.49        940.20        21.44 o                         
   0   4   4        609.79        619.36        22.50 o                         
   1   4   4         24.88         28.36         2.96 o                         
   2   4   4        808.78        857.21        13.67 o                         
   3   4   4       1218.42       1368.69        23.50 o                         
   4   4   4       2417.88       2639.01        32.18 o                         
   5   4   4         72.86         86.61         2.47 o                         
   6   4   4        180.05        170.18         3.17 o                         
   7   4   4        546.99        537.63         7.99 o                         
   8   4   4          6.65          3.49         3.37 o                         
   9   4   4        177.06        167.05         7.34 o                         
  10   4   4          4.03          2.79         2.66 o                         
  11   4   4         65.01         90.48         8.22 o                         
  -8   5   4          7.56         13.30         9.30 o                         
  -7   5   4         21.62         13.30         8.80 o                         
  -6   5   4        239.55        215.08        11.43 o                         
  -5   5   4         52.09         63.49         8.68 o                         
  -4   5   4        362.98        369.76        11.46 o                         
  -3   5   4        733.08        776.69        21.40 o                         
  -2   5   4        174.95        238.29        12.34 o                         
  -1   5   4        203.31        254.55         6.87 o                         
   0   5   4        661.25        716.56        22.67 o                         
   1   5   4        102.74        100.26         7.02 o                         
   2   5   4        757.39        779.19        11.34 o                         
   3   5   4         15.69         11.24         3.15 o                         
   4   5   4        277.28        284.50         5.28 o                         
   5   5   4        194.32        184.57         5.02 o                         
   6   5   4        102.68        104.34         3.37 o                         
   7   5   4        225.46        189.12         4.29 o                         
   8   5   4        136.71        127.71         4.46 o                         
   9   5   4         18.01         16.72         7.37 o                         
  10   5   4         18.78          8.91         7.24 o                         
  11   5   4          3.20          5.09         5.20 o                         
  -8   6   4         12.37         12.88        10.25 o                         
  -7   6   4         44.11         40.31        11.36 o                         
  -6   6   4         45.75         49.14         7.27 o                         
  -5   6   4        230.06        210.72         7.60 o                         
  -4   6   4         11.70         11.51         6.37 o                         
  -3   6   4         61.05         65.53         4.73 o                         
  -2   6   4        308.62        326.71        16.20 o                         
  -1   6   4        351.37        385.49         8.68 o                         
   0   6   4         14.37         17.09         3.64 o                         
   1   6   4          1.83          5.58         3.69 o                         
   2   6   4        823.24        858.30        14.80 o                         
   3   6   4        463.45        486.03         9.43 o                         
   4   6   4         68.63         53.22         3.81 o                         
   5   6   4        765.72        750.37        10.75 o                         
   6   6   4         12.19         16.83         2.75 o                         
   7   6   4          0.76          3.09         2.06 o                         
   8   6   4          5.07          3.85         1.84 o                         
   9   6   4          4.09          6.12         6.61 o                         
  10   6   4         28.87         26.85         8.12 o                         
  11   6   4          5.82          4.40         4.12 o                         
  -7   7   4         22.75         12.18        10.67 o                         
  -6   7   4         23.31         22.63         7.02 o                         
  -5   7   4         17.55          8.39         4.35 o                         
  -4   7   4        170.76        166.37         9.67 o                         
  -3   7   4         47.68         65.46         7.82 o                         
  -2   7   4        544.98        501.43        25.73 o                         
  -1   7   4         14.11         21.42         4.06 o                         
   0   7   4         25.40         30.89         3.40 o                         
   1   7   4        154.53        161.01        11.07 o                         
   2   7   4          0.13         -1.08         3.07 o                         
   3   7   4        501.79        569.23        18.20 o                         
   4   7   4       1148.25       1185.74        54.03 o                         
   5   7   4         17.83         18.70         2.09 o                         
   6   7   4        149.86        154.38         5.53 o                         
   7   7   4         22.77         16.97         3.45 o                         
   8   7   4        263.71        250.17         5.04 o                         
   9   7   4         43.29         34.47        10.78 o                         
  10   7   4         28.71         31.79         4.79 o                         
  11   7   4         51.77         66.68         5.99 o                         
  -7   8   4         52.78         55.68        14.89 o                         
  -6   8   4          0.08         -2.21         6.28 o                         
  -5   8   4         71.85         73.96         6.53 o                         
  -4   8   4        119.63        130.31         9.83 o                         
  -3   8   4         28.19         23.41         6.72 o                         
  -2   8   4        114.98        100.96        15.27 o                         
  -1   8   4          0.74         -0.87         3.73 o                         
   0   8   4         53.05         65.53         4.45 o                         
   1   8   4         14.54         31.21         4.60 o                         
   2   8   4        521.60        525.68        11.75 o                         
   3   8   4          0.99          4.12         2.79 o                         
   4   8   4         14.37         16.28         4.03 o                         
   5   8   4          0.57          5.33         3.25 o                         
   6   8   4         65.26         65.65         3.49 o                         
   7   8   4        265.86        262.49         5.55 o                         
   8   8   4        658.51        621.10        10.63 o                         
   9   8   4          3.57          3.43         2.11 o                         
  10   8   4         22.59         21.24         2.67 o                         
  11   8   4          7.38         -4.59         7.35 o                         
  -6   9   4          3.56         -2.10         6.91 o                         
  -5   9   4          6.31          6.57         3.84 o                         
  -4   9   4          5.90          7.91         4.39 o                         
  -3   9   4         25.29         27.03         4.23 o                         
  -2   9   4        300.36        257.78         9.26 o                         
  -1   9   4         50.53         49.67         8.12 o                         
   0   9   4        121.09        112.48         6.64 o                         
   1   9   4          0.30         -0.16         5.14 o                         
   2   9   4         95.54         92.80        10.88 o                         
   3   9   4          1.26          1.99         2.93 o                         
   4   9   4        214.80        205.04        10.10 o                         
   5   9   4         13.70         17.34         3.46 o                         
   6   9   4        281.51        294.03         6.00 o                         
   7   9   4        431.81        432.25         7.92 o                         
   8   9   4         66.73         65.59         4.49 o                         
   9   9   4         69.29         69.17         4.16 o                         
  10   9   4          0.01          2.78         2.17 o                         
  11   9   4          0.33         -0.93         6.74 o                         
  -5  10   4         59.14         76.24        14.36 o                         
  -4  10   4         81.15         75.99         7.09 o                         
  -3  10   4          0.01         -1.23         4.42 o                         
  -2  10   4          0.69         -1.56         7.26 o                         
  -1  10   4         80.80         80.86         5.22 o                         
   0  10   4         44.90         52.21         5.35 o                         
   1  10   4         36.35         34.55         7.50 o                         
   2  10   4         54.59         57.84         4.71 o                         
   3  10   4         19.33         22.70         7.01 o                         
   4  10   4          5.38          7.03         3.10 o                         
   5  10   4          0.89         -1.53         2.92 o                         
   6  10   4          0.55         -1.57         2.75 o                         
   7  10   4        478.54        459.68         7.46 o                         
   8  10   4        453.39        442.59         8.12 o                         
   9  10   4         30.31         35.11         2.84 o                         
  10  10   4          4.39          5.95         2.04 o                         
  11  10   4          7.08          6.12         2.77 o                         
  -4  11   4         20.73         17.16         6.22 o                         
  -3  11   4          0.00         -3.27         4.59 o                         
  -2  11   4         38.76         42.64         5.82 o                         
  -1  11   4          0.37          3.90         4.25 o                         
   0  11   4        581.58        584.77        12.30 o                         
   1  11   4          1.18          2.84         4.02 o                         
   2  11   4        433.79        446.59        29.92 o                         
   3  11   4        321.68        333.01        17.96 o                         
   4  11   4         58.53         60.81         5.51 o                         
   5  11   4        283.66        273.52         8.56 o                         
   6  11   4         37.74         36.72         3.90 o                         
   7  11   4        179.60        187.30         5.60 o                         
   8  11   4         10.67          9.23         2.87 o                         
   9  11   4         14.55         14.75         3.76 o                         
  10  11   4          7.40          7.49         3.45 o                         
  -3  12   4          4.64          0.01         6.66 o                         
  -2  12   4         17.57         19.61         5.97 o                         
  -1  12   4          2.43         -2.05         6.86 o                         
   0  12   4        366.22        378.17        15.80 o                         
   1  12   4          2.88          1.88         4.18 o                         
   2  12   4          9.45          6.30         4.31 o                         
   3  12   4        232.78        203.70         9.31 o                         
   4  12   4         84.89         85.51         4.87 o                         
   5  12   4         38.86         37.81         4.93 o                         
   6  12   4         33.72         26.77         3.96 o                         
   7  12   4        297.27        310.93         8.46 o                         
   8  12   4        494.36        496.67        10.54 o                         
   9  12   4          7.09          9.01         3.81 o                         
  10  12   4          1.07          7.36         4.54 o                         
  -2  13   4          0.34         -2.80         4.14 o                         
  -1  13   4         89.32         77.34         7.66 o                         
   0  13   4         27.82         33.28         6.24 o                         
   1  13   4         37.64         34.61         8.33 o                         
   2  13   4          0.08         -1.10         2.64 o                         
   3  13   4        170.62        173.43         8.31 o                         
   4  13   4         11.83          7.91         3.77 o                         
   5  13   4         22.83         15.06         4.89 o                         
   6  13   4         14.29         17.73         2.98 o                         
   7  13   4          2.67          4.00         3.36 o                         
   8  13   4        137.44        135.36         7.09 o                         
   9  13   4          3.80          4.65         3.88 o                         
   0  14   4          2.99          0.61         4.13 o                         
   1  14   4         32.80         34.75         4.69 o                         
   2  14   4          0.07          0.31         3.63 o                         
   3  14   4         78.31         90.50         5.85 o                         
   4  14   4          1.23          3.58         3.62 o                         
   5  14   4         16.75         18.06         4.32 o                         
   6  14   4          2.41          1.75         4.14 o                         
   7  14   4         19.95         16.29         3.64 o                         
   8  14   4          9.74          7.47         4.45 o                         
   2  15   4         51.66         49.72         4.30 o                         
   3  15   4          0.00         -1.03         3.57 o                         
   4  15   4          5.97          1.54         3.64 o                         
   5  15   4         12.31          9.99         5.21 o                         
   6  15   4          0.76          3.49         4.67 o                         
   7  15   4         11.79          9.10         3.87 o                         
  -6 -14   5         37.11         35.47         3.20 o                         
  -5 -14   5         65.19         64.99         8.95 o                         
  -4 -14   5         30.51         34.19         3.48 o                         
  -3 -14   5         11.53         10.26         3.69 o                         
  -2 -14   5         11.93          9.05         2.67 o                         
  -8 -13   5         31.53         28.02        10.13 o                         
  -7 -13   5        118.25         89.99        20.53 o                         
  -6 -13   5          4.03          4.72         1.30 o                         
  -5 -13   5         47.95         44.96         3.07 o                         
  -4 -13   5         10.24         11.50         2.13 o                         
  -3 -13   5         15.48         29.17         6.87 o                         
  -2 -13   5          3.46          1.75         3.26 o                         
  -1 -13   5         72.12         67.68         4.37 o                         
   0 -13   5         14.12          8.20         3.16 o                         
  -9 -12   5         10.50         10.75         4.73 o                         
  -8 -12   5         22.02         21.19         9.25 o                         
  -7 -12   5         61.25         60.29         9.96 o                         
  -6 -12   5          0.06         -1.34         1.78 o                         
  -5 -12   5         81.37         81.99         4.97 o                         
  -4 -12   5        141.74        144.09         3.66 o                         
  -3 -12   5         12.14         20.84         2.97 o                         
  -2 -12   5         35.44         24.74         5.73 o                         
  -1 -12   5        128.34        130.57         5.09 o                         
   0 -12   5         11.69         12.21         3.03 o                         
   1 -12   5         24.85         25.51         8.06 o                         
   2 -12   5          1.77          1.50         3.78 o                         
 -10 -11   5          6.63          5.53         7.54 o                         
  -9 -11   5          5.24          3.81         7.04 o                         
  -8 -11   5          1.12          1.42         1.77 o                         
  -7 -11   5         17.70         18.01         2.94 o                         
  -6 -11   5          2.69         -0.10         1.66 o                         
  -5 -11   5          3.25          4.49         1.95 o                         
  -4 -11   5         27.58         27.23         2.43 o                         
  -3 -11   5        102.56        104.61         3.98 o                         
  -2 -11   5         27.76         37.82         7.96 o                         
  -1 -11   5          0.05         -0.04         1.84 o                         
   0 -11   5         44.73         50.46         5.43 o                         
   1 -11   5        131.25        127.17         4.06 o                         
   2 -11   5         51.68         60.56         6.31 o                         
   3 -11   5         12.86         10.38         4.72 o                         
  -9 -10   5         23.60         20.02         8.01 o                         
  -8 -10   5         12.20         12.25         1.66 o                         
  -7 -10   5          2.94          0.38         2.30 o                         
  -6 -10   5        194.66        191.94         6.04 o                         
  -5 -10   5         90.48         80.39         3.05 o                         
  -4 -10   5          1.21          1.37         1.71 o                         
  -3 -10   5        510.83        518.13         9.36 o                         
  -2 -10   5         15.90         15.94         2.32 o                         
  -1 -10   5          1.07          1.77         2.86 o                         
   0 -10   5         22.31         25.91         3.90 o                         
   1 -10   5         13.09         13.07         2.74 o                         
   2 -10   5         33.58         38.78         3.16 o                         
   3 -10   5        106.76        113.39         4.57 o                         
   4 -10   5        122.59        110.63         5.45 o                         
 -10  -9   5         93.55         98.13        11.01 o                         
  -9  -9   5        132.43        137.86         9.20 o                         
  -8  -9   5         43.27         42.52         5.24 o                         
  -7  -9   5         39.93         42.05         4.42 o                         
  -6  -9   5          0.00          0.59         1.38 o                         
  -5  -9   5          1.48         -0.23         1.32 o                         
  -4  -9   5         36.79         32.16         2.56 o                         
  -3  -9   5        765.37        801.35        11.93 o                         
  -2  -9   5        271.49        287.89         7.50 o                         
  -1  -9   5         39.49         42.95         3.06 o                         
   0  -9   5        136.61        139.36         3.64 o                         
   1  -9   5        126.40        114.21         4.29 o                         
   2  -9   5         41.15         48.38         4.43 o                         
   3  -9   5          2.43          6.52         3.20 o                         
   4  -9   5         13.21         12.91         2.40 o                         
   5  -9   5          2.79          1.27         3.04 o                         
 -11  -8   5         77.66         87.89         5.21 o                         
 -10  -8   5        214.77        211.90         7.98 o                         
  -9  -8   5          0.95         -0.85         1.46 o                         
  -8  -8   5         19.18         21.97         2.31 o                         
  -7  -8   5        233.14        242.24         4.71 o                         
  -6  -8   5        159.65        150.18         4.40 o                         
  -5  -8   5         98.14        101.42         2.62 o                         
  -4  -8   5         10.91          9.99         1.93 o                         
  -3  -8   5        124.73        126.46         3.54 o                         
  -2  -8   5        116.03        121.95         5.66 o                         
  -1  -8   5        148.67        147.55         3.56 o                         
   0  -8   5          3.42          2.66         2.08 o                         
   1  -8   5         38.11         33.50         3.78 o                         
   2  -8   5        106.92        108.13         4.04 o                         
   3  -8   5        141.23        148.19         6.25 o                         
   4  -8   5        261.53        260.18        12.17 o                         
   5  -8   5         33.45         34.39         3.87 o                         
   6  -8   5         17.21         20.61         6.38 o                         
 -11  -7   5         25.64         25.34         3.55 o                         
 -10  -7   5         42.69         45.14         2.50 o                         
  -9  -7   5         10.14          7.30         1.90 o                         
  -8  -7   5         30.32         33.24         3.22 o                         
  -7  -7   5         69.84         68.77         3.50 o                         
  -6  -7   5        106.63        103.19         4.63 o                         
  -5  -7   5         40.93         41.06         1.83 o                         
  -4  -7   5        138.30        139.52         3.12 o                         
  -3  -7   5          2.38          1.80         1.42 o                         
  -2  -7   5        407.09        395.00         4.98 o                         
  -1  -7   5          5.83          6.19         1.94 o                         
   0  -7   5         90.44         94.57         6.78 o                         
   1  -7   5        134.77        121.26         5.10 o                         
   2  -7   5          0.33          1.98         2.28 o                         
   3  -7   5        624.60        632.18        20.54 o                         
   4  -7   5        272.78        273.53         7.35 o                         
   5  -7   5        491.57        501.02        10.52 o                         
   6  -7   5          0.31         -3.68         8.71 o                         
   7  -7   5          0.23          6.41         5.71 o                         
 -11  -6   5          0.68          1.45         1.50 o                         
 -10  -6   5          7.81          6.75         2.07 o                         
  -9  -6   5        212.15        219.38         4.55 o                         
  -8  -6   5        188.26        186.23         5.63 o                         
  -7  -6   5        100.14         96.31         3.49 o                         
  -6  -6   5        290.39        294.70         4.88 o                         
  -5  -6   5        286.27        280.85         4.45 o                         
  -4  -6   5          1.53          1.35         1.13 o                         
  -3  -6   5         64.78         58.67         2.08 o                         
  -2  -6   5      13965.17      14533.51       238.53 o                         
  -1  -6   5        459.27        477.28         9.41 o                         
   0  -6   5         17.03         14.09         1.99 o                         
   1  -6   5        147.53        143.87         4.54 o                         
   2  -6   5        368.18        358.42         6.15 o                         
   3  -6   5         15.76         12.20         3.21 o                         
   4  -6   5        159.83        171.65         4.76 o                         
   5  -6   5       1073.17       1112.77        17.24 o                         
   6  -6   5          2.87          5.17         2.40 o                         
   7  -6   5          4.06          0.30         8.19 o                         
 -11  -5   5          1.25          3.33         2.51 o                         
 -10  -5   5         91.78         94.24         3.36 o                         
  -9  -5   5        205.80        189.59         4.35 o                         
  -8  -5   5        145.97        152.04         4.59 o                         
  -7  -5   5         15.23         12.13         1.60 o                         
  -6  -5   5        204.63        194.80         4.01 o                         
  -5  -5   5          1.45          2.40         1.32 o                         
  -4  -5   5        172.93        172.72         2.45 o                         
  -3  -5   5        166.84        149.90         2.87 o                         
  -2  -5   5        849.89        889.96        13.66 o                         
  -1  -5   5         86.62         90.49         2.42 o                         
   0  -5   5         47.08         46.18         2.95 o                         
   1  -5   5         26.80         23.94         1.64 o                         
   2  -5   5        186.77        190.61         5.93 o                         
   3  -5   5          1.66          1.00         2.28 o                         
   4  -5   5         45.54         46.51         4.14 o                         
   5  -5   5       1787.45       1724.65        27.77 o                         
   6  -5   5          2.23          1.21         1.49 o                         
   7  -5   5          6.25          8.26         5.00 o                         
   8  -5   5         35.82         42.99         8.90 o                         
 -11  -4   5         15.28         11.65         1.94 o                         
 -10  -4   5         24.33         19.30         2.48 o                         
  -9  -4   5         98.52         90.42         3.80 o                         
  -8  -4   5          1.07          1.03         1.74 o                         
  -7  -4   5          5.88          7.28         1.57 o                         
  -6  -4   5        311.39        311.78         7.09 o                         
  -5  -4   5        505.08        555.45         5.90 o                         
  -4  -4   5        860.04        889.15        18.62 o                         
  -3  -4   5          8.69          7.05         0.66 o                         
  -2  -4   5       1345.64       1459.68        14.00 o                         
  -1  -4   5         14.98         27.02         1.75 o                         
   0  -4   5         27.88         25.07         1.62 o                         
   1  -4   5        135.78        133.55         3.39 o                         
   2  -4   5        519.68        558.78         7.98 o                         
   3  -4   5         38.25         40.04         2.76 o                         
   4  -4   5         54.75         53.71         2.68 o                         
   5  -4   5         52.48         56.03         3.46 o                         
   6  -4   5          0.94          0.37         1.65 o                         
   7  -4   5         16.04         23.02         4.61 o                         
   8  -4   5          0.29          0.95         3.25 o                         
 -11  -3   5          0.09         -1.21         1.78 o                         
 -10  -3   5          6.71          8.65         1.85 o                         
  -9  -3   5          5.95          5.20         1.37 o                         
  -8  -3   5         37.77         44.22         3.09 o                         
  -7  -3   5        298.08        303.35         4.54 o                         
  -6  -3   5         12.28         18.23         1.79 o                         
  -5  -3   5         16.34         13.30         1.87 o                         
  -4  -3   5        100.47         93.69         1.86 o                         
  -3  -3   5         17.98         22.97         3.42 o                         
  -2  -3   5        262.10        248.42         4.49 o                         
  -1  -3   5         32.52         32.18         2.35 o                         
   0  -3   5         73.92         78.78         4.11 o                         
   1  -3   5       1129.24       1073.37        15.41 o                         
   2  -3   5          8.74          8.88         2.14 o                         
   3  -3   5        202.61        226.96         5.30 o                         
   4  -3   5          1.39          1.64         2.26 o                         
   5  -3   5          3.10          3.88         1.64 o                         
   6  -3   5         12.89         12.43         6.77 o                         
   7  -3   5         80.87         70.45         5.63 o                         
   8  -3   5         18.97         18.60         6.70 o                         
   9  -3   5         54.67         75.17        10.64 o                         
 -11  -2   5         94.79        116.87         3.61 o                         
 -10  -2   5          0.49         -1.10         1.72 o                         
  -9  -2   5          3.71          4.11         1.67 o                         
  -8  -2   5         15.08         12.01         1.83 o                         
  -7  -2   5        210.32        200.69         3.30 o                         
  -6  -2   5         72.90         66.68         2.42 o                         
  -5  -2   5        103.67        109.43         2.57 o                         
  -4  -2   5         23.80         27.57         1.47 o                         
  -3  -2   5        195.34        190.12         2.27 o                         
  -2  -2   5        294.13        291.06         5.87 o                         
  -1  -2   5       2692.41       2561.91        73.01 o                         
   0  -2   5         94.70         74.53         2.84 o                         
   1  -2   5          2.79          2.73         1.07 o                         
   2  -2   5         63.98         60.81         1.81 o                         
   3  -2   5         98.17        103.40         2.43 o                         
   4  -2   5          8.42          8.37         3.25 o                         
   5  -2   5         39.91         33.03         2.96 o                         
   6  -2   5        147.23        140.79         8.05 o                         
   7  -2   5        140.76        140.24         9.32 o                         
   8  -2   5         14.40         11.65         4.32 o                         
   9  -2   5         74.58         95.84         5.49 o                         
 -10  -1   5          6.79          4.14         1.92 o                         
  -9  -1   5          7.27          5.67         2.36 o                         
  -8  -1   5         58.78         49.42         2.10 o                         
  -7  -1   5        122.55        108.72         4.15 o                         
  -6  -1   5        201.02        196.24         5.38 o                         
  -5  -1   5         54.82         65.50         2.58 o                         
  -4  -1   5        655.28        615.99         9.25 o                         
  -3  -1   5        250.69        244.28         9.64 o                         
  -2  -1   5        275.82        241.53         2.75 o                         
  -1  -1   5       1850.67       1876.78        27.19 o                         
   0  -1   5        422.26        421.61        11.66 o                         
   1  -1   5        287.36        272.31         5.49 o                         
   2  -1   5       1899.45       1975.11        55.99 o                         
   3  -1   5          8.58         10.27         2.74 o                         
   4  -1   5        150.24        163.32         4.55 o                         
   5  -1   5         38.70         47.03         5.02 o                         
   6  -1   5          0.00          4.97         3.23 o                         
   7  -1   5         70.80         73.09         9.87 o                         
   8  -1   5          7.17          9.17         4.01 o                         
   9  -1   5         10.23         11.45         4.45 o                         
  10  -1   5         97.63        134.48        17.61 o                         
 -10   0   5         39.90         44.62         3.45 o                         
  -9   0   5         12.02         14.54         2.69 o                         
  -8   0   5        137.55        124.01         2.78 o                         
  -7   0   5       1630.56       1580.06        23.57 o                         
  -6   0   5         68.19         59.20         2.96 o                         
  -5   0   5         33.85         38.43         4.81 o                         
  -4   0   5        773.31        815.78        12.15 o                         
  -3   0   5       2155.42       2348.42        32.37 o                         
  -2   0   5         46.71         50.19         3.96 o                         
  -1   0   5        215.78        207.86         5.19 o                         
   0   0   5        110.67        111.67         3.95 o                         
   1   0   5        149.99        153.29         3.91 o                         
   2   0   5        327.64        333.95         5.83 o                         
   3   0   5       4327.93       4880.18       117.13 o                         
   4   0   5        490.48        559.60        11.18 o                         
   5   0   5          4.95          3.50         2.94 o                         
   6   0   5        649.50        672.71        24.88 o                         
   7   0   5         92.23         81.19         4.87 o                         
   8   0   5         24.19         24.47         3.38 o                         
   9   0   5          0.14         -1.17         3.60 o                         
  10   0   5        146.29        174.80        11.22 o                         
 -10   1   5         37.47         47.02         6.61 o                         
  -9   1   5        112.57        121.95         4.53 o                         
  -8   1   5         31.81         37.55         3.72 o                         
  -7   1   5         11.49         20.77         3.45 o                         
  -6   1   5        429.09        384.88        13.50 o                         
  -5   1   5          8.99          7.68         2.99 o                         
  -4   1   5       1496.33       1567.99        32.98 o                         
  -3   1   5        262.57        293.15         6.30 o                         
  -2   1   5        986.73       1063.40        15.27 o                         
  -1   1   5        193.41        197.60         4.26 o                         
   0   1   5        589.76        576.17        10.86 o                         
   1   1   5          4.68          1.64         3.15 o                         
   2   1   5        522.22        563.31         9.03 o                         
   3   1   5       4682.38       5407.75        91.07 o                         
   4   1   5          2.04          9.42         5.01 o                         
   5   1   5        508.71        529.12        11.10 o                         
   6   1   5        117.13        105.59         5.55 o                         
   7   1   5          0.85          3.18         2.50 o                         
   8   1   5        168.43        143.53         8.33 o                         
   9   1   5          8.75          4.94         3.70 o                         
  10   1   5        124.84        153.44         7.42 o                         
 -10   2   5          3.62          3.84         3.42 o                         
  -9   2   5          0.05         -1.56         2.89 o                         
  -8   2   5         15.91         15.93         6.89 o                         
  -7   2   5        120.54        118.55         9.47 o                         
  -6   2   5        174.91        164.21        10.83 o                         
  -5   2   5         67.46         68.96         8.90 o                         
  -4   2   5         46.23         45.78         2.94 o                         
  -3   2   5          0.56          2.43         1.61 o                         
  -2   2   5       1304.08       1389.48        21.36 o                         
  -1   2   5        538.09        574.96        13.69 o                         
   0   2   5        215.80        225.80         5.75 o                         
   1   2   5         87.26         77.43         3.30 o                         
   2   2   5         14.18         16.41         4.09 o                         
   3   2   5         69.65         59.05         5.76 o                         
   4   2   5        706.15        744.98         8.38 o                         
   5   2   5        135.03        118.88         8.40 o                         
   6   2   5        125.05        125.05         5.68 o                         
   7   2   5        179.77        175.61         7.42 o                         
   8   2   5         15.59          7.86         4.04 o                         
   9   2   5          0.59          2.81         2.80 o                         
  10   2   5         25.06         13.33         6.24 o                         
  11   2   5         52.84         68.84         5.14 o                         
  -9   3   5          0.08         -5.19         7.24 o                         
  -8   3   5         61.34         54.60         9.16 o                         
  -7   3   5         20.93         19.91         7.39 o                         
  -6   3   5         35.59         42.75         5.50 o                         
  -5   3   5         16.07         14.10         3.18 o                         
  -4   3   5         85.17         80.53         3.96 o                         
  -3   3   5       1714.99       1982.63        32.03 o                         
  -2   3   5       1018.34       1138.28        29.08 o                         
  -1   3   5          6.99          3.86         2.57 o                         
   0   3   5        479.57        525.34        13.27 o                         
   1   3   5        313.35        346.52         6.13 o                         
   2   3   5        530.89        558.72         9.52 o                         
   3   3   5        755.33        796.64        10.77 o                         
   4   3   5       1170.32       1185.75        19.38 o                         
   5   3   5        185.67        170.20         3.04 o                         
   6   3   5         18.39         17.05         0.86 o                         
   7   3   5        940.77        977.86        27.57 o                         
   8   3   5         69.78         82.43         9.73 o                         
   9   3   5         10.48         12.31         7.63 o                         
  10   3   5         49.29         49.48         8.02 o                         
  11   3   5         21.61         16.75         8.98 o                         
  -9   4   5         54.80         52.66        10.88 o                         
  -8   4   5          2.09          6.88         7.55 o                         
  -7   4   5         83.96         92.86        10.98 o                         
  -6   4   5        393.51        360.95        12.01 o                         
  -5   4   5        130.61        127.15         5.63 o                         
  -4   4   5         52.12         54.30         3.25 o                         
  -3   4   5       1658.18       1746.15        26.81 o                         
  -2   4   5          0.10          2.82         3.77 o                         
  -1   4   5        101.15        110.03         6.63 o                         
   0   4   5        108.76        109.44         6.70 o                         
   1   4   5       4539.55       5099.60        90.36 o                         
   2   4   5        864.33        965.61        18.74 o                         
   3   4   5        142.34        182.22         6.81 o                         
   4   4   5        979.02       1061.84        16.09 o                         
   5   4   5         39.06         44.07         4.21 o                         
   6   4   5        189.48        182.21         4.39 o                         
   7   4   5        732.67        688.47        10.09 o                         
   8   4   5        559.64        499.58        18.15 o                         
   9   4   5         16.17         11.26         4.22 o                         
  10   4   5          2.77         -3.66         7.19 o                         
  11   4   5         93.80         98.55        11.27 o                         
  -8   5   5         13.49         13.77         9.11 o                         
  -7   5   5         74.92         67.50        11.13 o                         
  -6   5   5          0.04         -0.39         4.46 o                         
  -5   5   5        156.26        155.07         9.07 o                         
  -4   5   5          1.76          0.32         2.34 o                         
  -3   5   5         34.56         28.54         3.16 o                         
  -2   5   5          5.16          9.62         2.54 o                         
  -1   5   5        325.80        338.07        10.17 o                         
   0   5   5         17.32         30.25         5.57 o                         
   1   5   5        234.90        266.68         7.25 o                         
   2   5   5        127.95        140.37         5.14 o                         
   3   5   5       2683.73       2918.73        45.34 o                         
   4   5   5       1443.12       1501.81        33.35 o                         
   5   5   5         16.28         19.33         2.47 o                         
   6   5   5        226.91        203.62         3.94 o                         
   7   5   5       1328.25       1318.03        15.02 o                         
   8   5   5          0.55          0.63         1.27 o                         
   9   5   5         35.61         35.34         4.96 o                         
  10   5   5         31.25         27.95         8.88 o                         
  11   5   5        100.17        119.04         5.29 o                         
  -8   6   5        111.76        142.84        15.77 o                         
  -7   6   5        102.45         89.69         5.93 o                         
  -6   6   5         46.23         44.71         6.39 o                         
  -5   6   5         23.54         27.92         5.51 o                         
  -4   6   5        230.12        241.54         7.57 o                         
  -3   6   5         26.25         31.17         6.28 o                         
  -2   6   5        173.09        179.83         9.09 o                         
  -1   6   5        133.87        143.71        14.03 o                         
   0   6   5         64.34         57.48         6.41 o                         
   1   6   5         11.45         21.00         3.77 o                         
   2   6   5        220.59        223.49         6.71 o                         
   3   6   5        297.62        345.32        10.12 o                         
   4   6   5          1.20          0.63         2.30 o                         
   5   6   5          0.12          2.27         2.44 o                         
   6   6   5        106.62        106.70         4.03 o                         
   7   6   5        544.74        530.26         7.20 o                         
   8   6   5        168.43        152.37         3.49 o                         
   9   6   5         44.24         35.03         8.59 o                         
  10   6   5          0.63          0.99         6.64 o                         
  11   6   5         16.26         11.75         8.66 o                         
  -7   7   5          1.71          2.05         4.10 o                         
  -6   7   5         17.55         15.26         4.51 o                         
  -5   7   5          6.30          5.49         3.27 o                         
  -4   7   5        163.03        158.20         6.76 o                         
  -3   7   5         82.02         82.76         8.32 o                         
  -2   7   5        434.50        415.51        14.29 o                         
  -1   7   5         73.54         66.89         5.16 o                         
   0   7   5         28.97         26.19         3.45 o                         
   1   7   5        161.22        141.67         6.04 o                         
   2   7   5          9.52          6.01         3.31 o                         
   3   7   5          0.03         -1.25         3.16 o                         
   4   7   5         33.49         46.84         3.98 o                         
   5   7   5        133.77        132.57         4.41 o                         
   6   7   5        320.54        310.92         6.20 o                         
   7   7   5         46.58         47.82         3.63 o                         
   8   7   5          3.24          2.77         1.99 o                         
   9   7   5         24.57         17.39         2.15 o                         
  10   7   5          4.35          5.20         4.15 o                         
  11   7   5        161.03        188.33         8.89 o                         
  -7   8   5        170.07        203.37         8.03 o                         
  -6   8   5         12.55         14.09         4.82 o                         
  -5   8   5         64.73         62.46         5.78 o                         
  -4   8   5         81.67         61.40         7.82 o                         
  -3   8   5         31.24         29.80         6.87 o                         
  -2   8   5        130.77        110.91         9.53 o                         
  -1   8   5          3.29          5.44         3.45 o                         
   0   8   5          8.98          7.69         3.34 o                         
   1   8   5         34.50         39.80         7.37 o                         
   2   8   5        672.01        764.87        19.28 o                         
   3   8   5        684.62        734.93        28.07 o                         
   4   8   5        279.75        267.56         9.51 o                         
   5   8   5        230.22        226.14         5.05 o                         
   6   8   5          8.53          7.52         1.89 o                         
   7   8   5        139.86        131.72         3.44 o                         
   8   8   5        158.08        156.25         8.65 o                         
   9   8   5        259.36        226.46         5.60 o                         
  10   8   5          0.00          0.54         1.85 o                         
  11   8   5          8.22          3.45         7.85 o                         
  -6   9   5         19.20         24.95         4.78 o                         
  -5   9   5          6.54          7.20         6.91 o                         
  -4   9   5        232.24        225.99         9.35 o                         
  -3   9   5         40.30         37.54         5.78 o                         
  -2   9   5          2.53          2.76         3.27 o                         
  -1   9   5         81.20         69.84         8.89 o                         
   0   9   5        317.15        285.89         9.88 o                         
   1   9   5          0.83         -1.00         5.69 o                         
   2   9   5         43.20         58.80         4.69 o                         
   3   9   5          8.15         13.14         6.51 o                         
   4   9   5        702.33        713.02        26.12 o                         
   5   9   5        184.91        187.41         7.03 o                         
   6   9   5         39.10         43.91         4.51 o                         
   7   9   5        164.66        155.70         6.09 o                         
   8   9   5        487.65        475.41         8.17 o                         
   9   9   5         31.26         34.22         3.61 o                         
  10   9   5          2.40          0.92         1.65 o                         
  11   9   5          9.56          7.71         8.28 o                         
  -5  10   5          9.60         10.95         7.79 o                         
  -4  10   5          2.65          0.06         4.52 o                         
  -3  10   5         85.12         96.45        26.23 o                         
  -2  10   5        112.06        115.60        10.26 o                         
  -1  10   5        255.65        247.92         9.53 o                         
   0  10   5        137.76        141.50        10.24 o                         
   1  10   5         21.26         17.82         4.75 o                         
   2  10   5        180.45        177.57        11.68 o                         
   3  10   5         39.43         46.70         4.46 o                         
   4  10   5        223.81        220.06         7.70 o                         
   5  10   5         79.92         80.97         5.59 o                         
   6  10   5        371.32        369.65         9.03 o                         
   7  10   5         78.26         81.74         5.45 o                         
   8  10   5        445.17        433.16         8.15 o                         
   9  10   5         12.88         12.64         3.43 o                         
  10  10   5         33.04         28.29         3.65 o                         
  11  10   5          1.05         -0.82         2.71 o                         
  -4  11   5          0.24          1.83         4.65 o                         
  -3  11   5          2.29          3.13         6.93 o                         
  -2  11   5         40.57         45.13         6.42 o                         
  -1  11   5          2.99          4.30         6.64 o                         
   0  11   5        480.20        470.20        12.63 o                         
   1  11   5          0.71          2.54         4.49 o                         
   2  11   5       1278.44       1281.86        24.82 o                         
   3  11   5        337.74        333.82        12.95 o                         
   4  11   5        278.14        279.93        11.69 o                         
   5  11   5         16.40         14.13         2.72 o                         
   6  11   5         39.48         42.67         7.19 o                         
   7  11   5        128.84        120.30         5.33 o                         
   8  11   5         77.66         79.43         5.12 o                         
   9  11   5         12.85         17.56         3.92 o                         
  10  11   5          3.50          0.85         3.04 o                         
  -3  12   5          0.54         -1.31         3.99 o                         
  -2  12   5          0.32         -2.90         3.89 o                         
  -1  12   5         95.58         82.09        10.58 o                         
   0  12   5         31.04         34.13         4.81 o                         
   1  12   5         11.42         10.12         5.02 o                         
   2  12   5         50.81         57.17         9.68 o                         
   3  12   5          5.45          8.47         4.45 o                         
   4  12   5        108.57        118.07         4.31 o                         
   5  12   5         14.43         12.07         3.82 o                         
   6  12   5          0.66         -0.95         2.30 o                         
   7  12   5          6.89          4.50         4.15 o                         
   8  12   5          1.33          0.47         2.60 o                         
   9  12   5         26.78         26.99         2.95 o                         
  10  12   5         28.92         36.57         3.89 o                         
  -2  13   5          0.86          6.23         8.09 o                         
  -1  13   5         46.57         53.32         8.47 o                         
   0  13   5        177.79        181.05        11.37 o                         
   1  13   5         58.48         62.26         5.31 o                         
   2  13   5        105.51        103.45        10.25 o                         
   3  13   5         11.86          5.22         3.85 o                         
   4  13   5         36.74         32.34         5.78 o                         
   5  13   5          1.06          1.26         3.16 o                         
   6  13   5        220.49        227.61         7.77 o                         
   7  13   5        137.72        129.25         7.15 o                         
   8  13   5         29.23         29.17         4.23 o                         
   9  13   5         50.77         50.98         4.52 o                         
   0  14   5         76.12         83.89        14.70 o                         
   1  14   5        316.66        284.72        11.42 o                         
   2  14   5         40.67         34.53        11.48 o                         
   3  14   5          5.32          5.36         5.40 o                         
   4  14   5         56.26         59.99         6.00 o                         
   5  14   5          1.43          2.26         4.64 o                         
   6  14   5          3.96          2.66         3.39 o                         
   7  14   5        108.75        104.33         4.29 o                         
   8  14   5        289.12        269.05         9.96 o                         
   2  15   5          0.41          4.64         6.00 o                         
   3  15   5         10.63          9.54         3.35 o                         
   4  15   5         23.87         24.34         4.89 o                         
   5  15   5        122.57        133.98         8.54 o                         
   6  15   5          2.88          3.68         3.20 o                         
   7  15   5         74.47         76.38         7.92 o                         
  -5 -14   6         15.81          8.97         2.59 o                         
  -4 -14   6         45.67         44.98         3.51 o                         
  -3 -14   6          6.56          5.05         3.26 o                         
  -7 -13   6         10.60         16.43         5.46 o                         
  -6 -13   6          1.00          0.68         2.30 o                         
  -5 -13   6          0.00          1.35         1.98 o                         
  -4 -13   6          7.99          7.00         1.87 o                         
  -3 -13   6         36.56         40.92         2.86 o                         
  -2 -13   6          8.40          6.97         3.45 o                         
  -1 -13   6        190.13        183.46        10.13 o                         
   0 -13   6         13.82          8.04         4.17 o                         
  -9 -12   6          2.66         -1.86         4.18 o                         
  -8 -12   6         48.00         39.92        10.55 o                         
  -7 -12   6          0.47         -1.17         4.15 o                         
  -6 -12   6         24.38         23.22         2.04 o                         
  -5 -12   6          3.62          7.43         1.47 o                         
  -4 -12   6        125.34        132.32         4.05 o                         
  -3 -12   6         28.77         27.32         3.39 o                         
  -2 -12   6        104.42        106.84         5.06 o                         
  -1 -12   6         22.72         17.44         2.54 o                         
   0 -12   6         41.62         39.04         3.05 o                         
   1 -12   6         11.57         14.86         4.26 o                         
  -9 -11   6          0.31          2.23         7.10 o                         
  -8 -11   6         15.30         18.63         4.80 o                         
  -7 -11   6         46.12         29.93         5.08 o                         
  -6 -11   6         22.31         20.31         1.91 o                         
  -5 -11   6          6.45          6.32         1.81 o                         
  -4 -11   6        124.41        127.65         3.99 o                         
  -3 -11   6         57.83         59.30         3.72 o                         
  -2 -11   6         74.59         74.14         6.51 o                         
  -1 -11   6         19.84         25.58         7.19 o                         
   0 -11   6         69.30         71.08         4.95 o                         
   1 -11   6          5.78          7.13         2.46 o                         
   2 -11   6         29.97         40.47         4.32 o                         
   3 -11   6         59.69         59.50         8.70 o                         
 -10 -10   6         20.97         25.20         5.51 o                         
  -9 -10   6          9.52          9.90         4.10 o                         
  -8 -10   6         30.57         44.78         9.05 o                         
  -7 -10   6        107.79         90.71         4.58 o                         
  -6 -10   6         39.63         37.55         2.25 o                         
  -5 -10   6         36.10         32.15         2.14 o                         
  -4 -10   6         56.75         55.77         2.84 o                         
  -3 -10   6        133.89        127.43         3.35 o                         
  -2 -10   6        125.26        127.16         4.69 o                         
  -1 -10   6         56.20         59.24         3.43 o                         
   0 -10   6          8.53          7.47         3.31 o                         
   1 -10   6         52.20         55.77         3.11 o                         
   2 -10   6         25.70         29.36         3.37 o                         
   3 -10   6        281.25        271.02         7.73 o                         
   4 -10   6         91.53         88.62         5.99 o                         
 -10  -9   6         26.44         28.59         4.93 o                         
  -9  -9   6         47.38         58.95         9.60 o                         
  -8  -9   6         15.07          8.63         2.17 o                         
  -7  -9   6          5.04          3.89         1.13 o                         
  -6  -9   6          7.66          7.68         1.21 o                         
  -5  -9   6          0.62         -0.67         1.33 o                         
  -4  -9   6          0.09          0.85         1.37 o                         
  -3  -9   6         95.39        100.16         3.41 o                         
  -2  -9   6         77.52         73.23         7.76 o                         
  -1  -9   6          0.03         -0.15         1.97 o                         
   0  -9   6         32.96         41.41         3.89 o                         
   1  -9   6         11.62         11.06         2.57 o                         
   2  -9   6        125.40        137.76         6.09 o                         
   3  -9   6        433.05        431.68        10.75 o                         
   4  -9   6         17.67         17.37         4.03 o                         
   5  -9   6          7.11          9.48         3.03 o                         
 -10  -8   6         10.54          8.92         6.93 o                         
  -9  -8   6         62.14         53.29         5.07 o                         
  -8  -8   6          0.01         -0.34         2.07 o                         
  -7  -8   6         50.80         46.37         2.37 o                         
  -6  -8   6          2.79          5.12         1.05 o                         
  -5  -8   6          1.95          0.85         1.16 o                         
  -4  -8   6        270.93        287.94         4.34 o                         
  -3  -8   6          8.66         11.52         1.97 o                         
  -2  -8   6        359.16        365.26         6.79 o                         
  -1  -8   6        134.28        142.10         5.46 o                         
   0  -8   6         71.76         76.31         2.90 o                         
   1  -8   6          8.12         10.44         2.02 o                         
   2  -8   6          6.10          4.26         2.60 o                         
   3  -8   6         13.64         10.01         3.53 o                         
   4  -8   6        167.18        168.74         5.51 o                         
   5  -8   6          6.96          6.43         4.37 o                         
   6  -8   6          3.13         14.65        10.66 o                         
 -11  -7   6          1.23         -0.39         2.81 o                         
 -10  -7   6         15.32         18.76         6.74 o                         
  -9  -7   6         18.43         21.39         1.75 o                         
  -8  -7   6          8.53          7.80         1.69 o                         
  -7  -7   6          7.53          9.29         2.01 o                         
  -6  -7   6         59.95         60.29         2.40 o                         
  -5  -7   6          0.40          0.09         0.83 o                         
  -4  -7   6         52.22         52.53         1.60 o                         
  -3  -7   6        373.88        397.92         4.63 o                         
  -2  -7   6         99.82        107.31         3.94 o                         
  -1  -7   6          1.41          0.47         1.87 o                         
   0  -7   6         12.10         16.83         2.13 o                         
   1  -7   6          6.57          8.15         2.93 o                         
   2  -7   6        119.66        141.44         5.71 o                         
   3  -7   6        116.37        122.46         5.86 o                         
   4  -7   6        606.43        606.79        14.45 o                         
   5  -7   6          2.38          1.19         2.36 o                         
   6  -7   6          0.86          2.62         8.64 o                         
 -11  -6   6          0.31          6.29         2.93 o                         
 -10  -6   6         11.73          8.53         2.00 o                         
  -9  -6   6         12.95          9.18         1.86 o                         
  -8  -6   6          3.41          2.27         1.42 o                         
  -7  -6   6        111.55        110.37         4.43 o                         
  -6  -6   6        248.98        252.84         3.95 o                         
  -5  -6   6         35.94         36.34         4.41 o                         
  -4  -6   6         51.92         47.81         2.15 o                         
  -3  -6   6        271.79        277.67         4.42 o                         
  -2  -6   6        179.94        175.16         3.17 o                         
  -1  -6   6         38.25         40.08         1.90 o                         
   0  -6   6         23.65         25.27         2.18 o                         
   1  -6   6          6.89         11.04         2.80 o                         
   2  -6   6          4.08          4.92         3.08 o                         
   3  -6   6          9.19          8.02         2.48 o                         
   4  -6   6         79.22         76.75         6.27 o                         
   5  -6   6          1.28          2.41         2.45 o                         
   6  -6   6         45.21         46.23         6.35 o                         
   7  -6   6          0.22         -0.09         3.17 o                         
 -11  -5   6         32.24         34.48         1.88 o                         
 -10  -5   6         62.05         67.61         2.10 o                         
  -9  -5   6        742.07        744.79         9.27 o                         
  -8  -5   6         77.18         84.99         2.95 o                         
  -7  -5   6          2.97          2.59         1.35 o                         
  -6  -5   6         41.63         39.64         3.15 o                         
  -5  -5   6          2.02          1.52         0.77 o                         
  -4  -5   6          0.25          0.14         0.78 o                         
  -3  -5   6          1.02          0.82         0.82 o                         
  -2  -5   6       2524.62       2809.56        44.08 o                         
  -1  -5   6        413.31        416.02         5.55 o                         
   0  -5   6         46.18         42.19         2.57 o                         
   1  -5   6          3.17          4.03         2.68 o                         
   2  -5   6          0.51          1.92         2.49 o                         
   3  -5   6         59.01         70.84         4.88 o                         
   4  -5   6         89.53         89.90         3.94 o                         
   5  -5   6        362.83        349.86         6.41 o                         
   6  -5   6         92.21         75.35        11.32 o                         
   7  -5   6          3.43          2.86         4.05 o                         
   8  -5   6        168.46        194.73         9.07 o                         
 -11  -4   6          4.92          4.70         2.21 o                         
 -10  -4   6          6.84          6.26         2.11 o                         
  -9  -4   6       1223.04       1211.40        15.62 o                         
  -8  -4   6         14.48         15.24         1.77 o                         
  -7  -4   6         50.32         54.23         3.16 o                         
  -6  -4   6        567.89        559.99         5.99 o                         
  -5  -4   6         90.54         86.16         1.74 o                         
  -4  -4   6        152.03        153.61         5.91 o                         
  -3  -4   6        131.12        121.58         4.20 o                         
  -2  -4   6      20658.46      19808.89       403.30 o                         
  -1  -4   6        155.30        164.59         3.24 o                         
   0  -4   6         61.41         61.35         2.36 o                         
   1  -4   6        208.11        229.19         4.30 o                         
   2  -4   6       1571.46       1641.01        22.69 o                         
   3  -4   6          9.59          9.12         1.93 o                         
   4  -4   6         90.99         84.17         6.87 o                         
   5  -4   6         56.83         54.91         2.24 o                         
   6  -4   6         93.37         67.88        14.64 o                         
   7  -4   6         41.07         22.37        17.41 o                         
   8  -4   6         47.60         60.38         7.02 o                         
 -11  -3   6          0.23         -1.85         2.22 o                         
 -10  -3   6          0.01          0.23         1.47 o                         
  -9  -3   6        279.68        263.69         4.83 o                         
  -8  -3   6        222.29        213.58         3.31 o                         
  -7  -3   6        229.15        225.42         4.12 o                         
  -6  -3   6         76.89         81.82         2.10 o                         
  -5  -3   6          9.97         10.58         1.27 o                         
  -4  -3   6        372.59        364.62         5.83 o                         
  -3  -3   6        292.62        255.61         5.49 o                         
  -2  -3   6       4214.03       4406.63        74.04 o                         
  -1  -3   6        209.10        203.21         2.86 o                         
   0  -3   6        154.39        149.89         2.68 o                         
   1  -3   6         73.19         69.05         1.80 o                         
   2  -3   6        536.11        551.91         8.40 o                         
   3  -3   6       1614.81       1656.95        26.69 o                         
   4  -3   6         96.63         93.81         2.84 o                         
   5  -3   6        390.23        370.44         6.76 o                         
   6  -3   6        154.21        157.66         6.51 o                         
   7  -3   6         11.42          8.19         3.89 o                         
   8  -3   6          5.36          9.76         4.49 o                         
   9  -3   6         14.93         15.23         4.33 o                         
 -11  -2   6         17.73         18.34         3.90 o                         
 -10  -2   6         22.80         25.17         4.36 o                         
  -9  -2   6          1.69         -0.50         1.96 o                         
  -8  -2   6         51.40         48.54         2.17 o                         
  -7  -2   6         22.59         22.69         2.28 o                         
  -6  -2   6        461.38        467.69         6.30 o                         
  -5  -2   6         31.00         30.71         1.69 o                         
  -4  -2   6        229.54        235.66         4.61 o                         
  -3  -2   6          0.05          0.24         2.23 o                         
  -2  -2   6        157.79        150.45         4.90 o                         
  -1  -2   6         69.88         66.05         1.51 o                         
   0  -2   6        333.77        318.87         3.36 o                         
   1  -2   6        212.64        194.44         2.79 o                         
   2  -2   6        209.65        210.70         2.81 o                         
   3  -2   6        305.15        317.77         5.89 o                         
   4  -2   6         18.01         14.66         4.06 o                         
   5  -2   6         44.30         39.69         3.81 o                         
   6  -2   6         18.18         18.15         3.68 o                         
   7  -2   6         15.03         16.03         3.29 o                         
   8  -2   6         25.69         23.90         5.01 o                         
   9  -2   6         12.84          2.35         6.18 o                         
 -10  -1   6         50.95         58.15         3.42 o                         
  -9  -1   6          0.76          0.51         1.48 o                         
  -8  -1   6          0.94          3.76         2.19 o                         
  -7  -1   6        172.00        165.34         5.36 o                         
  -6  -1   6         22.67         26.41         3.18 o                         
  -5  -1   6        143.03        119.04         4.07 o                         
  -4  -1   6        149.32        157.80         4.30 o                         
  -3  -1   6        255.18        248.08         5.92 o                         
  -2  -1   6         92.23         90.54         2.31 o                         
  -1  -1   6        121.75        118.66         2.46 o                         
   0  -1   6        207.15        188.86         7.47 o                         
   1  -1   6        162.58        152.26         3.52 o                         
   2  -1   6         47.44         45.66         1.98 o                         
   3  -1   6        100.72        104.23         2.08 o                         
   4  -1   6        246.04        241.51        12.11 o                         
   5  -1   6        127.32        125.07         4.64 o                         
   6  -1   6         57.53         59.91         6.46 o                         
   7  -1   6        614.40        516.07        28.93 o                         
   8  -1   6          0.57          4.93         5.52 o                         
   9  -1   6          8.06         14.82         6.71 o                         
  10  -1   6         93.59        120.69         7.77 o                         
 -10   0   6         12.94         21.02         2.20 o                         
  -9   0   6          0.18          0.47         1.45 o                         
  -8   0   6         39.21         29.43         6.95 o                         
  -7   0   6        393.01        387.38        12.47 o                         
  -6   0   6          3.32          5.09         3.02 o                         
  -5   0   6        107.23        110.49         5.98 o                         
  -4   0   6        123.93        131.41         3.57 o                         
  -3   0   6        139.52        144.20         3.44 o                         
  -2   0   6         27.31         28.00         2.21 o                         
  -1   0   6        146.45        161.20         3.97 o                         
   0   0   6       1618.92       1700.58        23.03 o                         
   1   0   6        112.58        107.95         4.37 o                         
   2   0   6       1538.48       1624.40        26.93 o                         
   3   0   6       1509.43       1574.87        19.76 o                         
   4   0   6          0.59          1.28         2.46 o                         
   5   0   6         32.40         35.41         3.90 o                         
   6   0   6        767.86        769.62        22.65 o                         
   7   0   6         94.31         93.44         7.24 o                         
   8   0   6         38.04         32.53         6.50 o                         
   9   0   6          5.93          3.92         3.88 o                         
  10   0   6          7.56          7.01         4.30 o                         
 -10   1   6          0.73          2.55         2.07 o                         
  -9   1   6         19.28         19.58         4.22 o                         
  -8   1   6          1.98          1.46         2.79 o                         
  -7   1   6         42.57         31.64         6.31 o                         
  -6   1   6         62.47         62.65         4.14 o                         
  -5   1   6        654.75        656.72        11.20 o                         
  -4   1   6       1918.39       2068.85        29.32 o                         
  -3   1   6          1.32          0.26         1.33 o                         
  -2   1   6        611.61        599.26         7.13 o                         
  -1   1   6          2.75          1.29         2.40 o                         
   0   1   6        502.52        523.94         9.31 o                         
   1   1   6       1085.55       1142.51        15.72 o                         
   2   1   6          1.80          0.29         1.50 o                         
   3   1   6       1343.76       1455.66        19.23 o                         
   4   1   6        180.08        191.91         9.04 o                         
   5   1   6        217.76        212.09         6.43 o                         
   6   1   6        562.67        589.39        19.00 o                         
   7   1   6         14.68         20.23         7.67 o                         
   8   1   6         53.22         54.20         3.93 o                         
   9   1   6         35.07         29.13         6.75 o                         
  10   1   6         64.74         95.45         6.85 o                         
  -9   2   6         23.75         25.40         7.34 o                         
  -8   2   6         56.59         49.38         7.86 o                         
  -7   2   6        831.75        736.30        22.14 o                         
  -6   2   6        135.66        134.64         4.67 o                         
  -5   2   6        221.75        209.50         6.79 o                         
  -4   2   6       1113.07       1157.73        22.56 o                         
  -3   2   6        443.83        529.83         8.14 o                         
  -2   2   6        333.57        375.39         6.36 o                         
  -1   2   6        658.89        725.31        23.36 o                         
   0   2   6         16.93         17.41         2.55 o                         
   1   2   6        170.50        189.74         4.02 o                         
   2   2   6        925.93        932.11        12.23 o                         
   3   2   6        104.16        139.60         4.33 o                         
   4   2   6         17.46         24.43         2.79 o                         
   5   2   6          0.03          1.60         2.67 o                         
   6   2   6          0.14         -2.67         5.80 o                         
   7   2   6        690.82        730.16        23.74 o                         
   8   2   6         44.02         33.58         9.02 o                         
   9   2   6         12.92          9.94         5.68 o                         
  10   2   6          9.89         11.45         3.58 o                         
  -9   3   6         84.09         99.93        10.94 o                         
  -8   3   6         20.80         15.14         7.46 o                         
  -7   3   6          5.91         10.62         6.72 o                         
  -6   3   6        592.39        563.58        10.76 o                         
  -5   3   6        198.28        222.97         7.94 o                         
  -4   3   6          3.77          2.12         3.60 o                         
  -3   3   6        111.08        117.16         5.59 o                         
  -2   3   6       2556.94       2932.80        48.10 o                         
  -1   3   6         98.07         98.07         4.11 o                         
   0   3   6        272.03        293.65         6.49 o                         
   1   3   6          3.40          5.11         3.82 o                         
   2   3   6       1188.40       1374.71        18.28 o                         
   3   3   6         29.66         28.03         4.43 o                         
   4   3   6        301.44        304.76         6.32 o                         
   5   3   6         28.46         34.65         4.11 o                         
   6   3   6        221.46        189.08        14.07 o                         
   7   3   6         28.08         22.77         4.42 o                         
   8   3   6         18.05         15.67         4.25 o                         
   9   3   6        117.61        110.76         6.88 o                         
  10   3   6         26.03         38.75         7.16 o                         
  11   3   6         20.03         17.89         7.15 o                         
  -9   4   6          1.31         -1.22         7.50 o                         
  -8   4   6         15.00         13.87         8.06 o                         
  -7   4   6          1.10          3.18         6.90 o                         
  -6   4   6         27.15         27.43         5.35 o                         
  -5   4   6        156.65        140.99         5.31 o                         
  -4   4   6        103.14        106.49         6.68 o                         
  -3   4   6        134.13        118.82         8.90 o                         
  -2   4   6        171.58        197.00         7.95 o                         
  -1   4   6         51.63         74.55         9.95 o                         
   0   4   6       1134.89       1226.16        38.60 o                         
   1   4   6        788.26        900.06        17.07 o                         
   2   4   6       2710.75       3176.52        71.96 o                         
   3   4   6       1737.33       1982.19        50.70 o                         
   4   4   6         66.01         61.46         3.03 o                         
   5   4   6         38.80         39.27         1.87 o                         
   6   4   6         55.06         56.47         1.89 o                         
   7   4   6        688.22        684.35        13.73 o                         
   8   4   6        375.40        327.54        15.08 o                         
   9   4   6         42.67         32.63         8.95 o                         
  10   4   6         16.43         12.33         8.40 o                         
  11   4   6         72.13         81.85         6.30 o                         
  -8   5   6          7.39          1.03         7.62 o                         
  -7   5   6         17.51         11.62         3.71 o                         
  -6   5   6          3.27          3.24         3.16 o                         
  -5   5   6         15.86         18.10         3.89 o                         
  -4   5   6         20.83         18.82         4.13 o                         
  -3   5   6          0.02          0.76         4.29 o                         
  -2   5   6          4.01          6.54         3.00 o                         
  -1   5   6          8.13          8.36         3.16 o                         
   0   5   6          1.12          8.33         3.13 o                         
   1   5   6          7.13          4.85         2.49 o                         
   2   5   6          1.47          3.39         2.33 o                         
   3   5   6       1403.78       1573.23        33.45 o                         
   4   5   6         80.42         85.64         4.31 o                         
   5   5   6        127.02        150.95         7.11 o                         
   6   5   6        305.83        282.73         8.67 o                         
   7   5   6       1879.86       1767.00        20.36 o                         
   8   5   6         60.57         46.44         4.81 o                         
   9   5   6         21.42         16.97         4.61 o                         
  10   5   6         13.72         22.14         5.08 o                         
  11   5   6         16.91         22.04         5.70 o                         
  -8   6   6          3.07          2.92         5.11 o                         
  -7   6   6          4.23         -0.01         3.49 o                         
  -6   6   6          4.96          7.24         5.59 o                         
  -5   6   6        217.29        211.27         7.68 o                         
  -4   6   6          2.43          3.21         4.98 o                         
  -3   6   6        259.69        224.58         7.77 o                         
  -2   6   6         71.00         66.10         7.14 o                         
  -1   6   6         67.62         50.36         6.54 o                         
   0   6   6         38.64         44.71         4.34 o                         
   1   6   6          4.23          5.63         4.91 o                         
   2   6   6         85.06         96.13         7.07 o                         
   3   6   6       1846.63       1936.49        55.30 o                         
   4   6   6         11.51         15.35         4.78 o                         
   5   6   6        554.67        529.58        10.38 o                         
   6   6   6        529.66        494.98         8.29 o                         
   7   6   6        139.07        120.48         3.76 o                         
   8   6   6         43.26         34.49         2.30 o                         
   9   6   6          8.07          4.05         4.02 o                         
  10   6   6         12.25         16.29         8.58 o                         
  11   6   6          4.42         11.79         9.05 o                         
  -7   7   6          0.44          2.67         4.38 o                         
  -6   7   6         97.94        102.03        13.04 o                         
  -5   7   6        116.29        102.76         8.67 o                         
  -4   7   6         68.75         60.11        13.85 o                         
  -3   7   6         70.38         70.11         5.26 o                         
  -2   7   6        100.55        102.20         6.59 o                         
  -1   7   6        188.35        215.87         7.93 o                         
   0   7   6         69.05         64.60         5.26 o                         
   1   7   6          0.49          1.56         2.71 o                         
   2   7   6        162.88        178.06         5.45 o                         
   3   7   6         53.67         61.21         6.91 o                         
   4   7   6          3.21          2.23         3.34 o                         
   5   7   6          9.42          8.96         3.23 o                         
   6   7   6        369.24        365.01         6.89 o                         
   7   7   6        786.42        774.41        12.19 o                         
   8   7   6         25.57         23.09         2.38 o                         
   9   7   6         10.78          8.13         1.86 o                         
  10   7   6         41.39         48.18         5.77 o                         
  11   7   6         27.01         28.83         5.90 o                         
  -6   8   6         11.63          9.34         5.01 o                         
  -5   8   6          6.24         -1.41         5.73 o                         
  -4   8   6          7.33          8.37         4.53 o                         
  -3   8   6         15.27         11.98         4.59 o                         
  -2   8   6          1.03          3.78         3.92 o                         
  -1   8   6       1219.93       1212.69        36.03 o                         
   0   8   6          6.72          6.65         4.25 o                         
   1   8   6         83.72         96.30         9.24 o                         
   2   8   6        251.61        260.24         8.43 o                         
   3   8   6        663.56        637.57        19.45 o                         
   4   8   6        198.21        180.22         7.26 o                         
   5   8   6        418.23        405.99        10.20 o                         
   6   8   6        200.40        197.45         4.84 o                         
   7   8   6         48.54         48.93         7.30 o                         
   8   8   6         14.44         17.30         3.10 o                         
   9   8   6         12.46          8.05         2.47 o                         
  10   8   6         16.05         13.55         3.57 o                         
  11   8   6         20.89         16.07         9.38 o                         
  -6   9   6          4.34          6.81         5.31 o                         
  -5   9   6         14.82         20.43         5.10 o                         
  -4   9   6         22.15         21.08         4.18 o                         
  -3   9   6         24.75         22.42         5.35 o                         
  -2   9   6         49.69         50.63         5.88 o                         
  -1   9   6        500.01        513.49        12.87 o                         
   0   9   6        132.67        135.21         7.61 o                         
   1   9   6         86.54         69.59         5.87 o                         
   2   9   6        184.73        149.65        10.47 o                         
   3   9   6        127.32        111.23         9.52 o                         
   4   9   6          8.09         10.73         4.08 o                         
   5   9   6         40.96         24.98         8.80 o                         
   6   9   6        213.84        195.21         4.97 o                         
   7   9   6       1487.77       1506.15        22.71 o                         
   8   9   6          6.59          3.57         2.48 o                         
   9   9   6         13.80         16.54         3.53 o                         
  10   9   6         27.10         26.72         3.14 o                         
  11   9   6         37.25         52.89         6.52 o                         
  -5  10   6          9.72          8.94         4.43 o                         
  -4  10   6         47.90         36.76        14.85 o                         
  -3  10   6         16.57         12.75         7.34 o                         
  -2  10   6        214.80        201.24         8.76 o                         
  -1  10   6          8.34          9.52         4.61 o                         
   0  10   6        262.78        257.15         9.28 o                         
   1  10   6          9.70          4.36         4.25 o                         
   2  10   6        739.99        754.38        30.76 o                         
   3  10   6         41.83         36.96         7.85 o                         
   4  10   6         25.36         28.01         5.16 o                         
   5  10   6          2.98          3.14         2.14 o                         
   6  10   6        334.37        330.45         7.63 o                         
   7  10   6        671.96        672.12        14.55 o                         
   8  10   6         26.46         25.91         3.57 o                         
   9  10   6         26.05         22.92         2.75 o                         
  10  10   6          4.90          1.45         2.79 o                         
  -4  11   6         38.81         44.66         9.88 o                         
  -3  11   6          6.88         13.27         4.36 o                         
  -2  11   6         87.39         79.77        15.28 o                         
  -1  11   6        149.77        160.43         8.63 o                         
   0  11   6        193.88        184.66        12.17 o                         
   1  11   6          6.98          4.47         4.37 o                         
   2  11   6        542.81        574.19        12.01 o                         
   3  11   6        102.12        102.31         6.65 o                         
   4  11   6          0.31         -2.46         4.01 o                         
   5  11   6          5.68          3.10         2.64 o                         
   6  11   6        142.92        131.60         9.33 o                         
   7  11   6        389.17        373.69         7.73 o                         
   8  11   6         32.97         36.32         3.21 o                         
   9  11   6         68.65         75.41         7.06 o                         
  10  11   6          1.90          0.98         2.60 o                         
  -3  12   6         44.11         46.00        10.06 o                         
  -2  12   6          1.15          0.46         5.28 o                         
  -1  12   6          4.71          4.25         7.04 o                         
   0  12   6         93.78        104.16         7.89 o                         
   1  12   6        104.09         97.28        13.44 o                         
   2  12   6         44.56         45.79         6.09 o                         
   3  12   6         11.48         16.34         4.78 o                         
   4  12   6         27.21         24.95         7.20 o                         
   5  12   6          5.35          3.59         4.50 o                         
   6  12   6          8.14          4.42         2.41 o                         
   7  12   6        379.40        365.47         8.03 o                         
   8  12   6          0.86         -2.09         2.09 o                         
   9  12   6         13.40         10.25         3.98 o                         
  10  12   6         53.68         61.62         6.21 o                         
  -2  13   6         23.02         26.90         5.38 o                         
  -1  13   6         11.23          8.48         5.64 o                         
   0  13   6        225.90        212.44        15.93 o                         
   1  13   6         51.64         51.63         9.27 o                         
   2  13   6        211.93        226.75         9.66 o                         
   3  13   6          2.85          2.09         3.46 o                         
   4  13   6         56.90         60.99         7.54 o                         
   5  13   6        116.03        116.90         5.98 o                         
   6  13   6          1.54         -1.72         4.37 o                         
   7  13   6         20.53         32.90        10.53 o                         
   8  13   6          9.17          8.03         3.31 o                         
   9  13   6         24.17         21.37         3.34 o                         
   0  14   6         26.76         22.49         9.30 o                         
   1  14   6         67.24         70.69         7.51 o                         
   2  14   6         71.41         65.18         6.96 o                         
   3  14   6        101.53        101.14         5.89 o                         
   4  14   6         56.26         59.36         5.48 o                         
   5  14   6          5.51          6.00         3.85 o                         
   6  14   6          3.37          2.91         3.04 o                         
   7  14   6        107.14        101.16         7.30 o                         
   8  14   6         16.61         15.11         3.68 o                         
   2  15   6         23.98         19.96         4.51 o                         
   3  15   6          2.12          2.77         5.58 o                         
   4  15   6          1.66          0.31         3.11 o                         
   5  15   6          3.49          3.61         2.93 o                         
   6  15   6          1.95          3.61         3.17 o                         
  -7 -13   7         47.10         36.34        11.25 o                         
  -6 -13   7         22.26         20.73        10.10 o                         
  -5 -13   7          0.17          1.88         5.12 o                         
  -4 -13   7         79.29         70.65         3.40 o                         
  -3 -13   7          0.68         -0.78         1.92 o                         
  -2 -13   7          0.05          2.01         2.58 o                         
  -1 -13   7          7.80          4.55         3.54 o                         
  -8 -12   7          4.34          7.82         8.72 o                         
  -7 -12   7          6.07          5.07         4.83 o                         
  -6 -12   7          5.82         10.09         4.87 o                         
  -5 -12   7         31.60         26.48         2.98 o                         
  -4 -12   7         66.05         59.95         5.09 o                         
  -3 -12   7         78.23         70.01         3.89 o                         
  -2 -12   7         69.43         60.09         7.04 o                         
  -1 -12   7          2.45          1.84         3.10 o                         
   0 -12   7         48.84         51.51         3.77 o                         
   1 -12   7          0.06         -1.89         2.42 o                         
  -9 -11   7          3.34          3.92         4.50 o                         
  -8 -11   7         20.51         14.91         8.63 o                         
  -7 -11   7        113.52        106.79        12.43 o                         
  -6 -11   7         51.62         43.91         2.59 o                         
  -5 -11   7          7.54          5.00         1.71 o                         
  -4 -11   7         65.77         60.27         7.76 o                         
  -3 -11   7         70.42         68.60         3.57 o                         
  -2 -11   7          0.59         -1.38         2.53 o                         
  -1 -11   7         17.84         14.09         2.48 o                         
   0 -11   7          0.10          2.22         2.43 o                         
   1 -11   7         26.62         32.05         2.94 o                         
   2 -11   7         28.94         28.57         5.71 o                         
 -10 -10   7          5.73          5.77         8.46 o                         
  -9 -10   7         15.17         11.21         4.07 o                         
  -8 -10   7         12.35         10.54         6.41 o                         
  -7 -10   7        115.34         88.90        14.04 o                         
  -6 -10   7          9.74          6.82         1.05 o                         
  -5 -10   7          1.27          1.04         1.38 o                         
  -4 -10   7         40.72         35.20         3.07 o                         
  -3 -10   7         58.55         49.72         4.94 o                         
  -2 -10   7         32.79         37.69         2.82 o                         
  -1 -10   7         46.15         43.14         2.79 o                         
   0 -10   7         59.83         60.12         2.83 o                         
   1 -10   7         11.76         12.60         2.73 o                         
   2 -10   7        304.62        305.70         9.57 o                         
   3 -10   7         66.15         67.49         3.95 o                         
   4 -10   7        163.83        161.25        11.05 o                         
 -10  -9   7        111.85        121.73        12.15 o                         
  -9  -9   7         56.99         62.96         5.93 o                         
  -8  -9   7         18.81         20.63         4.10 o                         
  -7  -9   7         26.51         24.59         2.08 o                         
  -6  -9   7         26.67         26.27         3.83 o                         
  -5  -9   7          0.00          1.46         1.04 o                         
  -4  -9   7         12.02         10.96         1.45 o                         
  -3  -9   7       3749.76       3912.15        75.59 o                         
  -2  -9   7        171.71        180.99         4.92 o                         
  -1  -9   7         20.91         24.60         2.31 o                         
   0  -9   7         25.49         29.31         2.01 o                         
   1  -9   7        199.94        196.21         7.57 o                         
   2  -9   7         83.82         81.28         4.96 o                         
   3  -9   7        275.32        282.58         6.47 o                         
   4  -9   7        585.54        581.00        19.22 o                         
   5  -9   7         16.75         17.02         5.92 o                         
 -10  -8   7        483.30        504.67        13.77 o                         
  -9  -8   7         93.04        107.34        10.96 o                         
  -8  -8   7         17.36         15.17         1.09 o                         
  -7  -8   7         10.14          8.60         0.92 o                         
  -6  -8   7         13.62         14.02         1.52 o                         
  -5  -8   7         90.06         87.70         5.87 o                         
  -4  -8   7        123.46        109.47         2.31 o                         
  -3  -8   7        934.29        957.34        11.05 o                         
  -2  -8   7         25.04         19.66         2.12 o                         
  -1  -8   7         29.88         29.25         2.61 o                         
   0  -8   7          2.04          4.13         2.63 o                         
   1  -8   7         29.47         26.91         4.08 o                         
   2  -8   7          2.71          3.46         2.12 o                         
   3  -8   7         23.18         25.07         2.64 o                         
   4  -8   7        655.69        654.23        13.71 o                         
   5  -8   7          2.09          2.96         2.61 o                         
 -10  -7   7        208.10        221.70         8.12 o                         
  -9  -7   7          3.07          8.02         6.80 o                         
  -8  -7   7          4.15          3.97         1.04 o                         
  -7  -7   7        159.21        150.06         5.09 o                         
  -6  -7   7         34.00         28.31         2.60 o                         
  -5  -7   7        141.42        134.37        11.49 o                         
  -4  -7   7         10.48         11.64         1.59 o                         
  -3  -7   7       1151.30       1256.27        13.16 o                         
  -2  -7   7          7.01          3.34         1.79 o                         
  -1  -7   7         18.72         17.94         2.09 o                         
   0  -7   7          4.35          4.45         1.68 o                         
   1  -7   7          2.44          3.18         2.32 o                         
   2  -7   7         19.78         17.28         3.91 o                         
   3  -7   7         66.65         69.12         4.40 o                         
   4  -7   7          4.61          0.56         2.29 o                         
   5  -7   7         55.00         46.01         3.11 o                         
   6  -7   7          3.64         11.05         5.39 o                         
 -11  -6   7          0.03         -1.83         5.24 o                         
 -10  -6   7         27.57         27.15         7.21 o                         
  -9  -6   7         28.18         26.63         1.73 o                         
  -8  -6   7        109.90        113.01         6.46 o                         
  -7  -6   7         93.81         89.33         3.00 o                         
  -6  -6   7         94.61         89.28         4.34 o                         
  -5  -6   7          0.22          0.78         2.67 o                         
  -4  -6   7        179.99        151.11        13.87 o                         
  -3  -6   7         73.18         80.86         3.00 o                         
  -2  -6   7          5.15          6.63         1.98 o                         
  -1  -6   7         23.58         25.04         1.90 o                         
   0  -6   7        111.05         97.77         3.24 o                         
   1  -6   7         53.42         46.93         2.80 o                         
   2  -6   7         24.14         27.58         4.12 o                         
   3  -6   7         14.43         17.67         1.93 o                         
   4  -6   7        138.33        129.00         4.75 o                         
   5  -6   7         16.72         21.08         2.52 o                         
   6  -6   7          0.07          2.34         3.91 o                         
   7  -6   7         22.54         24.61         5.60 o                         
 -11  -5   7         34.27         43.99         6.67 o                         
 -10  -5   7          9.80          9.06         1.92 o                         
  -9  -5   7          3.04          1.15         1.28 o                         
  -8  -5   7        124.47        128.11         3.34 o                         
  -7  -5   7         14.55         19.62         2.10 o                         
  -6  -5   7         41.13         43.65         1.91 o                         
  -5  -5   7          0.73          0.08         1.90 o                         
  -4  -5   7        157.83        155.21         6.68 o                         
  -3  -5   7         66.15         65.88         6.68 o                         
  -2  -5   7          6.54          6.54         1.71 o                         
  -1  -5   7          0.35         -0.17         1.51 o                         
   0  -5   7         28.03         26.47         1.50 o                         
   1  -5   7         88.44         95.93         8.53 o                         
   2  -5   7         32.19         37.97         2.68 o                         
   3  -5   7         12.75         13.12         1.67 o                         
   4  -5   7         49.90         45.83         4.02 o                         
   5  -5   7         71.84         68.53         3.66 o                         
   6  -5   7         19.46         18.05         3.89 o                         
   7  -5   7         15.50         15.49         6.74 o                         
 -11  -4   7          2.20          0.70         2.39 o                         
 -10  -4   7          3.26          2.82         1.62 o                         
  -9  -4   7         50.79         53.71         2.34 o                         
  -8  -4   7         13.43         12.05         3.00 o                         
  -7  -4   7          0.98          0.29         1.21 o                         
  -6  -4   7        487.80        480.04         5.91 o                         
  -5  -4   7        126.96        127.00         8.79 o                         
  -4  -4   7         96.41         87.48         4.50 o                         
  -3  -4   7         38.50         37.35         3.12 o                         
  -2  -4   7       7825.87       7772.69       324.35 o                         
  -1  -4   7        261.37        248.77         4.22 o                         
   0  -4   7          2.33          3.49         1.89 o                         
   1  -4   7        746.68        731.97         9.21 o                         
   2  -4   7         67.05         66.65         6.06 o                         
   3  -4   7         44.52         61.22         3.09 o                         
   4  -4   7          0.38          1.66         3.58 o                         
   5  -4   7         53.41         50.44         3.67 o                         
   6  -4   7          1.23          1.80         5.02 o                         
   7  -4   7          6.10          3.02         3.81 o                         
   8  -4   7          9.35         12.35         5.41 o                         
 -10  -3   7         38.18         38.84         3.01 o                         
  -9  -3   7          1.96          1.93         1.87 o                         
  -8  -3   7        545.16        549.35         7.51 o                         
  -7  -3   7         44.31         45.94         1.94 o                         
  -6  -3   7         76.05         70.52         2.40 o                         
  -5  -3   7        459.90        466.42         6.60 o                         
  -4  -3   7        446.69        491.49        14.55 o                         
  -3  -3   7        124.37        125.67         4.66 o                         
  -2  -3   7        205.32        255.11        40.41 o                         
  -1  -3   7         36.71         31.29         1.31 o                         
   0  -3   7        271.79        269.23         3.29 o                         
   1  -3   7         37.15         37.24         2.04 o                         
   2  -3   7       3174.60       3201.36        38.26 o                         
   3  -3   7         73.02         79.09         3.93 o                         
   4  -3   7         23.93         23.84         1.57 o                         
   5  -3   7        693.10        660.95        22.43 o                         
   6  -3   7         38.63         29.88         6.03 o                         
   7  -3   7          4.40          0.24         3.34 o                         
   8  -3   7         19.51         20.79         4.98 o                         
   9  -3   7         47.55         44.14        32.75 o                         
 -10  -2   7         40.75         41.85         4.30 o                         
  -9  -2   7         20.39         22.98         2.10 o                         
  -8  -2   7          2.13          7.31         1.79 o                         
  -7  -2   7        150.66        142.09         3.04 o                         
  -6  -2   7        228.36        220.96         3.83 o                         
  -5  -2   7       1340.12       1366.50        14.55 o                         
  -4  -2   7        170.02        180.25         4.05 o                         
  -3  -2   7        563.87        557.85        11.12 o                         
  -2  -2   7         85.64         89.25         7.11 o                         
  -1  -2   7        794.92        811.98        12.61 o                         
   0  -2   7         12.64         12.11         1.62 o                         
   1  -2   7          0.04          0.71         1.17 o                         
   2  -2   7       3573.30       3779.88        54.08 o                         
   3  -2   7          7.94          7.27         3.25 o                         
   4  -2   7        545.99        562.90        11.74 o                         
   5  -2   7        231.82        199.49        10.18 o                         
   6  -2   7         18.65         18.90         3.07 o                         
   7  -2   7         72.31         70.87         7.15 o                         
   8  -2   7          0.35          1.72         5.59 o                         
   9  -2   7        167.51        211.33        10.87 o                         
 -10  -1   7         15.44         18.10         2.37 o                         
  -9  -1   7          0.00         -1.31         2.13 o                         
  -8  -1   7          8.16          7.70         2.32 o                         
  -7  -1   7         33.42         34.10         2.68 o                         
  -6  -1   7        118.83        109.76         4.47 o                         
  -5  -1   7         17.79         21.25         2.81 o                         
  -4  -1   7        142.89        150.99         3.61 o                         
  -3  -1   7        659.51        681.74        15.49 o                         
  -2  -1   7        334.16        319.70         5.61 o                         
  -1  -1   7        146.04        143.65         2.61 o                         
   0  -1   7          1.22          1.45         0.93 o                         
   1  -1   7        310.79        294.92         5.69 o                         
   2  -1   7         17.59         25.01         3.19 o                         
   3  -1   7        548.49        593.99         7.86 o                         
   4  -1   7        195.50        178.34         7.96 o                         
   5  -1   7          0.03          1.25         2.13 o                         
   6  -1   7          2.89          2.06         3.12 o                         
   7  -1   7        372.72        334.35        15.95 o                         
   8  -1   7          0.33         -0.37         3.42 o                         
   9  -1   7         26.96         35.28         5.36 o                         
 -10   0   7          5.75         11.93         2.83 o                         
  -9   0   7         43.89         41.54         3.32 o                         
  -8   0   7         25.63         30.33         3.99 o                         
  -7   0   7         29.18         22.67         3.73 o                         
  -6   0   7         94.79         93.90         4.89 o                         
  -5   0   7         54.71         54.51         5.11 o                         
  -4   0   7       1242.05       1382.06        18.75 o                         
  -3   0   7         23.37         25.70         2.72 o                         
  -2   0   7         42.13         46.57         2.44 o                         
  -1   0   7        279.98        288.90         5.95 o                         
   0   0   7         84.78         71.16         3.09 o                         
   1   0   7        204.09        197.03        10.19 o                         
   2   0   7        262.89        249.22         8.17 o                         
   3   0   7         30.90         25.26         2.19 o                         
   4   0   7        104.56        101.69         4.54 o                         
   5   0   7        182.09        179.26        10.58 o                         
   6   0   7        851.76        849.25        35.14 o                         
   7   0   7         28.28         22.59         3.30 o                         
   8   0   7          6.95          6.44         5.61 o                         
   9   0   7          2.75          2.88         3.97 o                         
  10   0   7         48.46         57.95         9.13 o                         
 -10   1   7         16.01         24.21         5.34 o                         
  -9   1   7          6.61          3.97         2.07 o                         
  -8   1   7          3.49          5.28         2.35 o                         
  -7   1   7        394.49        367.02         9.10 o                         
  -6   1   7        369.69        364.61        12.88 o                         
  -5   1   7         97.56         93.28         4.30 o                         
  -4   1   7        684.55        689.90        11.11 o                         
  -3   1   7          6.97          4.06         1.63 o                         
  -2   1   7        451.51        495.96         8.02 o                         
  -1   1   7        284.85        310.23         6.24 o                         
   0   1   7       1526.51       1664.49        23.18 o                         
   1   1   7         25.67         24.50         2.34 o                         
   2   1   7          2.94          6.55         1.73 o                         
   3   1   7          0.03          3.26         2.15 o                         
   4   1   7         33.30         18.37         8.80 o                         
   5   1   7         21.41         27.30         6.71 o                         
   6   1   7         83.46         66.86         9.32 o                         
   7   1   7        311.56        280.30        14.62 o                         
   8   1   7        133.94        130.22         8.73 o                         
   9   1   7          1.77          1.29         3.01 o                         
  10   1   7          0.71         -1.09         6.01 o                         
  -9   2   7          0.04         -1.77         3.23 o                         
  -8   2   7         18.82         15.90         6.38 o                         
  -7   2   7        254.89        244.82         7.69 o                         
  -6   2   7        286.49        299.74        11.74 o                         
  -5   2   7         55.59         67.28         6.36 o                         
  -4   2   7        688.99        673.10         9.46 o                         
  -3   2   7        248.93        310.73         5.53 o                         
  -2   2   7        265.86        298.47         5.44 o                         
  -1   2   7          7.31         12.45         3.26 o                         
   0   2   7          8.14         13.20         2.38 o                         
   1   2   7        723.94        794.79        10.41 o                         
   2   2   7        318.27        332.00         8.21 o                         
   3   2   7       2795.84       3167.25        51.27 o                         
   4   2   7          9.66         11.29         2.56 o                         
   5   2   7        272.55        255.49         7.36 o                         
   6   2   7        168.04        160.74         6.91 o                         
   7   2   7         10.26          7.30         3.95 o                         
   8   2   7         23.99         16.66         4.70 o                         
   9   2   7         29.42         21.45         7.52 o                         
  10   2   7        107.52        140.82         7.28 o                         
  -9   3   7         34.47         26.37         8.30 o                         
  -8   3   7         50.56         52.52         8.46 o                         
  -7   3   7         14.52         21.78         7.28 o                         
  -6   3   7        162.78        148.26         5.30 o                         
  -5   3   7        116.43        119.54         4.21 o                         
  -4   3   7        209.27        211.06         7.29 o                         
  -3   3   7         25.18         27.46         4.15 o                         
  -2   3   7          3.85         -0.46         3.04 o                         
  -1   3   7        222.43        206.07         5.25 o                         
   0   3   7         44.36         50.15         4.88 o                         
   1   3   7        632.41        676.25        27.33 o                         
   2   3   7         13.97         11.49         2.15 o                         
   3   3   7         27.45         28.50         3.14 o                         
   4   3   7         10.15          7.57         3.78 o                         
   5   3   7        244.00        216.26         4.18 o                         
   6   3   7        107.77         88.03        44.96 o                         
   7   3   7         68.67         70.30         9.40 o                         
   8   3   7        133.84        106.83        11.29 o                         
   9   3   7         25.14         24.80         9.24 o                         
  10   3   7         15.52         15.35         6.55 o                         
  -9   4   7         28.75         20.93         9.24 o                         
  -8   4   7          1.51         11.00         7.56 o                         
  -7   4   7          1.07         -2.12         3.26 o                         
  -6   4   7         42.33         41.58         3.17 o                         
  -5   4   7         63.61         60.98         5.97 o                         
  -4   4   7         26.14         32.06         4.47 o                         
  -3   4   7        267.86        273.03         8.90 o                         
  -2   4   7          1.10          0.95         1.94 o                         
  -1   4   7        153.98        137.30         8.20 o                         
   0   4   7          1.70          1.63         2.69 o                         
   1   4   7         65.83         74.70         3.96 o                         
   2   4   7        171.23        193.56         6.09 o                         
   3   4   7        279.30        312.89         5.70 o                         
   4   4   7         78.61         72.09         6.71 o                         
   5   4   7        442.40        456.50         9.05 o                         
   6   4   7         29.50         37.68         2.21 o                         
   7   4   7          7.59         10.01         2.72 o                         
   8   4   7         24.13         15.72         4.34 o                         
   9   4   7          8.05         10.13         4.50 o                         
  10   4   7        150.15        177.93         8.78 o                         
  11   4   7         89.21        104.54         6.98 o                         
  -8   5   7        151.72        181.72        14.86 o                         
  -7   5   7          3.57          1.79         4.67 o                         
  -6   5   7         31.61         21.98         6.58 o                         
  -5   5   7        146.54        124.37         7.60 o                         
  -4   5   7         38.52         26.77         5.78 o                         
  -3   5   7        190.57        193.60        12.04 o                         
  -2   5   7        308.22        332.63        10.59 o                         
  -1   5   7         46.93         41.21         6.57 o                         
   0   5   7         10.46          9.55         3.19 o                         
   1   5   7        885.25       1050.32        38.19 o                         
   2   5   7        458.82        572.34        14.07 o                         
   3   5   7        366.96        382.77        10.24 o                         
   4   5   7       1118.09       1125.60        15.87 o                         
   5   5   7         18.75         19.18         3.02 o                         
   6   5   7        387.58        371.12         6.20 o                         
   7   5   7         49.70         43.77         2.07 o                         
   8   5   7        498.42        405.31        25.81 o                         
   9   5   7          0.39          2.07         7.22 o                         
  10   5   7          6.73          7.69         8.53 o                         
  11   5   7         25.63         16.88        10.33 o                         
  -8   6   7         12.18         21.81         6.16 o                         
  -7   6   7         57.05         64.25         5.70 o                         
  -6   6   7          1.35          6.33         5.42 o                         
  -5   6   7         73.03         72.37         4.27 o                         
  -4   6   7         25.72         14.87         4.10 o                         
  -3   6   7          9.97         18.93         3.46 o                         
  -2   6   7         95.30        104.46         5.52 o                         
  -1   6   7        183.04        181.40         5.51 o                         
   0   6   7        147.76        132.34         8.21 o                         
   1   6   7        187.28        258.74        15.39 o                         
   2   6   7        152.51        162.97         9.34 o                         
   3   6   7        883.70        963.74        16.40 o                         
   4   6   7        715.18        703.11        23.85 o                         
   5   6   7         37.87         44.75         4.08 o                         
   6   6   7        191.51        184.34         5.14 o                         
   7   6   7       1137.55       1088.06        14.05 o                         
   8   6   7         25.11         17.24         1.85 o                         
   9   6   7         31.04         28.13         5.18 o                         
  10   6   7          0.04         -0.02         6.91 o                         
  11   6   7         49.98         42.14        11.48 o                         
  -7   7   7         10.34         15.64         3.89 o                         
  -6   7   7          4.66          3.47         3.15 o                         
  -5   7   7         15.58         12.09         4.10 o                         
  -4   7   7        123.17        117.04         6.09 o                         
  -3   7   7         26.50         21.76         6.55 o                         
  -2   7   7         42.84         41.49         5.50 o                         
  -1   7   7          0.09         -3.10         3.10 o                         
   0   7   7         46.30         40.07         6.96 o                         
   1   7   7          0.59         -0.65         3.36 o                         
   2   7   7          3.60          5.20         3.44 o                         
   3   7   7        911.09        936.86        16.91 o                         
   4   7   7        224.73        220.74         5.95 o                         
   5   7   7         56.92         54.65         4.92 o                         
   6   7   7         53.29         56.84         5.41 o                         
   7   7   7       1884.69       1891.40        26.48 o                         
   8   7   7          5.72          7.10         2.31 o                         
   9   7   7         12.96         13.99         3.16 o                         
  10   7   7         18.76         12.89         8.90 o                         
  11   7   7        155.23        208.47        10.02 o                         
  -6   8   7         31.61         28.17         5.63 o                         
  -5   8   7          0.05         -3.17         5.93 o                         
  -4   8   7          0.95          0.55         3.00 o                         
  -3   8   7         54.89         38.77         4.23 o                         
  -2   8   7        134.10        125.22         9.71 o                         
  -1   8   7          0.07          0.74         4.24 o                         
   0   8   7         26.51         29.27         4.12 o                         
   1   8   7       1586.69       1544.94        27.80 o                         
   2   8   7        263.90        245.47         7.04 o                         
   3   8   7        319.91        330.57         9.15 o                         
   4   8   7         41.70         46.17         4.05 o                         
   5   8   7        104.93         95.17         8.27 o                         
   6   8   7         51.49         53.74         3.90 o                         
   7   8   7        199.86        171.91         4.65 o                         
   8   8   7          8.96          5.32         2.62 o                         
   9   8   7          0.22         -0.27         2.04 o                         
  10   8   7         17.61         12.19         7.36 o                         
  11   8   7          0.02          1.70         8.36 o                         
  -6   9   7          2.19          2.05         6.69 o                         
  -5   9   7          0.74          0.22         4.24 o                         
  -4   9   7         45.94         41.67         8.35 o                         
  -3   9   7         21.87         17.01         7.07 o                         
  -2   9   7        267.85        253.89         9.69 o                         
  -1   9   7         96.48         98.11         6.92 o                         
   0   9   7         57.90         54.09         4.78 o                         
   1   9   7          0.53          4.77         4.58 o                         
   2   9   7        155.55        155.49         7.96 o                         
   3   9   7         41.15         35.43         5.08 o                         
   4   9   7          0.00          3.10         4.32 o                         
   5   9   7          1.00          2.23         3.98 o                         
   6   9   7        183.48        172.33         7.92 o                         
   7   9   7         62.90         76.95         4.92 o                         
   8   9   7         37.83         43.80         3.37 o                         
   9   9   7          8.10          5.37         1.76 o                         
  10   9   7         26.43         26.11         2.97 o                         
  11   9   7        234.39        265.16        11.14 o                         
  -5  10   7          4.39          2.63         7.20 o                         
  -4  10   7         14.06         18.67         5.40 o                         
  -3  10   7          9.94          9.11         3.95 o                         
  -2  10   7        259.46        236.26        13.80 o                         
  -1  10   7         70.56         72.22         9.51 o                         
   0  10   7         61.08         63.91         6.93 o                         
   1  10   7         56.74         43.19         6.47 o                         
   2  10   7        170.24        172.91        16.90 o                         
   3  10   7        115.48        120.44         9.44 o                         
   4  10   7         50.93         46.73         5.12 o                         
   5  10   7        498.42        475.12        15.01 o                         
   6  10   7        195.92        176.27         5.13 o                         
   7  10   7          0.01          0.41         2.15 o                         
   8  10   7         11.85         11.20         2.72 o                         
   9  10   7          4.64          9.15         2.57 o                         
  10  10   7         31.76         36.80         3.72 o                         
  -4  11   7          0.15         -2.96         5.47 o                         
  -3  11   7         10.82          7.10         7.43 o                         
  -2  11   7          8.86          9.22         7.40 o                         
  -1  11   7        106.74         97.27        10.44 o                         
   0  11   7        761.32        737.67        28.91 o                         
   1  11   7          1.09          3.73         3.55 o                         
   2  11   7         15.90         15.33         5.44 o                         
   3  11   7         55.37         49.24         5.55 o                         
   4  11   7          6.83          2.23         5.69 o                         
   5  11   7          4.24          2.97         5.82 o                         
   6  11   7        253.96        250.89        11.44 o                         
   7  11   7        539.92        503.73         8.49 o                         
   8  11   7          0.01         -1.79         2.51 o                         
   9  11   7          6.36          6.20         2.21 o                         
  10  11   7         27.63         28.62         2.58 o                         
  -3  12   7          3.96          2.07         4.90 o                         
  -2  12   7          4.75          1.98         3.97 o                         
  -1  12   7         65.65         68.02         5.75 o                         
   0  12   7         54.78         55.83         6.51 o                         
   1  12   7         10.44         12.35         4.13 o                         
   2  12   7         15.88         15.34         5.23 o                         
   3  12   7         69.80         67.22         6.64 o                         
   4  12   7        220.09        219.36         7.26 o                         
   5  12   7          3.52          0.82         2.66 o                         
   6  12   7        227.55        211.22         8.49 o                         
   7  12   7         51.50         56.72         3.68 o                         
   8  12   7         10.90         12.38         2.59 o                         
   9  12   7          1.04          1.44         3.66 o                         
  -2  13   7          3.30         -1.67         7.56 o                         
  -1  13   7          9.45         13.40         5.72 o                         
   0  13   7        276.78        287.71        15.72 o                         
   1  13   7         14.13         17.44         5.35 o                         
   2  13   7        289.40        291.78        16.02 o                         
   3  13   7        308.92        308.18        14.24 o                         
   4  13   7         45.68         33.81         8.29 o                         
   5  13   7         32.74         35.47         4.07 o                         
   6  13   7         30.23         33.91         5.91 o                         
   7  13   7        166.32        156.66         6.21 o                         
   8  13   7         23.54         18.00         3.43 o                         
   9  13   7          1.04          2.86         3.95 o                         
   0  14   7         18.56         21.00         5.18 o                         
   1  14   7         48.67         71.49        11.91 o                         
   2  14   7          3.18          6.24         5.07 o                         
   3  14   7         75.98         63.84         9.72 o                         
   4  14   7         50.89         46.68         4.70 o                         
   5  14   7         94.60        105.74         7.94 o                         
   6  14   7         15.16         15.72         4.07 o                         
   7  14   7         10.04          6.44         4.91 o                         
   8  14   7          5.71          4.33         2.96 o                         
   2  15   7         41.22         35.88         6.65 o                         
   3  15   7          4.57          1.80         4.81 o                         
   4  15   7          6.72          9.16         6.19 o                         
   5  15   7         11.12         12.98         4.63 o                         
   6  15   7         60.69         69.24         8.03 o                         
  -6 -13   8         18.48         24.96        10.60 o                         
  -5 -13   8         42.89         43.60        11.33 o                         
  -4 -13   8        103.14         94.26         7.27 o                         
  -3 -13   8         45.70         37.26         3.32 o                         
  -2 -13   8          9.27         11.69         2.84 o                         
  -8 -12   8         14.00         11.97         5.25 o                         
  -7 -12   8          9.51          6.43         4.85 o                         
  -6 -12   8          0.32          1.23         4.47 o                         
  -5 -12   8          7.76          2.52         4.37 o                         
  -4 -12   8         97.19         81.35         9.10 o                         
  -3 -12   8         98.59         91.90        10.08 o                         
  -2 -12   8         18.10         13.40         3.40 o                         
  -1 -12   8         15.34         15.29         3.52 o                         
   0 -12   8          7.73          2.16         4.27 o                         
  -9 -11   8          0.46         -0.86         3.21 o                         
  -8 -11   8         61.13         65.36         9.02 o                         
  -7 -11   8          0.17         -0.15         4.15 o                         
  -6 -11   8          8.83         14.04         4.94 o                         
  -5 -11   8         64.89         51.30         4.26 o                         
  -4 -11   8         17.25         22.32         2.39 o                         
  -3 -11   8        115.71        109.85         3.72 o                         
  -2 -11   8         60.08         60.85         3.23 o                         
  -1 -11   8         89.18         74.21         4.31 o                         
   0 -11   8         17.06         12.63         5.28 o                         
   1 -11   8          0.02          0.73         3.80 o                         
   2 -11   8          0.61          7.66         4.44 o                         
  -9 -10   8          9.30         13.17         5.01 o                         
  -8 -10   8          1.13         -2.41         3.79 o                         
  -7 -10   8         12.17         16.29         4.44 o                         
  -6 -10   8         16.32         10.00         2.22 o                         
  -5 -10   8         48.03         38.69         5.07 o                         
  -4 -10   8        473.49        426.10        11.97 o                         
  -3 -10   8        192.52        178.10         7.49 o                         
  -2 -10   8          6.63          6.68         2.20 o                         
  -1 -10   8         21.89         18.39         3.13 o                         
   0 -10   8         32.44         28.48         3.23 o                         
   1 -10   8         66.31         64.07         5.58 o                         
   2 -10   8        234.67        246.31        17.90 o                         
   3 -10   8        258.34        244.75         8.52 o                         
 -10  -9   8          5.38          2.60         4.30 o                         
  -9  -9   8         19.13         17.12         8.73 o                         
  -8  -9   8         26.54         31.21         4.59 o                         
  -7  -9   8         58.61         66.06         7.41 o                         
  -6  -9   8          1.47          0.91         3.19 o                         
  -5  -9   8          5.05          3.35         0.94 o                         
  -4  -9   8          0.23          0.31         1.10 o                         
  -3  -9   8        290.27        267.50         8.73 o                         
  -2  -9   8        119.96        114.41         3.77 o                         
  -1  -9   8         29.58         28.53         2.11 o                         
   0  -9   8         51.51         56.36         4.99 o                         
   1  -9   8          2.62          2.16         2.45 o                         
   2  -9   8         12.89         15.87         3.07 o                         
   3  -9   8         10.03          8.97         3.69 o                         
   4  -9   8         89.57         92.23         4.70 o                         
 -10  -8   8        166.52        213.43        14.39 o                         
  -9  -8   8          0.02         -1.38         6.76 o                         
  -8  -8   8          7.76          4.79         4.04 o                         
  -7  -8   8         23.28         22.38         4.09 o                         
  -6  -8   8          0.00         -2.18         4.56 o                         
  -5  -8   8         24.11         27.23         3.20 o                         
  -4  -8   8         20.39         18.75         0.84 o                         
  -3  -8   8        232.06        223.94         3.97 o                         
  -2  -8   8         22.16         26.54         2.08 o                         
  -1  -8   8          9.96          8.38         3.26 o                         
   0  -8   8          5.45          6.90         2.43 o                         
   1  -8   8          0.20          0.29         2.98 o                         
   2  -8   8          0.39         -1.17         3.03 o                         
   3  -8   8         83.04         81.22         5.79 o                         
   4  -8   8          0.27          5.25         3.39 o                         
   5  -8   8          4.43          0.67         7.69 o                         
 -10  -7   8        275.82        320.37        16.05 o                         
  -9  -7   8          4.82          7.53         4.07 o                         
  -8  -7   8         15.40         21.38         7.92 o                         
  -7  -7   8         20.89         25.39         8.14 o                         
  -6  -7   8         41.36         43.86         4.26 o                         
  -5  -7   8        149.92        154.98         5.74 o                         
  -4  -7   8         23.55         14.75         6.06 o                         
  -3  -7   8       1970.94       2173.39        29.32 o                         
  -2  -7   8         53.97         54.49         2.66 o                         
  -1  -7   8          1.71         -0.71         1.95 o                         
   0  -7   8         11.05          8.68         3.40 o                         
   1  -7   8        427.20        429.37        13.73 o                         
   2  -7   8         43.95         46.02         2.72 o                         
   3  -7   8        292.19        297.44         9.81 o                         
   4  -7   8          3.37          1.63         1.58 o                         
   5  -7   8         30.51         28.71         3.97 o                         
   6  -7   8         40.39         46.11         4.65 o                         
 -10  -6   8         77.51         83.34         9.55 o                         
  -9  -6   8         76.35         67.51         9.43 o                         
  -8  -6   8         82.69         75.87         5.89 o                         
  -7  -6   8         11.65         11.58         3.89 o                         
  -6  -6   8          1.67          2.41         3.37 o                         
  -5  -6   8        146.15        162.16        13.67 o                         
  -4  -6   8         14.23         19.14         2.77 o                         
  -3  -6   8       1147.04       1191.87        16.40 o                         
  -2  -6   8          0.06         -0.60         1.47 o                         
  -1  -6   8         17.25         19.44         2.51 o                         
   0  -6   8         24.67         26.78         2.97 o                         
   1  -6   8          2.04          0.95         1.92 o                         
   2  -6   8        602.83        602.21        11.29 o                         
   3  -6   8         23.07         24.36         3.27 o                         
   4  -6   8        315.31        313.94         6.28 o                         
   5  -6   8         59.19         61.23         4.93 o                         
   6  -6   8         11.09         11.26         4.42 o                         
   7  -6   8          0.22         -4.53         4.53 o                         
 -10  -5   8          6.83          4.83         3.37 o                         
  -9  -5   8          0.23          0.22         1.26 o                         
  -8  -5   8         77.00         76.38         3.16 o                         
  -7  -5   8         90.26         87.73         1.56 o                         
  -6  -5   8         51.69         45.55         4.70 o                         
  -5  -5   8         71.59         67.27         8.65 o                         
  -4  -5   8         11.85         11.96         4.32 o                         
  -3  -5   8         30.30         34.93         4.74 o                         
  -2  -5   8         58.09         43.06         4.44 o                         
  -1  -5   8         64.14         68.53         2.77 o                         
   0  -5   8         35.49         36.91         2.30 o                         
   1  -5   8         13.65         15.20         1.88 o                         
   2  -5   8        129.76        140.49         3.49 o                         
   3  -5   8          0.32          1.35         2.27 o                         
   4  -5   8         14.98         11.29         2.32 o                         
   5  -5   8         32.76         27.97         1.93 o                         
   6  -5   8          6.63          5.08         3.92 o                         
   7  -5   8         53.95         71.58        12.22 o                         
 -10  -4   8          1.89          0.02         4.48 o                         
  -9  -4   8          0.10          0.07         1.41 o                         
  -8  -4   8         12.24         16.78         1.48 o                         
  -7  -4   8         25.08         23.64         1.06 o                         
  -6  -4   8          8.98          9.23         0.66 o                         
  -5  -4   8        219.56        221.79        11.44 o                         
  -4  -4   8         56.29         51.74         7.19 o                         
  -3  -4   8          1.30          4.25         1.99 o                         
  -2  -4   8        421.98        402.98         5.43 o                         
  -1  -4   8          7.97          5.54         1.10 o                         
   0  -4   8         31.15         30.32         2.33 o                         
   1  -4   8         86.75         82.33         2.10 o                         
   2  -4   8         76.19         80.79         3.67 o                         
   3  -4   8         66.56         69.65         3.38 o                         
   4  -4   8         22.80         20.95         1.85 o                         
   5  -4   8          5.78          3.55         4.77 o                         
   6  -4   8         77.09         76.76         5.40 o                         
   7  -4   8          0.02         -0.47         3.56 o                         
   8  -4   8          0.17         -1.24         6.22 o                         
 -10  -3   8         29.46         32.46         2.38 o                         
  -9  -3   8        100.43         85.53         5.27 o                         
  -8  -3   8        333.42        336.28         6.68 o                         
  -7  -3   8          1.01          1.19         1.21 o                         
  -6  -3   8         58.25         54.60         2.41 o                         
  -5  -3   8         97.38        112.03         7.19 o                         
  -4  -3   8         50.58         53.58         3.92 o                         
  -3  -3   8          2.48          2.01         4.54 o                         
  -2  -3   8         76.85         97.04         7.47 o                         
  -1  -3   8        134.89        138.14         2.00 o                         
   0  -3   8         38.72         38.78         1.83 o                         
   1  -3   8        329.65        333.53         3.65 o                         
   2  -3   8         45.73         46.24         1.50 o                         
   3  -3   8         82.84         93.40         3.07 o                         
   4  -3   8          5.49          7.57         2.97 o                         
   5  -3   8        309.04        283.53        12.16 o                         
   6  -3   8          4.62          9.64         3.73 o                         
   7  -3   8          5.11          8.57         4.10 o                         
   8  -3   8          1.92         -0.75         3.98 o                         
 -10  -2   8          2.61          2.37         1.39 o                         
  -9  -2   8         22.69         14.77         2.31 o                         
  -8  -2   8        165.58        171.63         3.93 o                         
  -7  -2   8         14.04          9.21         2.63 o                         
  -6  -2   8        570.19        551.50        12.25 o                         
  -5  -2   8        408.75        431.34         7.40 o                         
  -4  -2   8          0.08         -0.16         0.54 o                         
  -3  -2   8          0.35         -1.86         2.51 o                         
  -2  -2   8       1261.04       1410.38        32.09 o                         
  -1  -2   8        549.17        604.65         9.79 o                         
   0  -2   8        110.43        101.93         6.55 o                         
   1  -2   8        458.22        457.78         5.38 o                         
   2  -2   8        199.41        204.92         3.44 o                         
   3  -2   8         45.93         48.93         4.00 o                         
   4  -2   8         10.72         12.41         2.81 o                         
   5  -2   8        121.14        124.39         5.02 o                         
   6  -2   8         24.63         21.49         3.95 o                         
   7  -2   8          1.30         -1.65         5.06 o                         
   8  -2   8         11.87          6.90         4.30 o                         
   9  -2   8         10.73         14.49         8.14 o                         
 -10  -1   8          6.85          9.91         2.53 o                         
  -9  -1   8         11.93         13.34         1.92 o                         
  -8  -1   8        548.25        521.78        13.47 o                         
  -7  -1   8         92.90         91.02         4.51 o                         
  -6  -1   8         45.63         41.94         3.62 o                         
  -5  -1   8        172.01        181.30         5.13 o                         
  -4  -1   8          1.19          2.87         1.90 o                         
  -3  -1   8        456.33        470.06         4.57 o                         
  -2  -1   8       1111.60       1226.42        31.15 o                         
  -1  -1   8        494.13        520.24         5.66 o                         
   0  -1   8        122.77        116.41         6.16 o                         
   1  -1   8         17.54         19.94         1.72 o                         
   2  -1   8         30.97         30.35         2.43 o                         
   3  -1   8        644.86        666.57        13.04 o                         
   4  -1   8        173.24        169.15         5.86 o                         
   5  -1   8         29.68         27.19         3.58 o                         
   6  -1   8        809.40        846.92        15.10 o                         
   7  -1   8         53.33         49.14         9.43 o                         
   8  -1   8         12.92         17.90         3.85 o                         
   9  -1   8         13.97         20.75         5.15 o                         
 -10   0   8         72.41         79.93         3.25 o                         
  -9   0   8         19.07         20.70         1.82 o                         
  -8   0   8         46.53         42.98         7.49 o                         
  -7   0   8        175.47        177.53         6.27 o                         
  -6   0   8        249.12        248.16        10.68 o                         
  -5   0   8        124.03        119.34         6.33 o                         
  -4   0   8         47.54         53.68         2.55 o                         
  -3   0   8       1700.92       1815.52        36.29 o                         
  -2   0   8        164.35        165.61         4.03 o                         
  -1   0   8        600.47        627.69        11.33 o                         
   0   0   8        363.51        389.76         7.55 o                         
   1   0   8        691.48        743.52        11.00 o                         
   2   0   8        119.60        115.07         4.49 o                         
   3   0   8         12.82         11.49         1.75 o                         
   4   0   8         30.38         29.05         1.28 o                         
   5   0   8        195.81        185.51        10.91 o                         
   6   0   8          1.04          2.71         6.48 o                         
   7   0   8         40.63         30.75         4.36 o                         
   8   0   8         80.56         68.52         4.55 o                         
   9   0   8         80.38         80.23         8.95 o                         
  10   0   8          4.64          5.67         4.92 o                         
 -10   1   8          0.49         -1.22         2.42 o                         
  -9   1   8          2.33         -1.03         2.39 o                         
  -8   1   8         11.93         10.29         3.54 o                         
  -7   1   8        435.33        432.91        14.05 o                         
  -6   1   8        100.95         84.69         7.14 o                         
  -5   1   8          6.39          6.03         2.04 o                         
  -4   1   8          4.59          9.63         2.60 o                         
  -3   1   8         49.57         54.22         3.08 o                         
  -2   1   8        272.96        307.68        12.85 o                         
  -1   1   8        510.53        517.91        12.30 o                         
   0   1   8       1622.18       1795.08        25.73 o                         
   1   1   8       1774.38       2009.49        28.42 o                         
   2   1   8        260.00        282.03        10.33 o                         
   3   1   8        170.77        155.45         4.26 o                         
   4   1   8          6.46          6.46         1.17 o                         
   5   1   8          7.45          8.05         6.16 o                         
   6   1   8        487.85        534.84        13.28 o                         
   7   1   8        850.24        754.41        17.82 o                         
   8   1   8          0.00         -1.55         3.60 o                         
   9   1   8          6.75          3.86         4.00 o                         
  10   1   8        192.67        217.44         7.60 o                         
  -9   2   8          6.76          0.92         3.11 o                         
  -8   2   8         36.42         36.02         3.97 o                         
  -7   2   8          2.27          3.51         5.40 o                         
  -6   2   8         25.11         19.75         2.15 o                         
  -5   2   8         12.26         12.67         3.53 o                         
  -4   2   8         28.44         32.71         2.80 o                         
  -3   2   8         20.45         18.00         3.20 o                         
  -2   2   8         87.75         79.16         2.91 o                         
  -1   2   8         11.58          7.40         2.13 o                         
   0   2   8        357.38        442.75         8.94 o                         
   1   2   8        143.40        134.09         3.83 o                         
   2   2   8       2446.15       2719.51        38.99 o                         
   3   2   8        444.15        459.02        11.22 o                         
   4   2   8         32.45         42.47         6.90 o                         
   5   2   8        181.14        151.12         2.55 o                         
   6   2   8       1811.18       1729.17        36.41 o                         
   7   2   8        191.65        169.75        12.48 o                         
   8   2   8         19.52         13.38         8.50 o                         
   9   2   8          0.37          2.15         5.43 o                         
  10   2   8         17.52         19.27         5.13 o                         
  -9   3   8         51.32         56.82         9.16 o                         
  -8   3   8         37.73         35.01         7.67 o                         
  -7   3   8         12.30         21.01         4.10 o                         
  -6   3   8        252.41        236.72         5.99 o                         
  -5   3   8         14.32         17.00         4.16 o                         
  -4   3   8        232.37        224.23        10.71 o                         
  -3   3   8        192.54        190.39         4.99 o                         
  -2   3   8          2.10         11.47         3.59 o                         
  -1   3   8        573.14        570.32        22.24 o                         
   0   3   8        112.47        105.10         5.70 o                         
   1   3   8        273.00        303.81        16.16 o                         
   2   3   8       3665.56       4199.45        71.64 o                         
   3   3   8        114.95        131.13         3.64 o                         
   4   3   8        268.57        228.64         4.83 o                         
   5   3   8         16.09         15.07         4.63 o                         
   6   3   8       1339.85        828.55       320.11 o                         
   7   3   8         20.32         12.16         4.15 o                         
   8   3   8         44.08         46.54         5.51 o                         
   9   3   8          2.02          2.33         4.31 o                         
  10   3   8          1.32         -0.30         6.48 o                         
  -8   4   8          0.02          3.85         6.80 o                         
  -7   4   8         18.69         23.59         5.28 o                         
  -6   4   8          8.83          7.11         3.23 o                         
  -5   4   8        285.19        272.05         5.85 o                         
  -4   4   8         12.62         15.99         4.74 o                         
  -3   4   8          0.12         -0.17         1.98 o                         
  -2   4   8        188.90        225.99         8.11 o                         
  -1   4   8        102.36        128.59         4.77 o                         
   0   4   8        107.09        107.71         8.26 o                         
   1   4   8        345.41        363.25        10.54 o                         
   2   4   8         30.21         23.48         2.55 o                         
   3   4   8         41.29         27.72         3.35 o                         
   4   4   8        183.27        171.61         7.40 o                         
   5   4   8          2.50          4.53         2.64 o                         
   6   4   8        177.78        164.59         5.15 o                         
   7   4   8          1.46          3.40         2.63 o                         
   8   4   8          6.64          7.89         7.52 o                         
   9   4   8         12.06          9.25         4.66 o                         
  10   4   8          0.21         -4.89         4.89 o                         
  -8   5   8         51.48         57.92        11.38 o                         
  -7   5   8         66.48         71.66         7.12 o                         
  -6   5   8         24.65         18.03         6.93 o                         
  -5   5   8         40.79         31.56         9.29 o                         
  -4   5   8          0.63         -2.00         2.88 o                         
  -3   5   8        110.68        127.63         4.61 o                         
  -2   5   8        251.64        220.70         5.62 o                         
  -1   5   8          3.43          5.13         3.03 o                         
   0   5   8         70.22         59.02         4.23 o                         
   1   5   8        205.61        213.12         8.35 o                         
   2   5   8       1485.53       1656.28        29.07 o                         
   3   5   8        129.44        112.60         4.70 o                         
   4   5   8        784.15        766.26        14.92 o                         
   5   5   8         13.13         13.28         2.85 o                         
   6   5   8         52.83         56.08         2.85 o                         
   7   5   8         41.71         46.22         1.93 o                         
   8   5   8          2.74          3.68         4.02 o                         
   9   5   8          1.62          0.38         7.02 o                         
  10   5   8         37.49         46.32        11.19 o                         
  11   5   8         96.18        136.99        15.49 o                         
  -7   6   8          2.61          2.09         2.94 o                         
  -6   6   8          0.10         -0.85         3.11 o                         
  -5   6   8        156.69        153.72         6.59 o                         
  -4   6   8         96.07         91.55         5.56 o                         
  -3   6   8        222.89        201.02         9.99 o                         
  -2   6   8         57.30         56.59         5.25 o                         
  -1   6   8        625.77        601.08        22.63 o                         
   0   6   8          2.39          4.01         2.75 o                         
   1   6   8         46.04         44.20         9.86 o                         
   2   6   8          2.72         -1.56         2.49 o                         
   3   6   8        808.38        855.18        13.35 o                         
   4   6   8         33.01         37.43         7.35 o                         
   5   6   8         43.27         36.28         4.79 o                         
   6   6   8       1419.46       1386.41        27.04 o                         
   7   6   8        358.97        376.03         6.00 o                         
   8   6   8         50.22         46.38         2.58 o                         
   9   6   8          1.14          0.37         7.20 o                         
  10   6   8         18.10         17.21         5.50 o                         
  11   6   8         90.07        115.86         8.63 o                         
  -7   7   8          1.35          2.05         3.85 o                         
  -6   7   8         60.27         63.05         4.49 o                         
  -5   7   8         79.55         85.66         8.26 o                         
  -4   7   8        114.24        103.92         8.53 o                         
  -3   7   8        107.53         77.36         5.59 o                         
  -2   7   8        207.56        205.25         6.72 o                         
  -1   7   8        861.85        829.66        27.35 o                         
   0   7   8         59.51         48.99         5.30 o                         
   1   7   8        767.31        726.92        31.54 o                         
   2   7   8         52.77         48.78         5.31 o                         
   3   7   8         15.19         17.45         4.39 o                         
   4   7   8          8.05          7.97         5.47 o                         
   5   7   8        882.37        872.78        19.89 o                         
   6   7   8       1290.95       1355.63        21.69 o                         
   7   7   8        446.78        437.26         8.96 o                         
   8   7   8         34.42         34.41         2.64 o                         
   9   7   8         12.16         11.09         2.55 o                         
  10   7   8          1.07         -1.09         8.00 o                         
  11   7   8          7.17          6.68         9.83 o                         
  -6   8   8          2.63          0.44         3.91 o                         
  -5   8   8         22.36         24.20         4.08 o                         
  -4   8   8          7.59          7.75         4.52 o                         
  -3   8   8        197.98        173.39         7.74 o                         
  -2   8   8        219.16        235.96        13.40 o                         
  -1   8   8       1123.23       1111.45        20.37 o                         
   0   8   8          4.25          7.64         4.52 o                         
   1   8   8       1404.24       1443.53        28.52 o                         
   2   8   8        156.75        149.33         5.90 o                         
   3   8   8        130.83        131.52         7.24 o                         
   4   8   8          1.15          1.92         5.41 o                         
   5   8   8        323.11        331.56        13.88 o                         
   6   8   8       1238.40       1179.25        21.61 o                         
   7   8   8         44.97         47.70         3.31 o                         
   8   8   8        127.59        130.58         4.60 o                         
   9   8   8         20.84         18.64         3.61 o                         
  10   8   8         24.81         24.33        18.80 o                         
  11   8   8          0.02          3.91         9.24 o                         
  -5   9   8         19.80         16.24         4.21 o                         
  -4   9   8         24.61         44.59        10.59 o                         
  -3   9   8         26.59         24.11         5.04 o                         
  -2   9   8          0.13          0.37         5.56 o                         
  -1   9   8        195.54        206.78         6.94 o                         
   0   9   8         54.31         50.07         8.27 o                         
   1   9   8         34.01         37.09         5.03 o                         
   2   9   8          0.16         -0.22         3.83 o                         
   3   9   8        204.94        196.57         8.72 o                         
   4   9   8          1.52          0.65         3.44 o                         
   5   9   8          0.12         -3.75         3.75 o                         
   6   9   8        791.41        777.97        15.96 o                         
   7   9   8         28.17         22.15         3.20 o                         
   8   9   8         18.95         20.20         3.07 o                         
   9   9   8         93.70         98.65         4.45 o                         
  10   9   8          2.29          0.54         5.40 o                         
  -5  10   8         14.88         14.37         8.17 o                         
  -4  10   8          3.64          3.06         4.83 o                         
  -3  10   8         32.24         30.60         5.93 o                         
  -2  10   8          0.18          2.58         3.55 o                         
  -1  10   8       1012.12       1023.90        23.65 o                         
   0  10   8         94.27         97.80        10.13 o                         
   1  10   8        474.85        481.47        16.69 o                         
   2  10   8         45.86         36.54         7.07 o                         
   3  10   8          8.86          8.57         4.20 o                         
   4  10   8        156.13        145.41        10.10 o                         
   5  10   8          0.03         -3.79         3.79 o                         
   6  10   8        100.25        112.00         5.74 o                         
   7  10   8         34.32         27.96         4.33 o                         
   8  10   8         60.94         58.42         3.20 o                         
   9  10   8         17.97         15.91         2.75 o                         
  10  10   8          7.00          4.82         2.85 o                         
  -4  11   8          5.09          3.72         5.09 o                         
  -3  11   8         31.98         30.89         5.99 o                         
  -2  11   8          0.35          1.15         4.26 o                         
  -1  11   8         85.20         99.14         9.18 o                         
   0  11   8          4.67          3.03         5.17 o                         
   1  11   8         37.09         30.72         8.31 o                         
   2  11   8        625.95        614.68        28.00 o                         
   3  11   8        196.81        190.61         8.40 o                         
   4  11   8        162.60        162.51         8.12 o                         
   5  11   8          0.21          4.46         3.42 o                         
   6  11   8        177.38        163.75         8.14 o                         
   7  11   8        252.57        241.64         6.98 o                         
   8  11   8          5.48          3.65         3.02 o                         
   9  11   8         70.09         76.44         5.77 o                         
  10  11   8         68.68         75.92         4.41 o                         
  -3  12   8          6.70          6.96         5.95 o                         
  -2  12   8         35.88         30.45         9.21 o                         
  -1  12   8         21.94         19.78         5.89 o                         
   0  12   8         41.47         57.78         9.05 o                         
   1  12   8         26.46         24.10         8.30 o                         
   2  12   8         28.80         25.37         8.03 o                         
   3  12   8         44.93         43.83         5.91 o                         
   4  12   8         12.42         16.80         7.21 o                         
   5  12   8          7.39         10.11         5.02 o                         
   6  12   8         57.55         66.46         5.40 o                         
   7  12   8          1.85          1.96         3.08 o                         
   8  12   8          0.01         -2.11         2.98 o                         
   9  12   8          0.04          1.01         3.57 o                         
  -1  13   8         14.38          9.34         5.89 o                         
   0  13   8         30.23         31.90         9.18 o                         
   1  13   8          7.58          8.04         7.73 o                         
   2  13   8         26.40         31.77         5.93 o                         
   3  13   8          7.96         10.99         4.13 o                         
   4  13   8         72.83         71.39        11.59 o                         
   5  13   8          2.25          3.66         3.14 o                         
   6  13   8         99.96        101.23         4.31 o                         
   7  13   8         22.64         17.81         5.29 o                         
   8  13   8         16.97         16.44         4.11 o                         
   9  13   8          0.55         -0.74         3.28 o                         
   0  14   8         36.73         39.12        10.20 o                         
   1  14   8          5.03          6.53         5.66 o                         
   2  14   8         22.72         24.62         6.05 o                         
   3  14   8          0.30         -3.44         6.55 o                         
   4  14   8          0.00          1.52         4.42 o                         
   5  14   8         42.70         58.28         8.22 o                         
   6  14   8          4.73          9.56         5.46 o                         
   7  14   8         17.18         14.35         3.53 o                         
   3  15   8         49.36         46.34         8.14 o                         
   4  15   8        150.89        154.67        11.24 o                         
   5  15   8          3.31          4.34         5.77 o                         
  -5 -13   9         49.48         53.01        12.21 o                         
  -4 -13   9          0.63          6.45         4.98 o                         
  -3 -13   9         26.21         26.56         9.87 o                         
  -7 -12   9          1.71          2.32         8.36 o                         
  -6 -12   9          0.08          0.48         7.63 o                         
  -5 -12   9          1.96          5.33         4.92 o                         
  -4 -12   9        690.05        723.19        20.00 o                         
  -3 -12   9         17.26         15.66         3.60 o                         
  -2 -12   9          0.42         -0.12         2.55 o                         
  -1 -12   9          0.13          1.19         3.68 o                         
   0 -12   9         48.48         49.80         5.80 o                         
  -8 -11   9          7.33         -0.14         4.03 o                         
  -7 -11   9         22.63         23.75         5.11 o                         
  -6 -11   9         24.00         17.37         6.57 o                         
  -5 -11   9         48.16         44.60         6.16 o                         
  -4 -11   9        402.39        328.19        18.10 o                         
  -3 -11   9          1.56          2.90         2.71 o                         
  -2 -11   9         21.97         20.84         3.27 o                         
  -1 -11   9          3.92         -0.75         3.32 o                         
   0 -11   9          8.73          7.16         2.76 o                         
   1 -11   9          0.21          0.15         3.60 o                         
  -9 -10   9          0.15          1.97         8.01 o                         
  -8 -10   9         10.83          3.40         4.11 o                         
  -7 -10   9          1.51          3.32         5.61 o                         
  -6 -10   9          3.13          1.65         3.55 o                         
  -5 -10   9          1.41          1.14         3.22 o                         
  -4 -10   9        147.98        131.28        10.86 o                         
  -3 -10   9         18.49         16.84         2.62 o                         
  -2 -10   9          7.07          7.11         3.27 o                         
  -1 -10   9          1.67          3.07         1.92 o                         
   0 -10   9         11.76          6.83         3.80 o                         
   1 -10   9         21.62         16.47         4.33 o                         
   2 -10   9          6.01          3.79         3.83 o                         
   3 -10   9         77.06         72.61         7.92 o                         
  -9  -9   9         34.36         26.69         9.83 o                         
  -8  -9   9        111.75        104.72         7.41 o                         
  -7  -9   9         63.71         72.66         7.87 o                         
  -6  -9   9          0.53         -2.25         5.01 o                         
  -5  -9   9         58.18         69.48         5.19 o                         
  -4  -9   9        305.53        290.70        18.03 o                         
  -3  -9   9         21.55         21.34         2.63 o                         
  -2  -9   9         13.78         11.01         4.79 o                         
  -1  -9   9         15.05         11.13         5.15 o                         
   0  -9   9         17.10         15.11         2.87 o                         
   1  -9   9          0.87          2.05         3.37 o                         
   2  -9   9         26.35         27.10         2.92 o                         
   3  -9   9        249.74        250.14         9.97 o                         
   4  -9   9          2.10          2.66         3.15 o                         
 -10  -8   9         64.17         90.41        11.44 o                         
  -9  -8   9         62.30         65.32         6.28 o                         
  -8  -8   9          8.55         10.31         8.05 o                         
  -7  -8   9         46.38         45.50         9.67 o                         
  -6  -8   9         10.50          9.10         3.04 o                         
  -5  -8   9         24.51         30.85         4.13 o                         
  -4  -8   9         63.37         47.14         5.79 o                         
  -3  -8   9        113.77        112.58         7.45 o                         
  -2  -8   9         10.29          7.53         2.18 o                         
  -1  -8   9         42.99         40.00         5.02 o                         
   0  -8   9          4.12          2.11         2.09 o                         
   1  -8   9          6.47          8.07         3.49 o                         
   2  -8   9         51.84         51.19         5.58 o                         
   3  -8   9        164.03        159.77         7.35 o                         
   4  -8   9        184.35        181.02         5.32 o                         
   5  -8   9          3.42          1.60         3.10 o                         
 -10  -7   9        173.00        182.89         8.43 o                         
  -9  -7   9         21.21         17.11         8.24 o                         
  -8  -7   9         18.05         16.83         8.14 o                         
  -7  -7   9        225.57        255.37        14.76 o                         
  -6  -7   9         35.04         38.69         8.82 o                         
  -5  -7   9          2.53          5.29         3.34 o                         
  -4  -7   9        118.60        110.80         5.27 o                         
  -3  -7   9       4471.35       4681.00        63.61 o                         
  -2  -7   9         25.56         31.96         4.13 o                         
  -1  -7   9          0.38          0.21         1.82 o                         
   0  -7   9        170.87        174.16         9.64 o                         
   1  -7   9         82.43         87.89         4.71 o                         
   2  -7   9          1.67         -0.46         2.70 o                         
   3  -7   9         16.02         17.82         3.11 o                         
   4  -7   9        117.49        113.15         4.78 o                         
   5  -7   9          2.43          5.88         3.90 o                         
   6  -7   9         14.60         11.01         6.56 o                         
 -10  -6   9         38.48         33.98         8.73 o                         
  -9  -6   9         92.73        115.60        10.83 o                         
  -8  -6   9          9.73         10.51         4.09 o                         
  -7  -6   9         63.48         79.76         9.68 o                         
  -6  -6   9        178.30        204.15        12.68 o                         
  -5  -6   9         84.10         95.88         8.70 o                         
  -4  -6   9          8.95         13.98         3.58 o                         
  -3  -6   9        210.15        179.10         6.09 o                         
  -2  -6   9          6.76          4.68         2.43 o                         
  -1  -6   9         42.88         44.06         5.69 o                         
   0  -6   9         42.77         39.55         2.57 o                         
   1  -6   9       1033.38       1033.54        20.66 o                         
   2  -6   9          6.11          6.51         3.59 o                         
   3  -6   9         18.39         18.35         1.81 o                         
   4  -6   9        438.29        430.13         7.50 o                         
   5  -6   9          0.67          2.42         1.67 o                         
   6  -6   9          0.25          7.07         3.91 o                         
 -10  -5   9          2.47          4.70         6.28 o                         
  -9  -5   9          7.67          5.83         3.73 o                         
  -8  -5   9          3.30          2.51         0.94 o                         
  -7  -5   9        369.58        415.19        11.35 o                         
  -6  -5   9        593.12        646.45        15.36 o                         
  -5  -5   9         70.25         72.58         5.32 o                         
  -4  -5   9         32.17         38.32         7.63 o                         
  -3  -5   9        359.18        370.46        18.90 o                         
  -2  -5   9        347.36        357.90         7.76 o                         
  -1  -5   9          7.65          7.43         1.58 o                         
   0  -5   9         62.90         51.93         6.56 o                         
   1  -5   9        625.36        612.89         7.90 o                         
   2  -5   9         59.92         53.58         3.82 o                         
   3  -5   9         55.66         54.45         2.37 o                         
   4  -5   9        128.94        120.88         4.26 o                         
   5  -5   9          6.60         10.73         3.72 o                         
   6  -5   9          0.00         -0.34         4.90 o                         
   7  -5   9          3.10          5.02         4.24 o                         
 -10  -4   9          0.03          3.72         5.80 o                         
  -9  -4   9          0.22          3.00         5.94 o                         
  -8  -4   9         15.01         13.86         1.47 o                         
  -7  -4   9         45.85         40.76         2.93 o                         
  -6  -4   9          0.16          0.76         3.05 o                         
  -5  -4   9         18.15         18.89         3.91 o                         
  -4  -4   9        107.02        108.00         9.08 o                         
  -3  -4   9         84.21         88.12         4.76 o                         
  -2  -4   9         30.43         31.16         0.93 o                         
  -1  -4   9        136.80        142.84         2.28 o                         
   0  -4   9        161.06        147.61         2.30 o                         
   1  -4   9         26.23         25.46         1.67 o                         
   2  -4   9         36.21         42.38         3.20 o                         
   3  -4   9         15.48         20.40         2.17 o                         
   4  -4   9          0.29         -2.13         2.14 o                         
   5  -4   9         34.77         30.75         5.78 o                         
   6  -4   9        522.72        529.96        20.69 o                         
   7  -4   9          2.46         -2.55         5.71 o                         
   8  -4   9          3.68          1.93         4.42 o                         
 -10  -3   9          2.35          3.44         3.06 o                         
  -9  -3   9          0.54          0.60         1.37 o                         
  -8  -3   9         67.53         61.98         5.10 o                         
  -7  -3   9         76.40         74.32         2.83 o                         
  -6  -3   9          0.02         -0.11         0.91 o                         
  -5  -3   9        178.79        181.53         6.67 o                         
  -4  -3   9          0.68          2.09         2.88 o                         
  -3  -3   9         25.93         28.26         6.20 o                         
  -2  -3   9       1027.87       1001.57        19.49 o                         
  -1  -3   9        385.26        380.57         7.61 o                         
   0  -3   9          0.75          0.56         0.88 o                         
   1  -3   9         23.76         31.63         2.32 o                         
   2  -3   9        189.06        188.90         4.13 o                         
   3  -3   9         26.37         23.63         2.81 o                         
   4  -3   9        208.59        208.62         6.24 o                         
   5  -3   9        197.74        194.52         8.49 o                         
   6  -3   9         77.38         83.53         5.53 o                         
   7  -3   9         12.03         17.11         7.20 o                         
   8  -3   9          7.51         12.21         4.85 o                         
 -10  -2   9          8.33          6.02         2.21 o                         
  -9  -2   9          4.42          2.39         1.83 o                         
  -8  -2   9         12.53         17.16         2.56 o                         
  -7  -2   9        311.20        309.15         4.68 o                         
  -6  -2   9         11.59          6.77         1.88 o                         
  -5  -2   9         20.64         18.60         1.28 o                         
  -4  -2   9         41.86         45.34         6.96 o                         
  -3  -2   9        660.60        647.39        13.25 o                         
  -2  -2   9         19.28         22.57         2.41 o                         
  -1  -2   9          0.19          0.44         1.18 o                         
   0  -2   9        185.46        184.51         4.21 o                         
   1  -2   9        315.64        298.37         7.12 o                         
   2  -2   9         61.21         55.90         3.72 o                         
   3  -2   9        118.40        129.41         2.69 o                         
   4  -2   9         71.08         82.16         5.67 o                         
   5  -2   9          2.56          4.03         4.33 o                         
   6  -2   9         50.58         50.97         4.69 o                         
   7  -2   9         62.92         70.88         7.76 o                         
   8  -2   9          4.26          7.45         4.31 o                         
   9  -2   9         66.77        107.03         7.69 o                         
 -10  -1   9          0.22          3.54         1.79 o                         
  -9  -1   9          3.06          1.58         1.50 o                         
  -8  -1   9        683.41        652.01         9.26 o                         
  -7  -1   9        176.00        179.65         3.30 o                         
  -6  -1   9         16.07         16.54         3.14 o                         
  -5  -1   9        966.75        962.74        42.90 o                         
  -4  -1   9        259.04        300.19         5.39 o                         
  -3  -1   9        202.86        208.46         2.56 o                         
  -2  -1   9         66.04        101.09        10.20 o                         
  -1  -1   9         26.60         25.75         1.53 o                         
   0  -1   9         64.70         61.60         5.20 o                         
   1  -1   9          0.00          1.20         2.01 o                         
   2  -1   9       1392.46       1435.58        18.98 o                         
   3  -1   9          7.00          5.24         2.31 o                         
   4  -1   9         16.99         10.00         3.56 o                         
   5  -1   9         28.86         29.14         3.68 o                         
   6  -1   9         17.77         12.79         3.61 o                         
   7  -1   9          0.06         -0.48         3.35 o                         
   8  -1   9         14.91          5.43         5.93 o                         
   9  -1   9         66.10         77.20         8.16 o                         
 -10   0   9          9.47         16.88         7.77 o                         
  -9   0   9         11.32          7.50         1.95 o                         
  -8   0   9         36.03         50.95         9.79 o                         
  -7   0   9        562.29        550.59        11.13 o                         
  -6   0   9          0.00          1.72         2.93 o                         
  -5   0   9        249.48        238.41         4.08 o                         
  -4   0   9         83.21         77.36         2.76 o                         
  -3   0   9        301.22        348.51         5.13 o                         
  -2   0   9         33.10         35.82         1.94 o                         
  -1   0   9        108.48        120.03         6.48 o                         
   0   0   9        260.22        257.10         8.04 o                         
   1   0   9        587.08        614.36        10.52 o                         
   2   0   9         62.89         60.87         2.40 o                         
   3   0   9         20.48         20.08         2.51 o                         
   4   0   9         22.97         23.87         5.63 o                         
   5   0   9        322.35        310.96        13.82 o                         
   6   0   9         20.12         13.14         7.36 o                         
   7   0   9        199.65        176.10         6.73 o                         
   8   0   9         59.90         56.39         9.25 o                         
   9   0   9          1.18         -0.03         3.11 o                         
  -9   1   9          0.00          1.93         2.06 o                         
  -8   1   9          2.01          3.15         2.29 o                         
  -7   1   9          2.99         -0.46         2.34 o                         
  -6   1   9          2.79         -1.57         4.22 o                         
  -5   1   9        126.45        132.21         4.58 o                         
  -4   1   9         99.44         93.26         3.84 o                         
  -3   1   9          4.20          6.62         2.22 o                         
  -2   1   9        370.98        387.89         8.56 o                         
  -1   1   9         29.65         30.19         2.61 o                         
   0   1   9         90.90         98.25         7.74 o                         
   1   1   9        375.38        417.04         8.01 o                         
   2   1   9        360.40        384.74         8.04 o                         
   3   1   9         11.66          9.38         1.58 o                         
   4   1   9         10.36          9.22         1.19 o                         
   5   1   9         38.71         43.31         4.48 o                         
   6   1   9          0.11          1.36         6.15 o                         
   7   1   9          4.47          5.53         7.27 o                         
   8   1   9          3.68         10.21         5.92 o                         
   9   1   9        167.88        201.07        10.91 o                         
  10   1   9         46.62         53.12         6.42 o                         
  -9   2   9        105.69        105.61         9.31 o                         
  -8   2   9          4.44          2.25         2.47 o                         
  -7   2   9         11.03          3.44         3.00 o                         
  -6   2   9         62.69         49.61         4.26 o                         
  -5   2   9          0.00          2.85         1.63 o                         
  -4   2   9        508.60        515.16         8.61 o                         
  -3   2   9        322.80        348.01         6.48 o                         
  -2   2   9         27.20         33.12         4.47 o                         
  -1   2   9        134.13        123.78         4.73 o                         
   0   2   9        652.78        740.62        16.92 o                         
   1   2   9        264.90        312.97         5.82 o                         
   2   2   9        124.30        113.10         5.25 o                         
   3   2   9       1422.04       1430.14        19.37 o                         
   4   2   9        336.98        327.42         6.92 o                         
   5   2   9        693.00        648.25         7.70 o                         
   6   2   9         16.48         15.61         7.58 o                         
   7   2   9        319.66        306.65         9.90 o                         
   8   2   9          0.03          1.95         4.18 o                         
   9   2   9         64.42         68.30         4.82 o                         
  10   2   9          4.42          0.14         5.73 o                         
  -9   3   9          5.06          7.20         3.90 o                         
  -8   3   9         60.51         50.91         4.83 o                         
  -7   3   9         67.17         50.77         3.59 o                         
  -6   3   9         24.92         24.78         3.16 o                         
  -5   3   9          0.82         -0.13         3.10 o                         
  -4   3   9        168.64        186.88         5.03 o                         
  -3   3   9         34.07         29.55         3.66 o                         
  -2   3   9          1.09          5.29         1.85 o                         
  -1   3   9          8.67          7.76         2.40 o                         
   0   3   9        861.23       1040.01        15.51 o                         
   1   3   9        125.43        120.69         5.82 o                         
   2   3   9          0.32          1.20         3.20 o                         
   3   3   9        352.62        389.58         9.66 o                         
   4   3   9        309.13        333.02         7.27 o                         
   5   3   9        923.93        907.55        23.10 o                         
   6   3   9        337.94        241.05        83.99 o                         
   7   3   9          7.47         -0.92         6.26 o                         
   8   3   9          0.80          1.57         7.20 o                         
   9   3   9          2.51          3.94         8.19 o                         
  10   3   9         11.07         10.77         4.75 o                         
  -8   4   9          2.85          6.85         6.97 o                         
  -7   4   9         55.42         50.91         5.71 o                         
  -6   4   9          2.32          2.46         3.94 o                         
  -5   4   9          7.78          7.95         4.06 o                         
  -4   4   9         14.28         16.07         4.68 o                         
  -3   4   9         58.07         56.14         5.55 o                         
  -2   4   9        588.87        604.36        11.12 o                         
  -1   4   9        345.74        296.17         6.93 o                         
   0   4   9         89.31         98.56         4.48 o                         
   1   4   9        112.61        146.20         4.07 o                         
   2   4   9       1553.84       1624.38        27.48 o                         
   3   4   9        715.37        738.82        12.33 o                         
   4   4   9          0.24          3.41         3.01 o                         
   5   4   9        257.16        267.74         6.08 o                         
   6   4   9       2733.49       2743.44        34.31 o                         
   7   4   9          0.72          0.77         3.11 o                         
   8   4   9         23.65         11.79         4.73 o                         
   9   4   9         53.78         60.05        11.17 o                         
  10   4   9        201.66        293.87        18.97 o                         
  -8   5   9          4.58         -6.05         8.02 o                         
  -7   5   9         19.48         24.46         6.07 o                         
  -6   5   9          1.47          0.74         3.06 o                         
  -5   5   9         35.12         30.27         5.48 o                         
  -4   5   9          0.05          1.87         3.10 o                         
  -3   5   9        209.99        220.40         9.45 o                         
  -2   5   9        697.36        706.32        19.20 o                         
  -1   5   9         58.67         58.99         5.63 o                         
   0   5   9        494.99        462.05        22.03 o                         
   1   5   9        374.00        357.02         8.38 o                         
   2   5   9        159.15        193.71         8.32 o                         
   3   5   9        134.50        131.62        10.83 o                         
   4   5   9         24.01         27.12         5.55 o                         
   5   5   9        695.83        669.51        16.03 o                         
   6   5   9        589.30        583.52        12.53 o                         
   7   5   9         90.94         81.52         3.19 o                         
   8   5   9          1.14          2.21         7.23 o                         
   9   5   9         60.46         77.06         6.72 o                         
  10   5   9         47.07         58.64         7.10 o                         
  -7   6   9          0.36         -3.56         7.62 o                         
  -6   6   9          0.47          1.03         4.56 o                         
  -5   6   9         76.77         74.82         5.40 o                         
  -4   6   9         10.79         10.18         2.95 o                         
  -3   6   9        109.55         97.41         5.36 o                         
  -2   6   9        407.21        407.33        14.83 o                         
  -1   6   9         21.26         18.79         6.01 o                         
   0   6   9         10.34          7.05         3.68 o                         
   1   6   9        121.02        111.17         7.02 o                         
   2   6   9          1.18         -1.06         2.55 o                         
   3   6   9         90.22        101.65         4.39 o                         
   4   6   9          0.77         -1.76         3.01 o                         
   5   6   9        789.96        780.30        18.59 o                         
   6   6   9        408.87        401.10         8.49 o                         
   7   6   9        142.25        131.59         3.25 o                         
   8   6   9          2.71          1.92         1.25 o                         
   9   6   9          9.99         15.20         9.28 o                         
  10   6   9        293.60        376.93        21.10 o                         
  -7   7   9          0.29          5.52         6.70 o                         
  -6   7   9         15.03          9.59         4.38 o                         
  -5   7   9         32.62         30.12         6.79 o                         
  -4   7   9         63.02         47.86         4.91 o                         
  -3   7   9        420.64        405.51        13.30 o                         
  -2   7   9          4.70          4.95         4.18 o                         
  -1   7   9          1.41          1.06         3.03 o                         
   0   7   9          5.80          7.12         4.23 o                         
   1   7   9        292.39        307.10        17.98 o                         
   2   7   9         70.08         70.19         7.95 o                         
   3   7   9        178.78        177.35         7.28 o                         
   4   7   9        650.38        649.68        21.56 o                         
   5   7   9        147.87        130.89         6.31 o                         
   6   7   9        105.12         89.14         6.15 o                         
   7   7   9          1.69          3.68         2.36 o                         
   8   7   9          5.51         10.80         1.92 o                         
   9   7   9          4.49          4.94         3.26 o                         
  10   7   9        139.68        174.98        16.16 o                         
  -6   8   9         58.06         85.95         9.31 o                         
  -5   8   9         26.66         17.60         6.59 o                         
  -4   8   9         20.36         12.74         4.70 o                         
  -3   8   9         78.41         77.47         9.15 o                         
  -2   8   9        118.92        124.20         9.44 o                         
  -1   8   9        477.84        455.04        23.40 o                         
   0   8   9          4.59          0.09         3.06 o                         
   1   8   9        521.77        483.92        13.28 o                         
   2   8   9          7.28          9.50         5.57 o                         
   3   8   9        147.25        138.16         5.96 o                         
   4   8   9          7.77         11.13         4.05 o                         
   5   8   9        303.86        275.58        11.87 o                         
   6   8   9        186.02        163.35         5.86 o                         
   7   8   9         68.47         66.52         6.55 o                         
   8   8   9         10.65          8.29         3.93 o                         
   9   8   9          0.28          1.79         1.96 o                         
  10   8   9          7.19         -0.24         7.73 o                         
  -5   9   9          1.07          1.79         6.29 o                         
  -4   9   9          8.37          6.00         6.51 o                         
  -3   9   9         11.10          8.33         6.61 o                         
  -2   9   9        176.09        177.08         7.82 o                         
  -1   9   9         53.23         55.80         5.85 o                         
   0   9   9         18.55         34.67         9.34 o                         
   1   9   9         54.59         52.26         8.56 o                         
   2   9   9         24.68         24.34         4.25 o                         
   3   9   9         93.87         97.87        11.99 o                         
   4   9   9          5.84          4.92         5.97 o                         
   5   9   9        149.61        132.18         9.59 o                         
   6   9   9          7.82          3.62         4.22 o                         
   7   9   9          9.36          4.80         2.73 o                         
   8   9   9          0.23         -2.88         2.88 o                         
   9   9   9         67.23         71.62         6.93 o                         
  10   9   9         94.90        114.80         9.90 o                         
  -4  10   9          4.33          8.22         4.15 o                         
  -3  10   9         59.38         55.38         6.14 o                         
  -2  10   9          0.30          2.10         4.15 o                         
  -1  10   9        273.13        280.35        10.19 o                         
   0  10   9         23.08         28.29         7.79 o                         
   1  10   9       1298.95       1286.65        25.20 o                         
   2  10   9        583.51        550.04        22.56 o                         
   3  10   9        258.09        252.76        12.37 o                         
   4  10   9        202.25        193.06         7.36 o                         
   5  10   9        244.63        205.17        11.36 o                         
   6  10   9        110.41         98.27         9.17 o                         
   7  10   9         34.31         33.10         5.56 o                         
   8  10   9          1.29          1.37         2.41 o                         
   9  10   9          0.06         -0.17         2.48 o                         
  10  10   9          4.22          6.46         6.61 o                         
  -3  11   9         65.74         78.25         7.77 o                         
  -2  11   9         11.66          6.18         5.04 o                         
  -1  11   9          0.60         -3.05         4.64 o                         
   0  11   9         81.60         83.93         9.97 o                         
   1  11   9         16.13         19.94         5.41 o                         
   2  11   9          6.63          7.51         3.92 o                         
   3  11   9         45.55         49.96         5.53 o                         
   4  11   9        107.70         88.44         7.06 o                         
   5  11   9         21.39         14.97         5.24 o                         
   6  11   9         43.52         19.19        13.71 o                         
   7  11   9         12.61         10.67         3.06 o                         
   8  11   9          0.19         -0.16         1.90 o                         
   9  11   9          3.74          6.05         3.59 o                         
  -2  12   9         10.96          8.37         8.00 o                         
  -1  12   9         32.15         24.35         8.55 o                         
   0  12   9         12.10          8.03         7.32 o                         
   1  12   9        144.13        128.27        11.48 o                         
   2  12   9          0.24          1.19         3.58 o                         
   3  12   9         59.27         52.84        16.58 o                         
   4  12   9          6.76          8.74         4.68 o                         
   5  12   9        179.05        175.38        22.36 o                         
   6  12   9        188.03        175.78         6.36 o                         
   7  12   9         22.93         22.86         3.96 o                         
   8  12   9         30.99         39.06         5.07 o                         
   9  12   9         14.87         18.80         4.53 o                         
  -1  13   9         96.15        106.90         7.20 o                         
   0  13   9         29.70         26.24         6.33 o                         
   1  13   9         19.14         19.07         8.47 o                         
   2  13   9         16.95         12.17         5.26 o                         
   3  13   9          0.77         -0.22         5.95 o                         
   4  13   9         17.14         16.37         5.55 o                         
   5  13   9          0.41          1.04         4.64 o                         
   6  13   9         12.75         13.64         5.55 o                         
   7  13   9         13.39         20.95         3.43 o                         
   8  13   9          3.61          1.12         2.46 o                         
   1  14   9          4.29          3.13         7.64 o                         
   2  14   9         34.19         26.46         6.27 o                         
   3  14   9          1.78          3.20         5.02 o                         
   4  14   9        171.87        177.06         9.62 o                         
   5  14   9         36.71         28.94        10.60 o                         
   6  14   9          4.95          3.66         3.52 o                         
   7  14   9          3.90          5.89         3.98 o                         
  -6 -12  10          5.27         -4.51         8.85 o                         
  -5 -12  10         59.64         62.71        12.28 o                         
  -4 -12  10        289.31        280.16        11.75 o                         
  -3 -12  10        124.93        137.18        13.34 o                         
  -2 -12  10          9.17          5.56         2.91 o                         
  -1 -12  10         33.31         28.45         6.85 o                         
  -7 -11  10         14.46         14.62         4.97 o                         
  -6 -11  10         25.74         25.01         4.20 o                         
  -5 -11  10          8.15          4.19         8.22 o                         
  -4 -11  10          7.72          7.80         9.10 o                         
  -3 -11  10          3.31          0.47         3.09 o                         
  -2 -11  10          0.30          0.06         1.67 o                         
  -1 -11  10          0.99         -0.72         2.49 o                         
   0 -11  10          0.47          0.01         2.20 o                         
   1 -11  10          0.01         -1.18         2.63 o                         
  -8 -10  10          0.02          2.58         4.77 o                         
  -7 -10  10         11.72         13.31         6.67 o                         
  -6 -10  10         44.09         59.89        12.30 o                         
  -5 -10  10          0.20          0.66         3.95 o                         
  -4 -10  10         28.99         30.50         5.18 o                         
  -3 -10  10         48.29         44.51         2.87 o                         
  -2 -10  10          1.34          1.62         3.04 o                         
  -1 -10  10          0.37         -0.22         1.60 o                         
   0 -10  10         77.16         72.39         3.98 o                         
   1 -10  10         50.35         48.81         8.52 o                         
   2 -10  10        206.92        201.65         6.12 o                         
  -9  -9  10         27.59         31.84         5.98 o                         
  -8  -9  10          9.44          8.20         4.96 o                         
  -7  -9  10          6.92         12.99         4.98 o                         
  -6  -9  10         63.93         69.10         6.02 o                         
  -5  -9  10        108.44        106.31         7.04 o                         
  -4  -9  10        150.98        116.92        15.30 o                         
  -3  -9  10         16.83         11.48         2.64 o                         
  -2  -9  10         24.44         23.06         5.23 o                         
  -1  -9  10          2.02          1.26         2.88 o                         
   0  -9  10         38.07         28.34         5.60 o                         
   1  -9  10        134.29        126.00        10.12 o                         
   2  -9  10         17.45         20.80         4.05 o                         
   3  -9  10        130.55        138.42         4.98 o                         
  -9  -8  10         58.82         73.12        11.39 o                         
  -8  -8  10          0.01         -3.72         7.75 o                         
  -7  -8  10         70.51         74.74        11.37 o                         
  -6  -8  10         49.67         42.27         4.92 o                         
  -5  -8  10          1.33          2.49         2.80 o                         
  -4  -8  10         50.71         53.07         4.70 o                         
  -3  -8  10         15.96         16.40         3.71 o                         
  -2  -8  10          7.62          3.55         2.16 o                         
  -1  -8  10          4.35          5.23         1.91 o                         
   0  -8  10         14.74          9.39         3.34 o                         
   1  -8  10         55.55         51.79         3.20 o                         
   2  -8  10         16.33         13.19         2.72 o                         
   3  -8  10         46.45         51.07         4.42 o                         
   4  -8  10          0.92          1.35         2.01 o                         
 -10  -7  10          4.57         -1.54         7.35 o                         
  -9  -7  10          0.83          1.17         7.17 o                         
  -8  -7  10          0.13         -0.80         3.92 o                         
  -7  -7  10         30.86         24.97         5.14 o                         
  -6  -7  10         93.43         90.79         6.45 o                         
  -5  -7  10         28.12         28.00         4.17 o                         
  -4  -7  10         17.20         13.44         2.97 o                         
  -3  -7  10        352.73        307.47         9.51 o                         
  -2  -7  10         23.91         23.39         1.53 o                         
  -1  -7  10          5.58          4.07         2.31 o                         
   0  -7  10         16.69         17.79         1.79 o                         
   1  -7  10          8.06          5.70         3.07 o                         
   2  -7  10         50.97         48.53         4.23 o                         
   3  -7  10         10.21          7.46         2.54 o                         
   4  -7  10          7.29          5.24         1.69 o                         
   5  -7  10          9.83         12.99         5.93 o                         
 -10  -6  10        101.49        113.86        11.65 o                         
  -9  -6  10        134.37        144.09         7.67 o                         
  -8  -6  10          0.15          2.22         6.80 o                         
  -7  -6  10         95.30         90.64        10.70 o                         
  -6  -6  10          9.05          3.64         6.65 o                         
  -5  -6  10         36.70         27.63         8.07 o                         
  -4  -6  10         11.48         13.61         2.89 o                         
  -3  -6  10        349.82        393.28        13.20 o                         
  -2  -6  10         10.12         10.68         1.28 o                         
  -1  -6  10          9.98          8.79         1.66 o                         
   0  -6  10         28.77         27.44         1.58 o                         
   1  -6  10         78.10         60.28         8.88 o                         
   2  -6  10         83.78         87.35         3.43 o                         
   3  -6  10         20.10         22.24         2.12 o                         
   4  -6  10         22.63         20.44         2.80 o                         
   5  -6  10         18.20         15.09         4.36 o                         
   6  -6  10          0.08          3.33         3.20 o                         
 -10  -5  10         54.84         39.32         8.77 o                         
  -9  -5  10         35.92         26.18         8.33 o                         
  -8  -5  10         51.32         46.88         5.28 o                         
  -7  -5  10         96.69         94.03        10.47 o                         
  -6  -5  10          0.48          1.82         6.32 o                         
  -5  -5  10         67.65         65.03         5.45 o                         
  -4  -5  10        175.34        175.79         7.33 o                         
  -3  -5  10        548.78        566.67        13.48 o                         
  -2  -5  10         50.32         52.20         2.43 o                         
  -1  -5  10          3.41          3.39         1.16 o                         
   0  -5  10         40.45         48.14         2.46 o                         
   1  -5  10        559.84        548.36         7.72 o                         
   2  -5  10          1.02          1.00         1.63 o                         
   3  -5  10         57.83         63.47         2.80 o                         
   4  -5  10         48.71         45.66         3.98 o                         
   5  -5  10         39.12         37.26         3.76 o                         
   6  -5  10          0.04          2.69         5.36 o                         
   7  -5  10          5.79          8.18         3.74 o                         
 -10  -4  10          0.23          0.11         3.23 o                         
  -9  -4  10        111.83        123.14        10.85 o                         
  -8  -4  10         64.80         74.79         9.60 o                         
  -7  -4  10         18.90         20.04         4.22 o                         
  -6  -4  10          1.11         -0.07         3.07 o                         
  -5  -4  10         80.28         75.46         5.44 o                         
  -4  -4  10        214.64        221.75         7.73 o                         
  -3  -4  10       1062.59       1182.40        30.55 o                         
  -2  -4  10        490.42        486.42        10.39 o                         
  -1  -4  10         41.01         42.72         1.72 o                         
   0  -4  10         59.73         60.52         2.49 o                         
   1  -4  10          3.91          4.64         1.48 o                         
   2  -4  10        591.38        577.36         8.38 o                         
   3  -4  10        102.31        104.19         9.25 o                         
   4  -4  10         93.88         96.18         4.49 o                         
   5  -4  10        501.65        543.15        18.70 o                         
   6  -4  10          1.15          1.00         2.79 o                         
   7  -4  10          2.96          2.68         5.76 o                         
 -10  -3  10          6.99          7.06         6.35 o                         
  -9  -3  10         43.51         46.86         4.86 o                         
  -8  -3  10          5.03          5.04         1.36 o                         
  -7  -3  10         51.70         48.28         1.42 o                         
  -6  -3  10         79.17         82.55         5.35 o                         
  -5  -3  10         69.11         78.92         5.33 o                         
  -4  -3  10        247.86        251.65         7.76 o                         
  -3  -3  10        118.47        119.90         9.14 o                         
  -2  -3  10         20.80         20.03         3.25 o                         
  -1  -3  10        203.34        219.73         6.53 o                         
   0  -3  10         53.08         61.89         2.50 o                         
   1  -3  10         49.92         44.57         1.65 o                         
   2  -3  10          9.37         10.67         1.48 o                         
   3  -3  10          5.43          6.09         2.08 o                         
   4  -3  10          8.13          8.52         2.80 o                         
   5  -3  10         20.17         16.55         5.10 o                         
   6  -3  10         33.59         31.74         4.34 o                         
   7  -3  10         23.05         25.61         4.73 o                         
   8  -3  10         26.27         27.93         7.87 o                         
 -10  -2  10          0.03          5.07         5.81 o                         
  -9  -2  10          0.48         -0.74         1.60 o                         
  -8  -2  10        388.10        394.10        16.40 o                         
  -7  -2  10          0.78          0.76         1.73 o                         
  -6  -2  10         92.42         90.45         7.43 o                         
  -5  -2  10         33.65         31.73         1.58 o                         
  -4  -2  10         48.82         46.90         4.25 o                         
  -3  -2  10         15.53         12.99         3.27 o                         
  -2  -2  10         74.38         62.30         5.24 o                         
  -1  -2  10        781.20        862.62        38.19 o                         
   0  -2  10        127.93        130.88         3.76 o                         
   1  -2  10         29.88         31.87         2.91 o                         
   2  -2  10        135.38        122.14         2.49 o                         
   3  -2  10          0.54          1.48         1.31 o                         
   4  -2  10         20.90         18.31         4.38 o                         
   5  -2  10         91.07         96.07         6.93 o                         
   6  -2  10        778.85        735.25        17.41 o                         
   7  -2  10          6.42          7.65         3.21 o                         
   8  -2  10          0.20          0.84         3.91 o                         
 -10  -1  10          2.98          0.73         4.98 o                         
  -9  -1  10         38.08         39.06         3.21 o                         
  -8  -1  10         53.46         60.58         2.58 o                         
  -7  -1  10         62.41         65.86         2.61 o                         
  -6  -1  10         21.58         24.41         6.83 o                         
  -5  -1  10         66.66         65.67         2.84 o                         
  -4  -1  10         54.46         52.19         2.85 o                         
  -3  -1  10         25.30         24.84         1.26 o                         
  -2  -1  10         63.93         62.92         1.98 o                         
  -1  -1  10        786.71        871.62        25.23 o                         
   0  -1  10         73.12         66.55         4.62 o                         
   1  -1  10        595.00        586.10         9.36 o                         
   2  -1  10        401.29        391.14         7.04 o                         
   3  -1  10         27.80         22.83         1.95 o                         
   4  -1  10          1.26          1.35         1.21 o                         
   5  -1  10        718.23        682.27        14.99 o                         
   6  -1  10        138.06        140.20         8.12 o                         
   7  -1  10         22.38         23.09         4.39 o                         
   8  -1  10         11.75          8.95         5.10 o                         
   9  -1  10          0.01         -0.94         6.23 o                         
  -9   0  10         60.60         57.38         3.83 o                         
  -8   0  10          7.99          0.46         1.44 o                         
  -7   0  10         14.18         12.95         3.44 o                         
  -6   0  10         68.32         66.99         3.45 o                         
  -5   0  10        315.43        318.78         4.79 o                         
  -4   0  10         40.30         32.39         2.56 o                         
  -3   0  10         90.31         99.80         2.91 o                         
  -2   0  10        282.74        285.83         4.89 o                         
  -1   0  10          5.31          9.43         1.82 o                         
   0   0  10        298.93        295.61         5.48 o                         
   1   0  10        483.12        499.90        10.42 o                         
   2   0  10         60.95         63.25         2.78 o                         
   3   0  10          8.24          7.53         1.80 o                         
   4   0  10        174.98        173.68         3.08 o                         
   5   0  10        814.36        809.22        24.06 o                         
   6   0  10          1.23         -0.13         3.30 o                         
   7   0  10          0.28          4.90         3.74 o                         
   8   0  10          5.51          7.53         6.23 o                         
   9   0  10          0.41         -2.40         4.41 o                         
  -9   1  10          0.27          0.50         2.06 o                         
  -8   1  10         39.99         38.01         9.94 o                         
  -7   1  10          5.47          7.15         4.16 o                         
  -6   1  10        256.53        252.08         5.44 o                         
  -5   1  10          4.39          2.24         1.45 o                         
  -4   1  10        134.98        142.17         4.31 o                         
  -3   1  10         31.59         43.10         2.83 o
[truncated: 220,888 more chars]
